# Supplementary material for: 1,1′-{(Hexane-1,6-di­yl)bis­[(aza­niumylyl­idene)methanylyl­idene]}bis­(naphthalen-2-olate)
Source: Acta Crystallogr E Crystallogr Commun. 2015 Jan 1;71(Pt 1):o51–2. doi: 10.1107/S2056989014027236 (PMC4331877; doi:10.1107/S2056989014027236)
Supplement: Supplementary file 1 [file e-71-00o51-sup1.cif]

##############################################################################
#                                                                            #
# This CIF contains the data in a paper accepted for publication in          #
# Acta Crystallographica Section E. It conforms to the requirements of       #
# Notes for Authors for Acta Crystallographica Section E, and has been       #
# peer reviewed under the auspices of the IUCr Commission on Journals.       #
#                                                                            #
# Full details of the Crystallographic Information File format               #
# are given in the paper "The Crystallographic Information File (CIF):       #
# a New Standard Archive File for Crystallography" by S. R. Hall, F. H.      #
# Allen and I. D. Brown [Acta Cryst. (1991), A47, 655-685].                  #
#                                                                            #
# The current version of the core CIF dictionary is obtainable from          #
# ftp://ftp.iucr.org/pub/cif_core.dic.                                       #
#                                                                            #
# Software is freely available for graphical display of the structure(s)     #
# in this CIF. For information consult the CIF software page                 #
# http://www.iucr.org/resources/cif/software.                                #
#                                                                            #
# This file may be used for bona fide research purposes within the           #
# scientific community so long as proper attribution is given to the journal # 
# article from which it was obtained.                                        #
#                                                                            #
##############################################################################
data_I
_database_code_depnum_ccdc_archive 'CCDC 1032693'
_audit_creation_method     SHELXL-2013
_journal_date_recd_electronic     2014-11-11
_journal_date_accepted     2014-12-12
_journal_name_full     'Acta Crystallographica, Section E'
_journal_year     2015
_journal_volume     71
_journal_issue      1
_journal_page_first     o51
_journal_page_last     o52
_journal_paper_category     HO
_journal_paper_doi     10.1107/S2056989014027236
_journal_coeditor_code     MW2128
_publ_contact_author_name     'Kamel OUARI'
_publ_contact_author_address
;
Laboratoire d'Electrochimie, d'Ing\'enierie Mol\'eculaire et de Catalyse Redox
Faculty of Technology, University of S\'etif-1, 19000 S\'etif,
Algeria
;
_publ_contact_author_email     'k_ouari@yahoo.fr'
_publ_contact_author_fax     ?
_publ_contact_author_phone     '00 213 772 48 78 75'
_publ_section_title
;\
1,1'-{(Hexane-1,6-diyl)bis[(azaniumylylidene)methanylylidene]}bis(naphthalen-2-\
olate)
;
_publ_section_title_footnote     .
loop_
    _publ_author_name
    _publ_author_footnote
    _publ_author_address
    'Ouari, Kamel' .
;
Laboratoire d'Electrochimie, d'Ing\'enierie Mol\'eculaire et de Catalyse Redox
Faculty of Technology, University of S\'etif-1, 19000 S\'etif,
Algeria
;
    'Bendia, Sabrina' .
;
Laboratoire d'Electrochimie, d'Ing\'enierie Mol\'eculaire et de Catalyse Redox
Faculty of Technology, University of S\'etif-1, 19000 S\'etif,
Algeria
;
    'Merzougui, Moufida' .
;
Laboratoire d'Electrochimie, d'Ing\'enierie Mol\'eculaire et de Catalyse Redox
Faculty of Technology, University of S\'etif-1, 19000 S\'etif,
Algeria
;
    'Bailly, Corinne' .
;
Service de Radiocristallographie, Institut de Chimie de Strasbourg,
UMR 7177
CNRS--Unistra,
1 rue Blaise Pascal,
Strasbourg 67008
France
;
_chemical_name_systematic
;\
1,1'-{(Hexane-1,6-diyl)bis[(azaniumylylidene)methanylylidene]}bis(naphthalen-\
2-olate)
;
_chemical_name_common     ?
_chemical_formula_moiety     'C28 H28 N2 O2'
_chemical_formula_sum     'C28 H28 N2 O2'
_chemical_formula_iupac     'C28 H28 N2 O2'
_chemical_formula_weight     424.52
_chemical_melting_point     ?
_shelx_space_group_comment
;
The symmetry employed for this shelxl refinement is uniquely defined
by the following loop, which should always be used as a source of
symmetry information in preference to the above space-group names.
They are only intended as comments.
;
_space_group_crystal_system     orthorhombic
_space_group_name_H-M_alt     'P b c n'
_space_group_name_Hall     '-P 2n 2ab'
loop_
    _space_group_symop_operation_xyz
    'x, y, z'
    '-x+1/2, -y+1/2, z+1/2'
    'x+1/2, -y+1/2, -z'
    '-x, y, -z+1/2'
    '-x, -y, -z'
    'x-1/2, y-1/2, -z-1/2'
    '-x-1/2, y-1/2, z'
    'x, -y, z-1/2'
_cell_length_a     23.7220(10)
_cell_length_b     8.8117(3)
_cell_length_c     10.3903(5)
_cell_angle_alpha     90
_cell_angle_beta     90
_cell_angle_gamma     90
_cell_volume     2171.90(16)
_cell_formula_units_Z     4
_cell_measurement_reflns_used     8957
_cell_measurement_theta_min     0.998
_cell_measurement_theta_max     27.485
_cell_measurement_temperature     173(2)
_exptl_crystal_description     'prism'
_exptl_crystal_colour     'yellow'
_exptl_crystal_size_max     0.36
_exptl_crystal_size_mid     0.16
_exptl_crystal_size_min     0.08
_exptl_crystal_density_diffrn     1.298
_exptl_crystal_density_meas     ?
_exptl_crystal_density_method     ?
_exptl_crystal_F_000     904
_exptl_absorpt_coefficient_mu     0.082
_exptl_absorpt_correction_type     none
_exptl_absorpt_process_details     ?
_shelx_estimated_absorpt_T_min     ?
_shelx_estimated_absorpt_T_max     ?
_exptl_absorpt_correction_T_min     ?
_exptl_absorpt_correction_T_max     ?
_exptl_special_details     ?
_diffrn_ambient_temperature     173(2)
_diffrn_radiation_type     MoK\a
_diffrn_radiation_wavelength     0.71073
_diffrn_radiation_monochromator     'graphite'
_diffrn_measurement_device_type     'Nonius KappaCCD'
_diffrn_measurement_method     'phi and omega scans'
_diffrn_detector_area_resol_mean     ?
_diffrn_reflns_number     17177
_diffrn_reflns_av_R_equivalents     0.0824
_diffrn_reflns_theta_min     2.466
_diffrn_reflns_theta_max     27.496
_diffrn_reflns_theta_full     25.242
_diffrn_measured_fraction_theta_max     0.999
_diffrn_measured_fraction_theta_full     0.999
_diffrn_reflns_limit_h_min     -25
_diffrn_reflns_limit_h_max     30
_diffrn_reflns_limit_k_min     -10
_diffrn_reflns_limit_k_max     11
_diffrn_reflns_limit_l_min     -13
_diffrn_reflns_limit_l_max     12
_refine_special_details     ?
_reflns_number_total     2500
_reflns_number_gt     1285
_reflns_threshold_expression     I>2\s(I)
_refine_ls_structure_factor_coef     Fsqd
_refine_ls_matrix_type     full
_refine_ls_R_factor_all     0.1330
_refine_ls_R_factor_gt     0.0538
_refine_ls_wR_factor_gt     0.1232
_refine_ls_wR_factor_ref     0.1603
_refine_ls_goodness_of_fit_ref     0.989
_refine_ls_restrained_S_all     0.989
_refine_ls_number_reflns     2500
_refine_ls_number_parameters     150
_refine_ls_number_restraints     0
_refine_ls_hydrogen_treatment     mixed
_refine_ls_weighting_scheme     calc
_refine_ls_weighting_details
                      'w=1/[\s^2^(Fo^2^)+(0.0842P)^2^] where P=(Fo^2^+2Fc^2^)/3'
_atom_sites_solution_hydrogens     mixed
_atom_sites_solution_primary     ?
_atom_sites_solution_secondary     ?
_refine_ls_shift/su_max     0.000
_refine_ls_shift/su_mean     0.000
_refine_diff_density_max     0.227
_refine_diff_density_min     -0.276
_refine_ls_extinction_method
;
SHELXL2013 (Sheldrick, 2008)
;
_refine_ls_extinction_coef     0.0047(14)
_refine_ls_extinction_expression
                                  'Fc^*^=kFc[1+0.001xFc^2^\l^3^/sin(2\q)]^-1/4^'
loop_
    _atom_type_symbol
    _atom_type_description
    _atom_type_scat_dispersion_real
    _atom_type_scat_dispersion_imag
    _atom_type_scat_source
    'C' 'C' 0.0033 0.0016
                         'International Tables Vol C Tables 4.2.6.8 and 6.1.1.4'
    'H' 'H' 0.0000 0.0000
                         'International Tables Vol C Tables 4.2.6.8 and 6.1.1.4'
    'N' 'N' 0.0061 0.0033
                         'International Tables Vol C Tables 4.2.6.8 and 6.1.1.4'
    'O' 'O' 0.0106 0.0060
                         'International Tables Vol C Tables 4.2.6.8 and 6.1.1.4'
_computing_data_collection
;
COLLECT (Nonius, 1998)
;
_computing_cell_refinement
;
DENZO (Otwinowski & Minor, 1997)
;
_computing_data_reduction
;
SCALEPACK (Otwinowski & Minor, 1997)
;
_computing_structure_solution
;
SHELXS2013 (Sheldrick, 2008)
;
_computing_structure_refinement     'SHELXL2013 (Sheldrick, 200)'
_computing_molecular_graphics
;
PLATON (Spek, 2009)
;
_computing_publication_material
;
SHELXL2013 (Sheldrick, 2008)
;
loop_
    _atom_site_type_symbol
    _atom_site_label
    _atom_site_fract_x
    _atom_site_fract_y
    _atom_site_fract_z
    _atom_site_U_iso_or_equiv
    _atom_site_adp_type
    _atom_site_calc_flag
    _atom_site_occupancy
    _atom_site_disorder_assembly
    _atom_site_disorder_group
    C C1 0.42177(9) 0.1531(2) 0.9435(2) 0.0314(5) Uani d 1 . .
    C C2 0.42703(9) 0.1083(2) 1.0765(2) 0.0336(5) Uani d 1 . .
    H H2 0.4575 0.0451 1.1016 0.040 Uiso calc 1 . .
    C C3 0.38971(9) 0.1541(2) 1.1655(2) 0.0351(5) Uani d 1 . .
    H H3 0.3951 0.1236 1.2524 0.042 Uiso calc 1 . .
    C C4 0.34205(8) 0.2473(2) 1.1344(2) 0.0319(5) Uani d 1 . .
    C C5 0.30246(9) 0.2899(2) 1.2282(2) 0.0389(6) Uani d 1 . .
    H H5 0.3080 0.2583 1.3147 0.047 Uiso calc 1 . .
    C C6 0.25612(9) 0.3759(2) 1.1985(2) 0.0411(6) Uani d 1 . .
    H H6 0.2297 0.4032 1.2631 0.049 Uiso calc 1 . .
    C C7 0.24870(9) 0.4224(2) 1.0717(2) 0.0416(6) Uani d 1 . .
    H H7 0.2167 0.4820 1.0497 0.050 Uiso calc 1 . .
    C C8 0.28662(9) 0.3839(2) 0.9781(2) 0.0359(5) Uani d 1 . .
    H H8 0.2806 0.4182 0.8926 0.043 Uiso calc 1 . .
    C C9 0.33434(8) 0.2945(2) 1.0054(2) 0.0294(5) Uani d 1 . .
    C C10 0.37521(8) 0.24816(18) 0.90863(19) 0.0283(5) Uani d 1 . .
    C C11 0.36924(9) 0.2932(2) 0.7794(2) 0.0311(5) Uani d 1 . .
    H H11 0.3382 0.3570 0.7587 0.037 Uiso calc 1 . .
    C C12 0.39177(9) 0.2937(2) 0.55205(19) 0.0372(6) Uani d 1 . .
    H H12A 0.3640 0.3775 0.5496 0.045 Uiso calc 1 . .
    H H12B 0.3747 0.2051 0.5084 0.045 Uiso calc 1 . .
    C C13 0.44381(9) 0.3416(2) 0.4786(2) 0.0369(5) Uani d 1 . .
    H H13A 0.4324 0.3750 0.3914 0.044 Uiso calc 1 . .
    H H13B 0.4689 0.2526 0.4687 0.044 Uiso calc 1 . .
    C C14 0.47653(8) 0.4686(2) 0.54272(19) 0.0370(6) Uani d 1 . .
    H H14A 0.4932 0.4303 0.6238 0.044 Uiso calc 1 . .
    H H14B 0.4502 0.5518 0.5650 0.044 Uiso calc 1 . .
    N N1 0.40291(8) 0.25438(18) 0.68565(17) 0.0333(5) Uani d 1 . .
    O O1 0.45832(6) 0.10907(16) 0.86112(13) 0.0403(4) Uani d 1 . .
    H H1N 0.4349(11) 0.195(2) 0.720(2) 0.064(7) Uiso d 1 . .
loop_
    _atom_site_aniso_label
    _atom_site_aniso_U_11
    _atom_site_aniso_U_22
    _atom_site_aniso_U_33
    _atom_site_aniso_U_12
    _atom_site_aniso_U_13
    _atom_site_aniso_U_23
    C1 0.0307(12) 0.0318(11) 0.0318(13) -0.0016(8) 0.0006(10) -0.0004(9)
    C2 0.0348(12) 0.0326(10) 0.0335(13) 0.0006(9) -0.0050(10) 0.0047(9)
    C3 0.0394(14) 0.0371(11) 0.0289(12) -0.0057(9) -0.0019(10) 0.0040(9)
    C4 0.0311(12) 0.0321(10) 0.0325(13) -0.0056(8) -0.0003(10) -0.0021(9)
    C5 0.0399(14) 0.0449(13) 0.0319(13) -0.0090(10) 0.0026(11) -0.0056(9)
    C6 0.0307(13) 0.0495(13) 0.0431(15) -0.0056(10) 0.0073(11) -0.0162(10)
    C7 0.0332(13) 0.0438(12) 0.0479(15) 0.0008(9) 0.0003(11) -0.0105(11)
    C8 0.0347(13) 0.0363(11) 0.0367(13) 0.0009(9) -0.0002(10) -0.0019(9)
    C9 0.0290(12) 0.0284(10) 0.0308(12) -0.0039(8) -0.0008(9) -0.0017(8)
    C10 0.0277(11) 0.0299(10) 0.0275(12) -0.0009(8) -0.0026(9) 0.0014(8)
    C11 0.0289(12) 0.0301(10) 0.0342(13) -0.0002(8) -0.0012(10) -0.0004(9)
    C12 0.0397(13) 0.0426(12) 0.0293(13) -0.0013(9) -0.0026(10) 0.0060(9)
    C13 0.0398(13) 0.0430(12) 0.0281(12) 0.0014(10) 0.0010(10) 0.0041(9)
    C14 0.0413(13) 0.0409(11) 0.0288(13) 0.0008(10) 0.0005(10) 0.0027(9)
    N1 0.0349(10) 0.0380(10) 0.0271(11) 0.0018(8) 0.0010(9) 0.0042(7)
    O1 0.0383(9) 0.0474(8) 0.0352(9) 0.0120(7) 0.0035(7) 0.0006(7)
_geom_special_details
;
All e.s.d.'s (except the e.s.d. in the dihedral angle between two l.s. planes)
are estimated using the full covariance matrix. The cell e.s.d.'s are taken
into account individually in the estimation of e.s.d.'s in distances, angles
and torsion angles; correlations between e.s.d.'s in cell parameters are only
used when they are defined by crystal symmetry. An approximate (isotropic)
treatment of cell e.s.d.'s is used for estimating e.s.d.'s involving l.s.
planes.
;
loop_
    _geom_bond_atom_site_label_1
    _geom_bond_atom_site_label_2
    _geom_bond_site_symmetry_2
    _geom_bond_distance
    _geom_bond_publ_flag
    C1 O1 . 1.279(2) ?
    C1 C10 . 1.433(3) ?
    C1 C2 . 1.442(3) ?
    C2 C3 . 1.343(3) ?
    C2 H2 . 0.9500 ?
    C3 C4 . 1.434(3) ?
    C3 H3 . 0.9500 ?
    C4 C5 . 1.405(3) ?
    C4 C9 . 1.416(3) ?
    C5 C6 . 1.370(3) ?
    C5 H5 . 0.9500 ?
    C6 C7 . 1.391(3) ?
    C6 H6 . 0.9500 ?
    C7 C8 . 1.367(3) ?
    C7 H7 . 0.9500 ?
    C8 C9 . 1.408(3) ?
    C8 H8 . 0.9500 ?
    C9 C10 . 1.455(3) ?
    C10 C11 . 1.408(3) ?
    C11 N1 . 1.305(2) ?
    C11 H11 . 0.9500 ?
    C12 N1 . 1.455(2) ?
    C12 C13 . 1.511(3) ?
    C12 H12A . 0.9900 ?
    C12 H12B . 0.9900 ?
    C13 C14 . 1.516(3) ?
    C13 H13A . 0.9900 ?
    C13 H13B . 0.9900 ?
    C14 C14 5_666 1.528(4) ?
    C14 H14A . 0.9900 ?
    C14 H14B . 0.9900 ?
    N1 H1N . 0.99(3) ?
loop_
    _geom_angle_atom_site_label_1
    _geom_angle_atom_site_label_2
    _geom_angle_atom_site_label_3
    _geom_angle_site_symmetry_1
    _geom_angle_site_symmetry_3
    _geom_angle
    _geom_angle_publ_flag
    O1 C1 C10 . . 122.03(18) ?
    O1 C1 C2 . . 119.99(18) ?
    C10 C1 C2 . . 117.97(19) ?
    C3 C2 C1 . . 121.40(19) ?
    C3 C2 H2 . . 119.3 ?
    C1 C2 H2 . . 119.3 ?
    C2 C3 C4 . . 122.44(19) ?
    C2 C3 H3 . . 118.8 ?
    C4 C3 H3 . . 118.8 ?
    C5 C4 C9 . . 119.48(19) ?
    C5 C4 C3 . . 121.6(2) ?
    C9 C4 C3 . . 118.92(18) ?
    C6 C5 C4 . . 121.9(2) ?
    C6 C5 H5 . . 119.1 ?
    C4 C5 H5 . . 119.1 ?
    C5 C6 C7 . . 118.5(2) ?
    C5 C6 H6 . . 120.7 ?
    C7 C6 H6 . . 120.7 ?
    C8 C7 C6 . . 121.1(2) ?
    C8 C7 H7 . . 119.4 ?
    C6 C7 H7 . . 119.4 ?
    C7 C8 C9 . . 121.7(2) ?
    C7 C8 H8 . . 119.2 ?
    C9 C8 H8 . . 119.2 ?
    C8 C9 C4 . . 117.29(18) ?
    C8 C9 C10 . . 123.64(18) ?
    C4 C9 C10 . . 119.06(17) ?
    C11 C10 C1 . . 118.94(18) ?
    C11 C10 C9 . . 120.86(18) ?
    C1 C10 C9 . . 120.19(18) ?
    N1 C11 C10 . . 125.19(19) ?
    N1 C11 H11 . . 117.4 ?
    C10 C11 H11 . . 117.4 ?
    N1 C12 C13 . . 113.56(17) ?
    N1 C12 H12A . . 108.9 ?
    C13 C12 H12A . . 108.9 ?
    N1 C12 H12B . . 108.9 ?
    C13 C12 H12B . . 108.9 ?
    H12A C12 H12B . . 107.7 ?
    C12 C13 C14 . . 113.75(18) ?
    C12 C13 H13A . . 108.8 ?
    C14 C13 H13A . . 108.8 ?
    C12 C13 H13B . . 108.8 ?
    C14 C13 H13B . . 108.8 ?
    H13A C13 H13B . . 107.7 ?
    C13 C14 C14 . 5_666 112.7(2) ?
    C13 C14 H14A . . 109.1 ?
    C14 C14 H14A 5_666 . 109.1 ?
    C13 C14 H14B . . 109.1 ?
    C14 C14 H14B 5_666 . 109.1 ?
    H14A C14 H14B . . 107.8 ?
    C11 N1 C12 . . 122.55(19) ?
    C11 N1 H1N . . 109.7(14) ?
    C12 N1 H1N . . 127.7(14) ?
loop_
    _geom_torsion_atom_site_label_1
    _geom_torsion_atom_site_label_2
    _geom_torsion_atom_site_label_3
    _geom_torsion_atom_site_label_4
    _geom_torsion_site_symmetry_1
    _geom_torsion_site_symmetry_2
    _geom_torsion_site_symmetry_3
    _geom_torsion_site_symmetry_4
    _geom_torsion
    _geom_torsion_publ_flag
    O1 C1 C2 C3 . . . . 179.21(17) ?
    C10 C1 C2 C3 . . . . -0.1(3) ?
    C1 C2 C3 C4 . . . . 1.1(3) ?
    C2 C3 C4 C5 . . . . 177.89(18) ?
    C2 C3 C4 C9 . . . . -0.8(3) ?
    C9 C4 C5 C6 . . . . 0.3(3) ?
    C3 C4 C5 C6 . . . . -178.41(18) ?
    C4 C5 C6 C7 . . . . -0.4(3) ?
    C5 C6 C7 C8 . . . . -0.1(3) ?
    C6 C7 C8 C9 . . . . 0.7(3) ?
    C7 C8 C9 C4 . . . . -0.8(3) ?
    C7 C8 C9 C10 . . . . 178.74(17) ?
    C5 C4 C9 C8 . . . . 0.3(3) ?
    C3 C4 C9 C8 . . . . 179.01(16) ?
    C5 C4 C9 C10 . . . . -179.23(16) ?
    C3 C4 C9 C10 . . . . -0.5(3) ?
    O1 C1 C10 C11 . . . . 0.7(3) ?
    C2 C1 C10 C11 . . . . 180.00(16) ?
    O1 C1 C10 C9 . . . . 179.50(17) ?
    C2 C1 C10 C9 . . . . -1.2(3) ?
    C8 C9 C10 C11 . . . . 0.8(3) ?
    C4 C9 C10 C11 . . . . -179.71(16) ?
    C8 C9 C10 C1 . . . . -178.02(17) ?
    C4 C9 C10 C1 . . . . 1.5(3) ?
    C1 C10 C11 N1 . . . . 0.5(3) ?
    C9 C10 C11 N1 . . . . -178.29(17) ?
    N1 C12 C13 C14 . . . . -53.7(2) ?
    C12 C13 C14 C14 . . . 5_666 -171.2(2) ?
    C10 C11 N1 C12 . . . . 174.49(16) ?
    C13 C12 N1 C11 . . . . 139.58(19) ?
loop_
    _geom_hbond_atom_site_label_D
    _geom_hbond_atom_site_label_H
    _geom_hbond_atom_site_label_A
    _geom_hbond_site_symmetry_A
    _geom_hbond_distance_DH
    _geom_hbond_distance_HA
    _geom_hbond_distance_DA
    _geom_hbond_angle_DHA
    N1 H1N O1 . 0.99(3) 1.74(3) 2.587(2) 141(2)
_shelx_hkl_file
;
  -2   0   0   -0.10    0.10  32-0.02996-0.02996-0.26043 0.26043 0.96503-0.96503
   2   0   0   -0.10    0.10  35 0.02996 0.02996-0.28111 0.28111 0.95921-0.95921
  -3   0   0   -0.10    0.20  32-0.04494-0.04494-0.25509 0.25509 0.96587-0.96587
   3   0   0    0.10    0.20  36 0.04494 0.04494-0.28611 0.28611 0.95714-0.95714
   3   0   0   -0.10    0.00 189 0.04494 0.04494-0.06899 0.06899-0.99660 0.99660
  -4   0   0  267.90    6.00  31-0.05992-0.05992-0.24968 0.24968 0.96647-0.96647
   4   0   0  279.40    5.70  36 0.05992 0.05992-0.29104 0.29104 0.95483-0.95483
   4   0   0   -0.10    0.00 179 0.05992 0.05992-0.29790 0.29790-0.95272 0.95272
  -5   0   0    1.10    0.50  31-0.07490-0.07490-0.24420 0.24420 0.96683-0.96683
   5   0   0    0.00    0.30  37 0.07490 0.07490-0.29590 0.29590 0.95228-0.95228
  -6   0   0  813.70   26.90  30-0.08988-0.08988-0.23865 0.23865 0.96694-0.96694
   6   0   0  778.70   27.30  38 0.08988 0.08988-0.30069 0.30069 0.94948-0.94948
  -7   0   0    0.80    0.40  29-0.10486-0.10486-0.23303 0.23303 0.96680-0.96680
   7   0   0    0.80    0.40  38 0.10486 0.10486-0.30541 0.30541 0.94643-0.94643
  -8   0   0   36.70    2.10  29-0.11984-0.11984-0.22734 0.22734 0.96641-0.96641
   8   0   0   36.30    2.00  39 0.11984 0.11984-0.31007 0.31007 0.94313-0.94313
  -9   0   0    0.10    0.50  28-0.13482-0.13482-0.22158 0.22158 0.96578-0.96578
   9   0   0    0.10    0.70  40 0.13482 0.13482-0.31465 0.31465 0.93958-0.93958
 -10   0   0   70.20    3.60  27-0.14980-0.14980-0.21575 0.21575 0.96489-0.96489
  10   0   0   67.70    3.30  40 0.14980 0.14980-0.31916 0.31916 0.93579-0.93579
 -11   0   0    1.10    1.00  27-0.16478-0.16478-0.20985 0.20985 0.96375-0.96375
  11   0   0    0.50    0.70  41 0.16478 0.16478-0.32360 0.32360 0.93173-0.93173
 -12   0   0   17.80    1.90  26-0.17976-0.17976-0.20387 0.20387 0.96235-0.96235
  12   0   0   20.00    1.60  42 0.17976 0.17976-0.32797 0.32797 0.92743-0.92743
 -13   0   0   -0.70    0.60  25-0.19475-0.19475-0.19783 0.19783 0.96070-0.96070
  13   0   0    0.60    0.80  42 0.19475 0.19475-0.33226 0.33226 0.92286-0.92286
 -14   0   0  102.70    5.40  25-0.20973-0.20973-0.19171 0.19171 0.95878-0.95878
  14   0   0  103.80    4.40  43 0.20973 0.20973-0.33648 0.33648 0.91804-0.91804
 -15   0   0    0.20    0.90  24-0.22471-0.22471-0.18552 0.18552 0.95660-0.95660
  15   0   0   -0.80    1.00  44 0.22471 0.22471-0.34063 0.34063 0.91295-0.91295
  16   0   0    0.00    0.90  44 0.23969 0.23969-0.34471 0.34471 0.90759-0.90759
 -17   0   0    1.20    1.50  23-0.25467-0.25467-0.17291 0.17291 0.95145-0.95145
  17   0   0    0.90    1.30  45 0.25467 0.25467-0.34870 0.34870 0.90197-0.90197
 -18   0   0   -0.80    1.60  22-0.26965-0.26965-0.16648 0.16648 0.94846-0.94846
  18   0   0   -0.10    0.70  46 0.26965 0.26965-0.35262 0.35262 0.89607-0.89607
  19   0   0    1.00    1.70  46 0.28463 0.28463-0.35647 0.35647 0.88990-0.88990
  20   0   0    6.00    1.70  47 0.29961 0.29961-0.36023 0.36023 0.88344-0.88344
  21   0   0   -0.30    1.20  48 0.31459 0.31459-0.36391 0.36391 0.87670-0.87670
  22   0   0   89.90    5.30  48 0.32957 0.32957-0.36751 0.36751 0.86967-0.86967
  23   0   0   -1.60    1.40  49 0.34455 0.34455-0.37103 0.37103 0.86234-0.86234
  24   0   0   49.90    4.10  50 0.35953 0.35953-0.37446 0.37446 0.85470-0.85470
  25   0   0    3.00    2.70  51 0.37451 0.37451-0.37781 0.37781 0.84676-0.84676
  26   0   0    0.60    2.00  51 0.38949 0.38949-0.38106 0.38106 0.83850-0.83850
  27   0   0    1.10    2.10  52 0.40447 0.40447-0.38423 0.38423 0.82992-0.82992
  28   0   0    1.40    2.30  53 0.41945 0.41945-0.38730 0.38730 0.82101-0.82101
  29   0   0   -0.50    2.80  53 0.43443 0.43443-0.39028 0.39028 0.81176-0.81176
  30   0   0    0.80    2.30  54 0.44941 0.44941-0.39315 0.39315 0.80216-0.80216
   0   0  -1   -0.20    0.20  96 0.93966-0.93966-0.34039 0.34039-0.03420-0.03420
   0   0   1    0.00    0.10  93 0.93337-0.93337-0.35729 0.35729 0.03420 0.03420
  -1   0  -1   -0.30    0.10 113 0.88033-0.91030-0.20793 0.20793-0.42635 0.35795
  -1   0   1   -0.20    0.10  77 0.81706-0.84702-0.41654 0.41654 0.39864-0.33024
   1   0   1   -0.20    0.10 110 0.90425-0.87429-0.23683 0.23683-0.35530 0.42371
   1   0  -1   -0.20    0.10  80 0.84981-0.81985-0.40983 0.40983 0.33146-0.39986
  -2   0  -1   -0.10    0.10 127 0.71942-0.77934-0.07360 0.07360-0.69067 0.62226
  -2   0   1   -0.30    0.20  65 0.65168-0.71160-0.42042 0.42042 0.63132-0.56292
   2   0   1   -0.20    0.10 123 0.77640-0.71648-0.11480 0.11480-0.61969 0.68809
   2   0  -1    0.10    0.20  69 0.71071-0.65079-0.42294 0.42294 0.56215-0.63055
  -3   0  -1    0.40    0.30   3-0.64934 0.55946 0.02799-0.02799 0.75998-0.82839
  -3   0   1    0.50    0.30  57 0.50813-0.59802-0.40343 0.40343 0.76095-0.69255
   3   0   1    0.20    0.30   8-0.55951 0.64939-0.02474 0.02474 0.82846-0.76005
   3   0  -1    0.40    0.30  62 0.59479-0.50491-0.41527 0.41527 0.68831-0.75672
  -4   0  -1   -0.30    0.30   8-0.55426 0.43441-0.02766 0.02766 0.83189-0.90029
  -4   0   1    0.10    0.40  52 0.39679-0.51663-0.38262 0.38262 0.83436-0.76596
   4   0   1    0.00    0.30  14-0.43253 0.55237-0.09133 0.09133 0.89698-0.82858
   4   0  -1   -0.40    0.30  57 0.51207-0.39223-0.40406 0.40406 0.75797-0.82637
  -5   0  -1    0.10    0.50  11-0.48802 0.33822-0.06321 0.06321 0.87054-0.93894
  -5   0   1    0.50    0.50  48 0.31062-0.46043-0.36294 0.36294 0.87851-0.81011
   5   0   1    0.30    0.30  19-0.33509 0.48490-0.13750 0.13750 0.93210-0.86369
  -6   0  -1   -0.20    0.30  14-0.44254 0.26277-0.08636 0.08636 0.89258-0.96099
  -6   0   1   -0.10    0.50  44 0.24212-0.42188-0.34536 0.34536 0.90670-0.83830
   6   0   1   -0.50    0.50  22-0.25884 0.43860-0.17113 0.17113 0.95064-0.88224
   6   0  -1   -0.30    0.50  53 0.41608-0.23631-0.38662 0.38662 0.82305-0.89145
  -7   0  -1   -0.40    0.40  15-0.41143 0.20171-0.10165 0.10165 0.90575-0.97416
  -7   0   1   -0.80    0.30  42 0.18587-0.39560-0.32973 0.32973 0.92560-0.85720
   7   0   1    0.30    0.40  25-0.19722 0.40695-0.19682 0.19682 0.96040-0.89200
   7   0  -1   -0.30    0.40  51 0.38950-0.17977-0.38106 0.38106 0.83850-0.90690
  -8   0  -1    0.00    0.40  16-0.39040 0.15071-0.11176 0.11176 0.91384-0.98224
  -8   0   1   -0.50    0.40  40 0.13829-0.37798-0.31570 0.31570 0.93873-0.87032
   8   0   1    0.10    0.60  27-0.14584 0.38552-0.21730 0.21730 0.96515-0.89675
   8   0  -1    0.30    0.60  50 0.37169-0.13200-0.37718 0.37718 0.84828-0.91668
  -9   0  -1    0.00    0.50  17-0.37658 0.10693-0.11831 0.11831 0.91880-0.98720
  -9   0   1    0.10    0.50  38 0.09700-0.36665-0.30294 0.30294 0.94806-0.87966
   9   0   1   -0.20    0.50  29-0.10177 0.37141-0.23419 0.23419 0.96685-0.89845
   9   0  -1    0.30    0.50  50 0.36023-0.09058-0.37462 0.37462 0.85434-0.92274
 -10   0  -1   -0.40    0.50  17-0.36805 0.06844-0.12231 0.12231 0.92173-0.99013
 -10   0  -1   -0.10    0.10 179 0.05991-0.35952-0.29773 0.29773-0.95277 0.88436
 -10   0   1    1.70    1.10  36 0.06037-0.35997-0.29119 0.29118 0.95476-0.88636
  10   0   1   -0.30    0.50  31-0.06306 0.36267-0.24853 0.24853 0.96657-0.89817
  10   0  -1   -0.20    0.70  50 0.35346-0.05385-0.37308 0.37308 0.85783-0.92623
 -11   0  -1    1.20    1.10  18-0.36351 0.03394-0.12443 0.12443 0.92325-0.99165
 -11   0  -1    0.10    0.10 194 0.03509-0.36466 0.06609-0.06609-0.99720 0.92879
 -11   0   1    1.20    0.90  35 0.02727-0.35684-0.28021 0.28021 0.95955-0.89115
  11   0   1    0.20    0.80  33-0.02839 0.35796-0.26098 0.26098 0.96493-0.89652
  11   0  -1   -0.10    1.00  49 0.35027-0.02070-0.37235 0.37235 0.85946-0.92786
 -12   0  -1    0.00    0.90  18-0.36202 0.00249-0.12512 0.12512 0.92374-0.99214
 -12   0   1   -1.00    0.90  34-0.00307-0.35646-0.26984 0.26984 0.96290-0.89450
  12   0   1    0.20    0.70  34 0.00319 0.35634-0.27201 0.27201 0.96229-0.89389
  12   0  -1    0.40    1.00  49 0.34983 0.00970-0.37225 0.37225 0.85968-0.92808
  12   0  -1    0.10    0.20 207 0.00981 0.34972 0.37367-0.37367-0.92751 0.85911
 -13   0  -1   -2.40    1.00  18-0.36293-0.02656-0.12470 0.12470 0.92344-0.99184
 -13   0   1   -0.40    0.90  32-0.03126-0.35823-0.25997 0.25997 0.96511-0.89671
  13   0   1   -0.40    0.70  35 0.03235 0.35714-0.28191 0.28191 0.95889-0.89049
  13   0  -1   -1.10    1.10  49 0.35157 0.03792-0.37265 0.37265 0.85879-0.92720
  13   0  -1    0.40    0.20 198 0.02755 0.36194 0.16315-0.16315-0.98622 0.91781
 -14   0  -1    0.80    1.20  17-0.36574-0.05371-0.12338 0.12338 0.92250-0.99090
 -14   0   1    0.70    0.80  31-0.05771-0.36175-0.25048 0.25048 0.96640-0.89800
  14   0   1   -0.10    1.10  36 0.05958 0.35987-0.29093 0.29093 0.95489-0.88648
  14   0  -1    0.00    1.10  50 0.35506 0.06439-0.37345 0.37345 0.85701-0.92541
 -15   0  -1    0.30    0.90  17-0.37010-0.07931-0.12135 0.12135 0.92103-0.98944
 -15   0   1    0.00    0.90  30-0.08274-0.36667-0.24130 0.24130 0.96692-0.89851
  15   0   1    0.40    1.40  37 0.08526 0.36415-0.29922 0.29922 0.95037-0.88196
  15   0  -1    1.10    0.90  50 0.35997 0.08944-0.37456 0.37456 0.85448-0.92288
 -16   0  -1   -0.10    0.80  17-0.37572-0.10366-0.11871 0.11871 0.91910-0.98750
 -16   0   1    0.20    0.90  29-0.10662-0.37276-0.23236 0.23236 0.96677-0.89836
  16   0   1    1.50    1.10  39 0.10967 0.36971-0.30691 0.30691 0.94540-0.87700
  16   0  -1    0.30    0.80  50 0.36604 0.11333-0.37593 0.37593 0.85129-0.91969
 -17   0  -1    0.20    1.40  17-0.38238-0.12696-0.11557 0.11557 0.91675-0.98515
 -17   0   1   -1.40    1.00  28-0.12952-0.37981-0.22362 0.22362 0.96603-0.89763
  17   0   1   -0.20    1.10  40 0.13302 0.37632-0.31410 0.31410 0.94003-0.87162
  17   0  -1   -0.60    1.20  50 0.37308 0.13625-0.37749 0.37749 0.84753-0.91593
 -18   0  -1    0.50    1.30  16-0.38992-0.14938-0.11199 0.11199 0.91401-0.98242
 -18   0   1   -2.60    1.30  27-0.15162-0.38768-0.21504 0.21504 0.96476-0.89636
  18   0   1    1.80    1.70  41 0.15548 0.38381-0.32085 0.32085 0.93428-0.86588
  18   0  -1    0.90    1.00  51 0.38094 0.15835-0.37922 0.37922 0.84326-0.91166
  19   0   1   -1.20    1.40  42 0.17721 0.39205-0.32723 0.32723 0.92818-0.85978
  19   0  -1   -0.80    1.00  51 0.38949 0.17976-0.38106 0.38106 0.83850-0.90690
  20   0   1   -1.60    1.70  42 0.19829 0.40092-0.33327 0.33327 0.92174-0.85334
  20   0  -1    0.50    1.30  52 0.39864 0.20058-0.38301 0.38301 0.83330-0.90171
  21   0   1   -1.20    1.50  43 0.21883 0.41034-0.33902 0.33902 0.91498-0.84657
  21   0  -1   -0.80    1.30  52 0.40829 0.22089-0.38502 0.38502 0.82768-0.89609
  22   0   1    1.30    1.50  44 0.23890 0.42024-0.34449 0.34449 0.90788-0.83948
  22   0  -1   -1.20    1.80  53 0.41839 0.24075-0.38708 0.38708 0.82166-0.89006
  23   0   1    0.40    1.30  45 0.25856 0.43054-0.34973 0.34973 0.90046-0.83206
  23   0  -1    0.60    1.70  53 0.42887 0.26023-0.38918 0.38918 0.81524-0.88364
  24   0   1   -0.10    1.40  46 0.27786 0.44120-0.35474 0.35474 0.89272-0.82432
  24   0  -1   -2.30    2.10  54 0.43969 0.27937-0.39130 0.39130 0.80843-0.87683
  25   0  -1    0.70    1.50  54 0.45081 0.29821-0.39342 0.39342 0.80125-0.86965
  26   0   1   -0.30    1.90  48 0.31555 0.46343-0.36414 0.36414 0.87626-0.80785
  26   0  -1   -0.30    1.70  55 0.46219 0.31679-0.39553 0.39553 0.79369-0.86209
  27   0   1    2.40    2.60  49 0.33401 0.47494-0.36856 0.36856 0.86753-0.79912
  27   0  -1   -1.00    2.60  55 0.47380 0.33514-0.39762 0.39762 0.78575-0.85415
  28   0   1   -6.40    2.70  49 0.35224 0.48666-0.37280 0.37280 0.85845-0.79005
  28   0  -1    0.20    1.90  56 0.48563 0.35327-0.39969 0.39969 0.77744-0.84584
  29   0   1   -3.10    2.20  50 0.37028 0.49858-0.37687 0.37687 0.84903-0.78063
  29   0  -1   -4.40    3.30  57 0.49765 0.37122-0.40172 0.40172 0.76875-0.83715
  30   0   1    4.10    2.60  51 0.38815 0.51068-0.38077 0.38077 0.83926-0.77086
  30   0  -1    0.30    2.50  57 0.50983 0.38900-0.40370 0.40370 0.75967-0.82807
   0   0  -2  525.80   17.50  97 0.94105-0.94105-0.33128 0.33128-0.06840-0.06840
   0   0   2  515.50   17.80  91 0.92846-0.92846-0.36509 0.36509 0.06840 0.06840
  -1   0  -2  415.70   13.70 106 0.92391-0.95387-0.26703 0.26703-0.27402 0.13722
  -1   0   2  403.50   13.90  83 0.87726-0.90723-0.40102 0.40102 0.26381-0.12700
   1   0   2  431.10   14.00 100 0.94038-0.91042-0.31250 0.31250-0.13426 0.27107
   1   0  -2  413.90   13.90  89 0.91682-0.88686-0.37784 0.37784 0.12910-0.26591
  -2   0  -2  258.20    9.70 115 0.86621-0.92613-0.19293 0.19293-0.46093 0.32412
  -2   0   2  275.00    9.20  75 0.79892-0.85884-0.41901 0.41901 0.43146-0.29465
   2   0   2  261.60    8.80 108 0.91404-0.85412-0.25074 0.25074-0.31883 0.45564
   2   0  -2  261.30    9.40  81 0.86442-0.80450-0.40560 0.40560 0.29709-0.43390
  -3   0  -2   13.90    1.00 122 0.78204-0.87192-0.11914 0.11914-0.61174 0.47493
  -3   0   2   15.50    1.10  69 0.70930-0.79918-0.42292 0.42292 0.56394-0.42714
   3   0   2   15.00    0.90 115 0.86272-0.77283-0.18940 0.18940-0.46888 0.60569
   3   0  -2   13.60    1.00  75 0.80079-0.71091-0.41879 0.41879 0.42819-0.56500
  -4   0  -2   62.00    2.50 129 0.68811-0.80796-0.05265 0.05265-0.72369 0.58688
  -4   0   2   62.40    2.70  63 0.62004-0.73988-0.41784 0.41784 0.66405-0.52725
   4   0   2   63.90    2.70 121 0.80209-0.68224-0.13505 0.13505-0.58174 0.71855
   4   0  -2   61.70    2.90  71 0.73811-0.61827-0.42289 0.42289 0.52570-0.66250
  -5   0   2    4.50    0.70  59 0.53700-0.68680-0.40785 0.40785 0.73844-0.60163
   5   0   2    4.90    0.60   6-0.59596 0.74576-0.00400 0.00400 0.80300-0.66620
   5   0   2    4.60    0.50 125 0.74301-0.59321-0.09012 0.09012-0.66318 0.79999
   5   0  -2    4.60    0.60  67 0.68238-0.53258-0.42214 0.42214 0.59679-0.73360
  -6   0   2    3.00    0.90  55 0.46212-0.64188-0.39552 0.39552 0.79374-0.65693
   6   0   2    3.00    0.60  10-0.51105 0.69081-0.05112 0.05112 0.85803-0.72123
   6   0   2    4.00    0.70 129 0.69071-0.51094-0.05434 0.05434-0.72109 0.85790
   6   0  -2    3.40    0.60  64 0.63543-0.45567-0.41919 0.41919 0.64846-0.78527
  -7   0  -2  349.10   12.30   3-0.64672 0.43699 0.02637-0.02637 0.76227-0.89908
  -7   0   2  374.10   13.40  52 0.39533-0.60505-0.38231 0.38231 0.83520-0.69839
   7   0   2  334.10   12.10  14-0.43494 0.64467-0.09013 0.09013 0.89594-0.75913
   7   0  -2  361.70   13.20  62 0.59708-0.38736-0.41552 0.41552 0.68618-0.82298
  -8   0  -2  104.40    4.40   5-0.61080 0.37112 0.00469-0.00469 0.79177-0.92857
  -8   0   2  104.50    4.40  49 0.33578-0.57547-0.36898 0.36898 0.86666-0.72986
   8   0   2  102.20    4.50  17-0.36734 0.60703-0.12264 0.12264 0.92196-0.78516
   8   0  -2  109.00    4.40  60 0.56635-0.32666-0.41187 0.41187 0.71388-0.85068
  -9   0  -2    2.30    0.90   6-0.58204 0.31239-0.01202 0.01202 0.81307-0.94988
  -9   0   2    2.60    0.90  46 0.28243-0.55208-0.35591 0.35591 0.89082-0.75402
   9   0   2    3.70    0.90  20-0.30725 0.57689-0.15002 0.15002 0.93973-0.80292
   9   0  -2    3.30    0.80  59 0.54208-0.27243-0.40858 0.40858 0.73431-0.87112
 -10   0  -2   67.90    3.20   8-0.55937 0.25976-0.02482 0.02482 0.82855-0.96535
 -10   0   2   67.70    3.30  44 0.23428-0.53389-0.34324 0.34324 0.90956-0.77275
  10   0   2   63.60    2.90  23-0.25351 0.55312-0.17340 0.17340 0.95167-0.81486
  10   0  -2   68.30    2.90  58 0.52322-0.22361-0.40579 0.40579 0.74938-0.88619
 -11   0  -2   41.90    2.60   9-0.54179 0.21222-0.03454 0.03454 0.83981-0.97661
 -11   0   2   47.10    2.80  42 0.19046-0.52003-0.33104 0.33104 0.92420-0.78739
  11   0   2   46.30    2.20  25-0.20508 0.53464-0.19362 0.19362 0.95940-0.82260
  11   0  -2   42.10    2.30  57 0.50883-0.17927-0.40354 0.40354 0.76042-0.89723
 -12   0  -2    7.70    1.40   9-0.52844 0.16892-0.04180 0.04180 0.84794-0.98474
 -12   0   2   10.80    1.40  40 0.15024-0.50977-0.31929 0.31929 0.93567-0.79887
  12   0   2    9.20    3.40  27-0.16104 0.52057-0.21133 0.21133 0.96406-0.82725
  12   0  -2    8.60    1.30  57 0.49817-0.13864-0.40180 0.40180 0.76836-0.90517
 -13   0  -2  414.60   17.20  10-0.51863 0.12914-0.04707 0.04707 0.85370-0.99051
 -13   0   2  443.50   18.10  39 0.11303-0.50252-0.30796 0.30796 0.94466-0.80785
  13   0   2  408.40   15.90  29-0.12066 0.51016-0.22702 0.22702 0.96639-0.82958
  13   0  -2  413.20   15.40  56 0.49059-0.10110-0.40053 0.40053 0.77388-0.91069
 -14   0  -2   31.60    3.10  10-0.51176 0.09230-0.05074 0.05074 0.85763-0.99444
 -14   0  -2   32.10    1.60 175 0.06592-0.48537-0.40137 0.40137-0.91354 0.77673
 -14   0   2   32.50    2.80  37 0.07835-0.49780-0.29701 0.29701 0.95165-0.81485
  14   0   2   32.00    2.60  30-0.08333 0.50278-0.24108 0.24108 0.96692-0.83011
  14   0  -2   33.80    2.50  56 0.48561-0.06616-0.39968 0.39968 0.77746-0.91426
 -15   0  -2    3.30    1.80  10-0.50735 0.05794-0.05308 0.05308 0.86010-0.99691
 -15   0  -2    2.10    0.30 184 0.05301-0.50243-0.18809 0.18809-0.98072 0.84392
 -15   0   2    5.60    1.60  36 0.04580-0.49521-0.28639 0.28639 0.95702-0.82021
  15   0   2    3.40    1.30  32-0.04854 0.49796-0.25379 0.25379 0.96604-0.82923
  15   0  -2    1.70    1.00  56 0.48280-0.03339-0.39920 0.39920 0.77945-0.91626
 -16   0  -2    5.70    2.00  11-0.50504 0.02566-0.05430 0.05430 0.86139-0.99819
 -16   0   2    5.80    2.00  34 0.01505-0.49443-0.27607 0.27607 0.96102-0.82421
  16   0   2    6.20    1.20  33-0.01591 0.49528-0.26538 0.26538 0.96401-0.82721
  16   0  -2    6.90    1.40  56 0.48184-0.00247-0.39903 0.39903 0.78013-0.91693
  16   0  -2    8.70    0.60 211 0.00344 0.47593 0.44360-0.44360-0.89622 0.75941
 -17   0  -2    3.90    2.00  11-0.50449-0.00485-0.05459 0.05459 0.86169-0.99850
 -17   0   2   -1.30    1.10  33-0.01415-0.49519-0.26599 0.26599 0.96387-0.82707
  17   0   2    0.70    1.20  34 0.01491 0.49443-0.27602 0.27602 0.96104-0.82423
  17   0  -2    0.40    1.20  56 0.48246 0.02687-0.39914 0.39914 0.77969-0.91650
  17   0  -2    0.80    0.60 204 0.01655 0.49278 0.29643-0.29643-0.95491 0.81811
 -18   0  -2   22.70    3.70  11-0.50545-0.03384-0.05408 0.05408 0.86116-0.99796
  18   0   2   29.00    2.80  36 0.04417 0.49513-0.28585 0.28585 0.95726-0.82045
  18   0  -2   36.40    2.90  56 0.48443 0.05486-0.39948 0.39948 0.77829-0.91510
  18   0  -2   38.80    1.50 195 0.03423 0.50506 0.07735-0.07735-0.99642 0.85961
  19   0   2    0.30    1.10  37 0.07209 0.49716-0.29499 0.29499 0.95278-0.81597
  19   0  -2    0.30    1.00  56 0.48757 0.08168-0.40002 0.40002 0.77605-0.91286
  20   0   2   47.50    3.90  38 0.09886 0.50035-0.30353 0.30353 0.94768-0.81087
  20   0  -2   47.90    3.60  56 0.49172 0.10749-0.40073 0.40073 0.77306-0.90987
  21   0   2  145.40    8.20  39 0.12463 0.50455-0.31154 0.31154 0.94202-0.80522
  21   0  -2  160.70    7.60  57 0.49676 0.13242-0.40157 0.40157 0.76940-0.90620
  22   0   2   37.70    3.20  40 0.14953 0.50961-0.31908 0.31908 0.93586-0.79905
  22   0  -2   34.40    2.90  57 0.50257 0.15657-0.40253 0.40253 0.76511-0.90192
  23   0   2   -1.00    1.90  41 0.17365 0.51545-0.32619 0.32619 0.92922-0.79241
  23   0  -2    1.20    1.90  57 0.50906 0.18004-0.40358 0.40358 0.76025-0.89706
  24   0   2   -1.60    2.30  42 0.19710 0.52196-0.33293 0.33293 0.92212-0.78531
  24   0  -2    1.50    2.30  58 0.51616 0.20290-0.40470 0.40470 0.75485-0.89165
  25   0   2   15.60    3.00  43 0.21996 0.52906-0.33933 0.33933 0.91459-0.77779
  25   0  -2   11.50    2.20  58 0.52379 0.22523-0.40588 0.40588 0.74893-0.88574
  26   0   2    0.50    2.60  44 0.24228 0.53670-0.34540 0.34540 0.90664-0.76984
  26   0  -2    0.30    2.20  58 0.53191 0.24707-0.40710 0.40710 0.74253-0.87933
  27   0   2   18.10    3.60  45 0.26412 0.54482-0.35119 0.35119 0.89828-0.76147
  27   0  -2   15.40    3.00  59 0.54045 0.26849-0.40834 0.40834 0.73564-0.87245
  28   0   2    4.90    3.40  46 0.28555 0.55336-0.35670 0.35670 0.88951-0.75270
  28   0  -2    3.50    2.50  59 0.54937 0.28953-0.40960 0.40960 0.72830-0.86510
  29   0   2    3.60    3.00  47 0.30659 0.56227-0.36196 0.36196 0.88034-0.74353
  29   0  -2    0.10    2.10  60 0.55865 0.31022-0.41086 0.41086 0.72049-0.85730
  30   0   2    9.00    2.80  48 0.32729 0.57153-0.36697 0.36697 0.87076-0.73395
  30   0  -2   25.30    7.50  60 0.56823 0.33059-0.41211 0.41211 0.71224-0.84904
   0   0  -3   -0.10    0.50  99 0.94125-0.94125-0.32173 0.32173-0.10260-0.10260
   0   0   3    0.10    0.40  90 0.92236-0.92236-0.37245 0.37245 0.10260 0.10260
  -1   0  -3   -0.40    0.50 104 0.92978-0.95975-0.27864 0.27864-0.24054 0.03533
  -1   0   3   -0.10    0.40  84 0.88758-0.91754-0.39658 0.39658 0.23438-0.02917
   1   0   3   -0.20    0.50  96 0.93956-0.90959-0.34086 0.34086-0.03239 0.23759
   1   0  -3   -0.70    0.40  93 0.93370-0.90374-0.35667 0.35667 0.03153-0.23674
  -2   0  -3   -0.20    0.40 110 0.89867-0.95859-0.22956 0.22956-0.37377 0.16856
  -2   0   3   -0.20    0.30  79 0.83842-0.89834-0.41254 0.41254 0.35617-0.15097
   2   0   3    0.10    0.40 101 0.93871-0.87879-0.30386 0.30386-0.16275 0.36796
   2   0  -3    0.00    0.50  88 0.91081-0.85089-0.38278 0.38278 0.15461-0.35982
  -3   0  -3    0.40    0.40 116 0.85063-0.94051-0.17758 0.17758-0.49487 0.28966
  -3   0   3    0.10    0.40  74 0.77960-0.86948-0.42091 0.42091 0.46376-0.25855
   3   0   3    0.20    0.40 106 0.92238-0.83250-0.26429 0.26429-0.28172 0.48693
   3   0  -3   -0.20    0.40  83 0.87785-0.78797-0.40078 0.40078 0.26221-0.46742
  -4   0  -3   -0.20    0.50 122 0.79058-0.91042-0.12582 0.12582-0.59930 0.39409
  -4   0   3   -0.30    0.40  69 0.71579-0.83563-0.42299 0.42299 0.55563-0.35042
   4   0   3    0.00    0.40 111 0.89502-0.77518-0.22501 0.22501-0.38510 0.59031
   4   0  -3    0.70    0.40  79 0.83995-0.72011-0.41220 0.41220 0.35294-0.55815
  -5   0  -3    0.90    0.60 126 0.72384-0.87365-0.07665 0.07665-0.68569 0.48049
  -5   0   3   -0.50    0.40  65 0.65074-0.80054-0.42035 0.42035 0.63233-0.42712
   5   0   3    0.30    0.50 115 0.86149-0.71169-0.18817 0.18817-0.47161 0.67682
   5   0  -3    0.50    0.80  75 0.80115-0.65135-0.41875 0.41875 0.42756-0.63277
  -6   0   3    1.10    1.00  61 0.58696-0.76673-0.41438 0.41438 0.69553-0.49032
   6   0   3   -0.30    0.50   2-0.65491 0.83468 0.03145-0.03145 0.75505-0.54984
   6   0   3   -0.60    0.60 119 0.82587-0.64610-0.15506 0.15506-0.54213 0.74733
   6   0  -3   -0.10    0.70  73 0.76408-0.58431-0.42195 0.42195 0.48800-0.69321
  -7   0   3    0.10    0.50  58 0.52592-0.73564-0.40620 0.40620 0.74727-0.54206
   7   0   3    0.00    0.50   6-0.58691 0.79663-0.00923 0.00923 0.80960-0.60439
   7   0   3    1.20    0.80 122 0.79101-0.58129-0.12617 0.12617-0.59865 0.80386
   7   0  -3    0.50    0.60  70 0.73022-0.52050-0.42299 0.42299 0.53652-0.74173
  -8   0   3    0.00    0.60  55 0.46829-0.70797-0.39664 0.39664 0.78955-0.58434
   8   0   3   -0.50    0.50  10-0.52169 0.76138-0.04543 0.04543 0.85192-0.64672
   8   0   3    0.40    0.80 124 0.75866-0.51897-0.10148 0.10148-0.64354 0.84875
   8   0  -3    0.20    0.60  68 0.70023-0.46055-0.42274 0.42274 0.57530-0.78051
  -9   0   3    2.50    1.10  52 0.41428-0.68392-0.38625 0.38625 0.82413-0.61892
   9   0   3    0.00    0.50  13-0.46017 0.72982-0.07750 0.07750 0.88444-0.67923
   9   0   3    0.60    0.60 126 0.72967-0.46002-0.08069 0.08069-0.67903 0.88424
   9   0  -3    0.70    0.80  66 0.67425-0.40461-0.42176 0.42176 0.60622-0.81142
 -10   0   3    0.00    0.70  50 0.36380-0.66341-0.37542 0.37542 0.85247-0.64726
  10   0   3   -0.50    0.80  16-0.40266 0.70226-0.10589 0.10589 0.90921-0.70400
  10   0   3    0.40    0.70 128 0.70434-0.40473-0.06338 0.06338-0.70703 0.91224
  10   0  -3    0.00    0.60  65 0.65214-0.35253-0.42045 0.42045 0.63082-0.83603
 -11   0   3    0.10    0.70  48 0.31663-0.64620-0.36441 0.36441 0.87576-0.67055
  11   0   3   -0.50    0.70  18-0.34908 0.67865-0.13110 0.13110 0.92788-0.72267
  11   0   3    0.60    0.70 129 0.68265-0.35308-0.04909 0.04909-0.72910 0.93430
  11   0  -3    0.60    0.80  64 0.63361-0.30404-0.41904 0.41904 0.65034-0.85555
 -12   0  -3    0.50    0.70   2-0.66438 0.30485 0.03740-0.03740 0.74646-0.95166
 -12   0   3   -0.30    0.80  46 0.27247-0.63200-0.35335 0.35335 0.89493-0.68972
  12   0   3   -0.30    1.00  21-0.29919 0.65872-0.15359 0.15359 0.94175-0.73654
  12   0   3   -0.30    0.70 130 0.66438-0.30485-0.03740 0.03740-0.74646 0.95166
  12   0  -3   -0.40    0.70  63 0.61832-0.25879-0.41768 0.41768 0.66575-0.87096
 -13   0  -3   -2.00    1.20   3-0.64925 0.25976 0.02794-0.02794 0.76006-0.96527
 -13   0   3    0.60    1.00  44 0.23102-0.62051-0.34236 0.34236 0.91072-0.70551
  13   0   3    4.10    1.60  23-0.25268 0.64217-0.17375 0.17375 0.95182-0.74661
  13   0  -3   -0.30    1.20  62 0.60592-0.21643-0.41646 0.41646 0.67781-0.88302
 -14   0  -3    0.60    1.10   3-0.63694 0.21749 0.02037-0.02037 0.77064-0.97585
 -14   0   3    0.10    1.10  42 0.19199-0.61144-0.33148 0.33148 0.92372-0.71851
  14   0   3    0.20    1.10  25-0.20918 0.62863-0.19193 0.19193 0.95886-0.75365
  14   0  -3    0.00    0.80  62 0.59608-0.17663-0.41541 0.41541 0.68711-0.89232
 -15   0  -3   -0.10    1.10   4-0.62715 0.17774 0.01444-0.01444 0.77876-0.98397
 -15   0   3   -1.60    1.30  41 0.15510-0.60451-0.32074 0.32074 0.93438-0.72917
  15   0   3   -0.70    1.00  26-0.16836 0.61778-0.20843 0.20843 0.96344-0.75823
  15   0  -3    2.00    1.40  61 0.58850-0.13909-0.41456 0.41456 0.69412-0.89933
 -16   0  -3    2.90    1.80   4-0.61959 0.14022 0.00991-0.00991 0.78486-0.99007
 -16   0   3   -1.60    1.20  39 0.12010-0.59947-0.31015 0.31015 0.94307-0.73786
  16   0   3   -0.10    0.70  28-0.12992 0.60929-0.22347 0.22347 0.96601-0.76080
  16   0  -3    1.40    1.00  61 0.58292-0.10355-0.41391 0.41391 0.69920-0.90441
 -17   0  -3   -0.70    1.30   5-0.61400 0.10467 0.00658-0.00658 0.78928-0.99449
 -17   0  -3    0.20    0.30 174 0.06732-0.57665-0.42693 0.42693-0.90178 0.69657
  17   0   3    0.30    0.90  30-0.09357 0.60290-0.23727 0.23727 0.96693-0.76172
  17   0  -3   -0.40    1.20  61 0.57910-0.06976-0.41345 0.41345 0.70264-0.90785
 -18   0  -3   -0.40    0.30 181 0.05778-0.59707-0.26291 0.26291-0.96309 0.75788
  18   0   3   -1.80    1.00  31-0.05906 0.59835-0.24999 0.24999 0.96645-0.76124
  18   0  -3    0.80    1.30  61 0.57683-0.03753-0.41318 0.41318 0.70467-0.90988
 -19   0  -3    0.00    0.20 192 0.03853-0.60779 0.02001-0.02001-0.99906 0.79385
 -19   0  -3    0.00    0.20 210 0.00573-0.57499 0.41879-0.41879-0.90807 0.70286
  19   0   3    1.70    1.90  33-0.02617 0.59543-0.26177 0.26177 0.96478-0.75957
  19   0  -3   -1.00    1.20  61 0.57593-0.00667-0.41307 0.41307 0.70547-0.91068
  19   0  -3    0.10    0.50 211 0.00178 0.56747 0.46134-0.46134-0.88722 0.68201
  20   0   3    1.20    1.10  34 0.00527 0.59395-0.27272 0.27272 0.96208-0.75687
  20   0  -3   -0.10    1.10  61 0.57625 0.02297-0.41311 0.41311 0.70518-0.91039
  20   0  -3    0.30    0.50 206 0.01276 0.58646 0.34032-0.34032-0.94022 0.73502
  21   0   3    0.90    1.40  35 0.03544 0.59374-0.28295 0.28295 0.95848-0.75327
  21   0  -3    2.70    1.30  61 0.57765 0.05153-0.41328 0.41328 0.70394-0.90915
  21   0  -3   -0.30    0.40 199 0.02686 0.60231 0.17174-0.17174-0.98478 0.77957
  22   0   3    1.70    2.40  37 0.06448 0.59466-0.29253 0.29253 0.95408-0.74887
  22   0  -3    0.80    1.20  61 0.58001 0.07913-0.41356 0.41356 0.70182-0.90703
  23   0   3   -0.10    1.50  38 0.09251 0.59659-0.30153 0.30153 0.94896-0.74375
  23   0  -3    0.20    1.20  61 0.58324 0.10586-0.41395 0.41395 0.69892-0.90412
  24   0   3   -1.10    1.60  39 0.11964 0.59942-0.31000 0.31000 0.94318-0.73797
  24   0  -3    0.50    1.70  61 0.58723 0.13182-0.41441 0.41441 0.69528-0.90049
  25   0   3   -1.30    1.50  40 0.14597 0.60305-0.31801 0.31801 0.93678-0.73157
  25   0  -3   -0.60    2.30  62 0.59193 0.15709-0.41495 0.41495 0.69097-0.89618
  26   0   3    0.10    1.90  41 0.17158 0.60740-0.32559 0.32559 0.92981-0.72460
  26   0  -3    2.00    1.80  62 0.59724 0.18174-0.41554 0.41554 0.68603-0.89124
  27   0   3    0.50    2.90  42 0.19653 0.61241-0.33277 0.33277 0.92230-0.71709
  27   0  -3    0.80    1.80  62 0.60312 0.20582-0.41616 0.41616 0.68048-0.88569
  28   0   3    2.00    3.10  43 0.22091 0.61800-0.33959 0.33959 0.91426-0.70906
  28   0  -3   -0.10    2.90  63 0.60951 0.22939-0.41682 0.41682 0.67436-0.87957
  29   0   3    1.70    3.40  45 0.24475 0.62411-0.34607 0.34607 0.90572-0.70052
  29   0  -3   -0.70    2.40  63 0.61636 0.25250-0.41749 0.41749 0.66768-0.87289
  30   0   3   -3.00    3.30  46 0.26812 0.63071-0.35223 0.35223 0.89669-0.69148
  30   0  -3   -5.40    3.70  63 0.62363 0.27520-0.41817 0.41817 0.66047-0.86568
   0   0  -4   78.50    3.50 100 0.94027-0.94027-0.31174 0.31174-0.13681-0.13681
   0   0   4   78.20    3.70  88 0.91508-0.91508-0.37936 0.37936 0.13681 0.13681
  -1   0  -4   67.80    3.30 104 0.92983-0.95979-0.27873 0.27873-0.24026-0.03335
  -1   0   4   71.60    3.00  84 0.88717-0.91713-0.39677 0.39677 0.23559 0.03802
   1   0   4   69.40    2.80  93 0.93310-0.90314-0.35778 0.35778 0.03627 0.23734
   1   0  -4   68.00    3.30  96 0.93974-0.90978-0.34004 0.34004-0.03554-0.23807
  -2   0  -4  193.80    7.20 109 0.90795-0.96787-0.24189 0.24189-0.34221 0.06860
  -2   0   4  191.60    7.00  80 0.85061-0.91053-0.40962 0.40962 0.32965-0.05604
   2   0   4  189.50    7.10  97 0.94090-0.88098-0.33283 0.33283-0.06269 0.33630
   2   0  -4  188.20    7.10  92 0.92973-0.86981-0.36327 0.36327 0.06025-0.33386
  -3   0  -4    5.90    1.00 113 0.87532-0.96520-0.20247 0.20247-0.43911 0.16550
  -3   0   4    8.20    0.80  76 0.80723-0.89711-0.41797 0.41797 0.41675-0.14314
   3   0   4    7.50    0.80 101 0.93912-0.84924-0.30565 0.30565-0.15694 0.43055
   3   0  -4    7.30    1.00  88 0.91240-0.82251-0.38155 0.38155 0.14816-0.42177
  -4   0  -4    5.80    1.10 118 0.83358-0.95342-0.16186 0.16186-0.52816 0.25455
  -4   0   4    5.30    0.80  72 0.75907-0.87892-0.42220 0.42220 0.49553-0.22192
   4   0   4    6.40    1.00 105 0.92924-0.80940-0.27748 0.27748-0.24396 0.51757
   4   0  -4    7.90    1.10  84 0.89008-0.77023-0.39538 0.39538 0.22681-0.50042
   4   0  -4    7.80    0.40 167-0.69043 0.81027 0.55377-0.55377-0.46546 0.19185
  -5   0  -4    4.30    1.00 122 0.78493-0.93474-0.12139 0.12139-0.60757 0.33396
  -5   0   4    4.30    1.10  69 0.70808-0.85788-0.42290 0.42290 0.56549-0.29188
   5   0   4    4.20    0.90 108 0.91321-0.76341-0.24949 0.24949-0.32217 0.59579
   5   0  -4    4.10    1.00  81 0.86496-0.71516-0.40542 0.40542 0.29576-0.56937
  -6   0  -4    6.80    1.10 126 0.73174-0.91150-0.08214 0.08214-0.67662 0.40301
  -6   0   4    6.30    1.20  65 0.65587-0.83564-0.42070 0.42070 0.62677-0.35316
   6   0   4    7.70    1.00 111 0.89309-0.71333-0.22265 0.22265-0.39091 0.66452
   6   0  -4    6.50    1.10  79 0.83885-0.65909-0.41245 0.41245 0.35527-0.62888
  -7   0  -4  113.70    5.90 130 0.67611-0.88584-0.04487 0.04487-0.73543 0.46182
  -7   0   4  116.80    4.90  62 0.60370-0.81343-0.41623 0.41623 0.67993-0.40631
   7   0   4  105.50    4.70   1-0.67611 0.88584 0.04487-0.04487 0.73543-0.46182
   7   0   4  113.00    4.90 114 0.87075-0.66103-0.19763 0.19763-0.45026 0.72387
   7   0  -4  110.10    4.90  76 0.81309-0.60336-0.41714 0.41714 0.40605-0.67967
  -8   0   4   22.80    1.90  59 0.55244-0.79213-0.41002 0.41002 0.72573-0.45212
   8   0   4   23.60    2.60   4-0.61977 0.85946 0.01002-0.01002 0.78472-0.51111
   8   0   4   24.10    1.90 116 0.84771-0.60803-0.17482 0.17482-0.50082 0.77443
   8   0  -4   24.20    2.30  74 0.78859-0.54891-0.42011 0.42011 0.44903-0.72264
  -9   0   4  183.10    8.10  57 0.50265-0.77230-0.40254 0.40254 0.76505-0.49144
   9   0   4  183.10   12.00   7-0.56398 0.83363-0.02224 0.02224 0.82549-0.55188
   9   0   4  193.60    8.00 119 0.82511-0.55546-0.15439 0.15439-0.54347 0.81709
   9   0  -4  172.50    7.60  73 0.76594-0.49629-0.42184 0.42184 0.48516-0.75878
 -10   0   4   48.80    2.90  54 0.45467-0.75427-0.39414 0.39414 0.79871-0.52510
 -10   0   4   43.40    1.70 163-0.72220 0.42259 0.48821-0.48821-0.48997 0.76359
  10   0   4   42.70    2.70  10-0.50959 0.80920-0.05189 0.05189 0.85885-0.58524
  10   0   4   52.80    3.10 120 0.80369-0.50408-0.13636 0.13636-0.57921 0.85282
  10   0  -4   44.50    2.50  71 0.74543-0.44582-0.42272 0.42272 0.51541-0.78902
 -11   0   4    0.70    1.00  52 0.40863-0.73819-0.38509 0.38509 0.82749-0.55387
  11   0   4    1.10    1.10  13-0.45711 0.78668-0.07905 0.07905 0.88589-0.61228
  11   0   4    1.50    1.00 122 0.78395-0.45438-0.12063 0.12063-0.60899 0.88260
  11   0  -4    0.10    0.70  70 0.72718-0.39762-0.42301 0.42301 0.54061-0.81422
 -12   0   4   -0.20    0.90  50 0.36457-0.72410-0.37560 0.37560 0.85207-0.57846
  12   0   4    1.40    1.40  15-0.40682 0.76635-0.10389 0.10389 0.90758-0.63397
  12   0   4   -1.00    1.10 123 0.76614-0.40661-0.10704 0.10704-0.63370 0.90731
  12   0  -4    0.60    0.90  69 0.71121-0.35168-0.42295 0.42295 0.56152-0.83513
 -13   0   4   -0.60    0.90  48 0.32245-0.71194-0.36581 0.36581 0.87304-0.59943
  13   0   4    0.20    0.90  18-0.35880 0.74829-0.12661 0.12661 0.92479-0.65118
  13   0   4    0.00    1.30 125 0.75035-0.36086-0.09541 0.09541-0.65411 0.92772
  13   0  -4    0.60    0.90  68 0.69742-0.30793-0.42266 0.42266 0.57876-0.85237
 -14   0   4   24.80    2.60  46 0.28219-0.70164-0.35585 0.35585 0.89092-0.61731
  14   0   4   23.80    1.70  20-0.31305 0.73250-0.14744 0.14744 0.93822-0.66461
  14   0   4   27.50    2.80 126 0.73660-0.31715-0.08556 0.08556-0.67090 0.94451
  14   0  -4   25.20    2.20  67 0.68570-0.26625-0.42227 0.42227 0.59287-0.86649
 -15   0   4    0.60    1.90  44 0.24367-0.69308-0.34578 0.34578 0.90612-0.63251
  15   0   4    0.50    0.80  22-0.26947 0.71888-0.16656 0.16656 0.94850-0.67488
  15   0   4    0.40    1.70 126 0.72480-0.27539-0.07731 0.07731-0.68461 0.95822
  15   0  -4    1.20    1.40  67 0.67591-0.22650-0.42184 0.42184 0.60431-0.87792
  16   0   4    2.70    1.00  24-0.22794 0.70731-0.18417 0.18417 0.95610-0.68249
  16   0   4    2.90    1.20 127 0.71486-0.23549-0.07048 0.07048-0.69571 0.96932
  16   0  -4    2.00    0.90  66 0.66790-0.18853-0.42143 0.42143 0.61344-0.88705
  17   0   4    6.00    1.60  26-0.18832 0.69766-0.20043 0.20043 0.96144-0.68783
  17   0  -4    9.20    1.50  66 0.66152-0.15219-0.42106 0.42106 0.62056-0.89418
  18   0   4    0.20    1.20  27-0.15046 0.68975-0.21549 0.21549 0.96484-0.69123
  18   0  -4   -1.70    1.60  65 0.65663-0.11734-0.42075 0.42075 0.62595-0.89956
 -19   0  -4    0.60    0.50 171 0.07008-0.63933-0.47944 0.47944-0.87477 0.60116
  19   0   4    1.10    1.40  29-0.11421 0.68346-0.22949 0.22949 0.96659-0.69298
  19   0  -4    1.40    1.30  65 0.65309-0.08384-0.42051 0.42051 0.62979-0.90340
 -20   0  -4    0.80    0.50 177 0.06343-0.66264-0.35724 0.35724-0.93186 0.65825
  20   0   4    2.20    1.70  30-0.07942 0.67864-0.24253 0.24253 0.96689-0.69328
  20   0  -4    1.00    1.10  65 0.65079-0.05157-0.42035 0.42035 0.63228-0.90589
 -21   0  -4    1.10    0.50 184 0.05275-0.68192-0.18403 0.18403-0.98150 0.70789
  21   0   4    3.90    1.60  32-0.04597 0.67515-0.25472 0.25472 0.96592-0.69231
  21   0  -4    2.20    1.60  65 0.64960-0.02042-0.42027 0.42027 0.63356-0.90717
  22   0   4    0.80    1.60  33-0.01374 0.67287-0.26614 0.26614 0.96384-0.69023
  22   0  -4    4.00    1.60  65 0.64943 0.00971-0.42026 0.42026 0.63374-0.90735
  23   0   4    2.80    2.40  35 0.01740 0.67170-0.27686 0.27686 0.96075-0.68714
  23   0  -4    0.40    1.80  65 0.65018 0.03892-0.42031 0.42031 0.63293-0.90654
  24   0   4    0.90    1.70  36 0.04753 0.67153-0.28697 0.28697 0.95676-0.68315
  24   0  -4    2.40    2.00  65 0.65177 0.06729-0.42042 0.42042 0.63122-0.90483
  25   0   4    2.00    1.90  37 0.07675 0.67228-0.29649 0.29649 0.95195-0.67833
  25   0  -4    1.10    1.80  65 0.65413 0.09489-0.42058 0.42058 0.62867-0.90228
  26   0  -4   26.80    4.00  65 0.65719 0.12179-0.42078 0.42078 0.62534-0.89895
  27   0   4    5.40    3.30  40 0.13277 0.67617-0.31403 0.31403 0.94008-0.66647
  27   0  -4    3.10    3.30  66 0.66088 0.14806-0.42102 0.42102 0.62127-0.89489
  28   0   4    0.60    1.80  41 0.15973 0.67918-0.32211 0.32211 0.93313-0.65952
  28   0  -4   -1.10    2.50  66 0.66515 0.17375-0.42127 0.42127 0.61652-0.89014
  29   0   4    1.90    2.30  42 0.18605 0.68281-0.32978 0.32978 0.92554-0.65193
  29   0  -4   -0.10    2.10  66 0.66996 0.19891-0.42154 0.42154 0.61111-0.88473
   0   0  -5   -0.10    0.90 101 0.93807-0.93807-0.30130 0.30130-0.17101-0.17101
   0   0   5    0.30    0.60  87 0.90659-0.90659-0.38582 0.38582 0.17101 0.17101
  -1   0  -5    0.00    0.60 105 0.92765-0.95761-0.27417 0.27417-0.25358-0.08843
  -1   0   5    0.80    0.90  84 0.88236-0.91232-0.39892 0.39892 0.24962 0.09240
   1   0   5   -0.10    0.60  90 0.92450-0.89454-0.37007 0.37007 0.09133 0.25068
   1   0  -5   -0.50    0.60  98 0.94132-0.91136-0.32534 0.32534-0.08986-0.25216
  -2   0  -5   -0.20    0.60 109 0.90973-0.96965-0.24441 0.24441-0.33564-0.00637
  -2   0   5   -0.90    0.70  80 0.85240-0.91232-0.40914 0.40914 0.32560 0.01642
   2   0   5   -1.00    0.70  94 0.93589-0.87597-0.35207 0.35207 0.01229 0.32973
   2   0  -5    0.80    0.80  95 0.93812-0.87820-0.34609 0.34609-0.01190-0.33012
  -3   0  -5    1.20    0.90 112 0.88451-0.97439-0.21260 0.21260-0.41527 0.07325
  -3   0   5    0.10    0.70  77 0.81757-0.90745-0.41645 0.41645 0.39768-0.05566
   3   0   5   -0.70    0.70  97 0.94095-0.85107-0.33235 0.33235-0.06447 0.40648
   3   0  -5    0.50    1.00  92 0.92955-0.83966-0.36355 0.36355 0.06147-0.40348
  -4   0  -5    1.70    0.80 116 0.85261-0.97245-0.17947 0.17947-0.49076 0.14875
  -4   0   5   -0.80    0.70  74 0.77887-0.89871-0.42096 0.42096 0.46492-0.12291
   4   0   5   -0.20    0.70 100 0.94024-0.82039-0.31154 0.31154-0.13746 0.47947
   4   0  -5   -0.10    0.60  89 0.91679-0.79695-0.37787 0.37787 0.12924-0.47126
  -5   0  -5    0.00    0.90 120 0.81502-0.96483-0.14576 0.14576-0.56080 0.21878
  -5   0   5   -0.70    1.00  71 0.73734-0.88714-0.42290 0.42290 0.52677-0.18476
   5   0   5    0.60    0.70 103 0.93460-0.78480-0.29028 0.29028-0.20555 0.54756
   5   0  -5    0.10    0.80  86 0.90109-0.75129-0.38936 0.38936 0.19087-0.53288
   5   0  -5    0.00    0.10 152-0.80214 0.95194 0.21994-0.21994-0.55516 0.21314
  -6   0  -5    0.00    0.60 123 0.77293-0.95269-0.11215 0.11215-0.62450 0.28249
  -6   0   5    0.10    0.80  68 0.69395-0.87371-0.42256 0.42256 0.58299-0.24098
   6   0   5   -0.30    0.70 106 0.92506-0.74530-0.26916 0.26916-0.26797 0.60998
   6   0  -5    0.40    1.20  84 0.88357-0.70380-0.39840 0.39840 0.24616-0.58817
  -7   0  -5    0.00    0.70 126 0.72756-0.93729-0.07923 0.07923-0.68145 0.33944
  -7   0   5    1.40    0.90  65 0.64954-0.85927-0.42027 0.42027 0.63361-0.29160
   7   0   5   -0.10    0.60 108 0.91267-0.70294-0.24868 0.24868-0.32434 0.66636
   7   0  -5    0.80    1.00  81 0.86518-0.65545-0.40535 0.40535 0.29522-0.63724
  -8   0  -5    1.10    0.70 129 0.68008-0.91977-0.04743 0.04743-0.73160 0.38959
  -8   0   5   -1.40    0.90  62 0.60482-0.84451-0.41634 0.41634 0.67886-0.33684
   8   0   5    0.00    0.70   1-0.68008 0.91977 0.04743-0.04743 0.73160-0.38959
   8   0   5    0.60    1.10 110 0.89840-0.65871-0.22922 0.22922-0.37461 0.71663
   8   0  -5    0.20    1.00  80 0.84670-0.60701-0.41062 0.41062 0.33838-0.68039
  -9   0   5   -0.10    0.80  60 0.56032-0.82997-0.41108 0.41108 0.71906-0.37705
   9   0   5    1.60    1.60   4-0.63150 0.90115 0.01707-0.01707 0.77519-0.43317
   9   0   5   -0.20    1.00 113 0.88313-0.61349-0.21105 0.21105-0.41897 0.76098
   9   0  -5    1.10    0.90  78 0.82871-0.55906-0.41452 0.41452 0.37606-0.71807
 -10   0   5   -0.60    1.40  58 0.51643-0.81604-0.40474 0.40474 0.75464-0.41262
  10   0   5    0.70    1.30   6-0.58265 0.88226-0.01167 0.01167 0.81264-0.47063
  10   0   5   -0.90    1.10 114 0.86757-0.56797-0.19433 0.19433-0.45777 0.79978
  10   0  -5   -0.10    0.80  76 0.81162-0.51202-0.41736 0.41736 0.40875-0.75077
 -11   0   5   -0.20    1.20  55 0.47344-0.80301-0.39756 0.39756 0.78601-0.44399
  11   0   5    0.10    0.80   9-0.53415 0.86372-0.03871 0.03871 0.84451-0.50249
  11   0   5    0.10    1.10 116 0.85227-0.52270-0.17915 0.17915-0.49146 0.83348
  11   0  -5    0.10    1.00  75 0.79572-0.46616-0.41938 0.41938 0.43697-0.77899
 -12   0   5    0.70    1.20  53 0.43151-0.79104-0.38970 0.38970 0.81359-0.47157
  12   0   5    0.10    1.00  12-0.48646 0.84599-0.06402 0.06402 0.87135-0.52934
  12   0   5   -1.60    1.40 117 0.83763-0.47810-0.16551 0.16551-0.52055 0.86257
  12   0  -5   -0.60    1.00  74 0.78118-0.42165-0.42078 0.42078 0.46120-0.80322
 -13   0   5   -2.00    1.20  51 0.39076-0.78025-0.38133 0.38133 0.83779-0.49577
  13   0   5    1.90    1.00  14-0.43990 0.82940-0.08767 0.08767 0.89375-0.55174
  13   0   5   -0.50    1.00 119 0.82394-0.43445-0.15338 0.15338-0.54553 0.88754
  13   0  -5   -0.20    0.90  73 0.76807-0.37858-0.42172 0.42172 0.48190-0.82391
  14   0   5    0.30    1.10  16-0.39467 0.81412-0.10972 0.10972 0.91225-0.57023
  14   0   5    0.30    1.30 120 0.81137-0.39192-0.14270 0.14270-0.56685 0.90887
  14   0  -5   -0.80    1.10  72 0.75642-0.33697-0.42233 0.42233 0.49947-0.84148
 -15   0   5   -0.20    0.30 162-0.73585 0.28644 0.45593-0.45593-0.50065 0.84266
  15   0   5   -0.60    0.90  18-0.35087 0.80028-0.13028 0.13028 0.92732-0.58530
  15   0   5   -3.90    1.30 121 0.80002-0.35061-0.13337 0.13337-0.58496 0.92698
  15   0  -5   -1.30    1.10  71 0.74622-0.29681-0.42269 0.42269 0.51428-0.85629
 -16   0   5   -0.20    0.40 166-0.69784 0.21847 0.53948-0.53948-0.47115 0.81316
  16   0   5    2.00    1.30  20-0.30853 0.78791-0.14945 0.14945 0.93940-0.59739
  16   0  -5    0.60    1.50  71 0.73743-0.25806-0.42290 0.42290 0.52664-0.86866
 -17   0   5   -0.20    0.50 168-0.67325 0.16392 0.58489-0.58489-0.45236 0.79438
  17   0   5   -0.10    1.10  22-0.26766 0.77700-0.16734 0.16734 0.94887-0.60686
  17   0  -5   -1.50    1.20  70 0.72998-0.22065-0.42300 0.42300 0.53684-0.87886
  18   0   5   -1.80    1.00  24-0.22822 0.76752-0.18405 0.18405 0.95605-0.61404
  18   0  -5    0.00    1.30  70 0.72381-0.18451-0.42302 0.42302 0.54512-0.88713
  19   0   5    0.80    1.70  25-0.19015 0.75940-0.19969 0.19969 0.96123-0.61922
  19   0  -5    0.40    1.20  69 0.71882-0.14957-0.42301 0.42301 0.55168-0.89369
  20   0   5   -1.70    1.10  27-0.15337 0.75259-0.21435 0.21435 0.96464-0.62263
  20   0  -5   -1.20    1.50  69 0.71496-0.11574-0.42299 0.42299 0.55670-0.89871
 -21   0  -5    0.40    0.70 172 0.06977-0.69894-0.47341 0.47341-0.87808 0.53606
  21   0   5    0.10    2.00  29-0.11782 0.74700-0.22811 0.22811 0.96648-0.62447
  21   0  -5    0.80    1.50  69 0.71214-0.08296-0.42296 0.42296 0.56033-0.90234
  22   0   5    1.30    1.70  30-0.08342 0.74255-0.24105 0.24105 0.96692-0.62491
  22   0  -5   -0.80    1.80  69 0.71028-0.05114-0.42293 0.42293 0.56270-0.90472
  23   0   5    0.50    2.10  32-0.05008 0.73917-0.25324 0.25324 0.96611-0.62409
  23   0  -5    1.50    1.90  69 0.70931-0.02021-0.42292 0.42292 0.56393-0.90594
  24   0   5   -0.10    2.60  33-0.01773 0.73678-0.26474 0.26474 0.96416-0.62214
  24   0  -5    2.90    2.20  69 0.70918 0.00988-0.42292 0.42292 0.56410-0.90611
  25   0   5   -2.60    3.10  34 0.01371 0.73531-0.27561 0.27561 0.96117-0.61916
  25   0  -5   -4.50    2.00  69 0.70981 0.03921-0.42293 0.42293 0.56330-0.90532
  26   0   5   -1.00    2.10  36 0.04429 0.73469-0.28589 0.28589 0.95724-0.61522
  26   0  -5    3.10    2.50  69 0.71114 0.06784-0.42294 0.42295 0.56160-0.90361
  27   0   5    2.30    2.40  37 0.07409 0.73485-0.29564 0.29564 0.95242-0.61041
  27   0  -5   -0.20    2.40  69 0.71313 0.09581-0.42297 0.42297 0.55905-0.90106
  28   0   5    1.00    2.10  38 0.10317 0.73573-0.30489 0.30489 0.94678-0.60477
  28   0  -5    0.30    2.30  69 0.71573 0.12318-0.42299 0.42299 0.55571-0.89772
   0   0  -6    2.10    0.80 103 0.93464-0.93464-0.29039 0.29039-0.20521-0.20521
   0   0   6    3.20    1.10  85 0.89686-0.89686-0.39182 0.39182 0.20521 0.20521
  -1   0  -6   32.00    1.90 106 0.92396-0.95392-0.26712 0.26712-0.27375-0.13667
  -1   0   6   39.10    2.90  83 0.87491-0.90487-0.40193 0.40193 0.27017 0.14025
   1   0   6   33.60    2.40  88 0.91444-0.88448-0.37989 0.37989 0.13955 0.27087
   1   0  -6   32.20    2.50 100 0.94023-0.91027-0.31148 0.31148-0.13767-0.27275
  -2   0  -6    3.00    0.80 109 0.90797-0.96789-0.24192 0.24192-0.34215-0.06827
  -2   0   6    4.60    1.50  80 0.84889-0.90881-0.41007 0.41007 0.33352 0.07690
   2   0   6    3.00    0.80  91 0.92751-0.86759-0.36636 0.36636 0.07416 0.33625
   2   0  -6    0.40    0.80  97 0.94113-0.88121-0.33025 0.33025-0.07218-0.33824
  -3   0  -6    0.30    1.00 112 0.88671-0.97659-0.21512 0.21512-0.40924-0.00118
  -3   0   6    2.10    0.90  77 0.81926-0.90914-0.41618 0.41618 0.39447 0.01595
   3   0   6    0.40    0.90  94 0.93613-0.84624-0.35152 0.35152 0.01004 0.40038
   3   0  -6    1.50    1.10  95 0.93794-0.84806-0.34666 0.34666-0.00964-0.40078
  -4   0  -6    0.30    0.80 115 0.86044-0.98028-0.18712 0.18712-0.47396 0.06354
  -4   0   6    0.30    0.90  74 0.78657-0.90641-0.42030 0.42030 0.45239-0.04197
   4   0   6    0.20    1.20  96 0.94053-0.82069-0.33572 0.33572-0.05193 0.46235
   4   0  -6    0.10    0.90  92 0.93135-0.81151-0.36078 0.36078 0.04925-0.45967
  -5   0  -6  121.90    5.80 118 0.82964-0.97944-0.15836 0.15836-0.53537 0.12495
  -5   0   6  125.60    6.80  72 0.75141-0.90121-0.42252 0.42252 0.50681-0.09640
   5   0   6  113.00    5.50  99 0.94112-0.79132-0.31933 0.31933-0.11097 0.52138
   5   0  -6  123.20    5.50  90 0.92209-0.77228-0.37274 0.37274 0.10402-0.51443
   5   0  -6  119.00    4.10 162-0.73702 0.88682 0.45303-0.45303-0.50156 0.09115
  -6   0  -6   19.20    1.80 121 0.79493-0.97470-0.12928 0.12928-0.59276 0.18234
  -6   0   6   21.40    1.80  69 0.71436-0.89413-0.42298 0.42298 0.55747-0.14705
   6   0   6   17.50    2.00 101 0.93843-0.75867-0.30271 0.30271-0.16646 0.57688
   6   0  -6   22.20    2.20  88 0.91087-0.73110-0.38274 0.38274 0.15439-0.56480
  -7   0  -6    8.00    1.30 124 0.75703-0.96675-0.10028 0.10028-0.64564 0.23522
  -7   0   6   13.20    2.50  67 0.67599-0.88571-0.42185 0.42185 0.60423-0.19381
   7   0   6    9.50    1.70 103 0.93304-0.72332-0.28620 0.28620-0.21800 0.62841
   7   0  -6    5.90    1.40  86 0.89835-0.68862-0.39099 0.39099 0.20027-0.61068
  -8   0  -6   10.80    1.60 127 0.71666-0.95634-0.07171 0.07171-0.69373 0.28331
  -8   0   6   11.80    1.60  64 0.63677-0.87646-0.41930 0.41930 0.64708-0.23666
   8   0   6   12.20    2.60 106 0.92555-0.68587-0.27009 0.27009-0.26533 0.67575
   8   0  -6   11.60    1.30  84 0.88510-0.64541-0.39771 0.39771 0.24171-0.65212
  -9   0  -6   16.70    1.70 130 0.67452-0.94417-0.04385 0.04385-0.73695 0.32654
  -9   0   6   23.80    2.50  62 0.59714-0.86679-0.41553 0.41553 0.68612-0.27570
   9   0   6   21.00    1.90   1-0.67452 0.94417 0.04385-0.04385 0.73695-0.32654
   9   0   6   24.00    2.40 107 0.91655-0.64690-0.25462 0.25462-0.30839 0.71881
   9   0  -6   21.50    2.20  82 0.87161-0.60196-0.40315 0.40315 0.27887-0.68928
 -10   0   6    0.00    1.30  60 0.55745-0.85706-0.41070 0.41070 0.72151-0.31109
  10   0   6   -0.90    1.00   4-0.63126 0.93086 0.01692-0.01692 0.77539-0.36497
  10   0   6    0.70    1.50 109 0.90656-0.60695-0.23996 0.23996-0.34723 0.75765
  10   0  -6   -0.40    0.90  81 0.85827-0.55866-0.40749 0.40749 0.31197-0.72239
  11   0   6   52.90    3.60   6-0.58742 0.91699-0.00894 0.00894 0.80923-0.39882
  11   0   6   64.60    4.00 111 0.89604-0.56647-0.22626 0.22626-0.38200 0.79241
  11   0  -6   59.00    3.90  79 0.84536-0.51579-0.41094 0.41094 0.34130-0.75172
  12   0   6   -0.70    1.40   9-0.54346 0.90299-0.03362 0.03362 0.83876-0.42834
  12   0   6   -2.40    1.20 112 0.88537-0.52584-0.21359 0.21359-0.41291 0.82333
  12   0  -6    0.80    1.10  78 0.83312-0.47359-0.41366 0.41366 0.36714-0.77756
  13   0   6   97.50    5.50  11-0.49975 0.88924-0.05709 0.05709 0.86429-0.45387
  13   0   6  101.40    6.10 114 0.87487-0.48538-0.20198 0.20198-0.44024 0.85065
  13   0  -6   98.50    6.00  77 0.82171-0.43222-0.41577 0.41577 0.38978-0.80020
  14   0   6   34.20    3.00  13-0.45655 0.87600-0.07933 0.07933 0.88615-0.47574
  14   0  -6   28.40    2.80  76 0.81121-0.39176-0.41742 0.41742 0.40951-0.81993
  15   0   6   52.90    3.60  15-0.41408 0.86349-0.10037 0.10037 0.90469-0.49427
  15   0  -6   47.90    4.00  75 0.80170-0.35228-0.41868 0.41868 0.42660-0.83702
  16   0   6   85.60    6.10  17-0.37247 0.85185-0.12024 0.12024 0.92022-0.50980
  16   0  -6   98.20    5.90  75 0.79319-0.31382-0.41965 0.41965 0.44129-0.85171
  17   0   6    2.30    1.20  19-0.33182 0.84115-0.13899 0.13899 0.93305-0.52263
  17   0  -6   -0.90    1.60  74 0.78570-0.27637-0.42038 0.42038 0.45381-0.86423
  18   0   6   74.60    5.40  21-0.29217 0.83146-0.15668 0.15668 0.94344-0.53303
  18   0  -6   79.10    6.70  74 0.77921-0.23992-0.42094 0.42094 0.46437-0.87479
  19   0   6   13.70    2.50  23-0.25354 0.82280-0.17338 0.17338 0.95166-0.54124
  19   0  -6   18.70    2.60  73 0.77370-0.20444-0.42135 0.42135 0.47314-0.88355
  20   0   6   26.60    3.10  24-0.21594 0.81515-0.18915 0.18915 0.95791-0.54749
  20   0  -6   25.20    3.10  73 0.76912-0.16990-0.42165 0.42165 0.48028-0.89070
  21   0   6    3.10    2.00  26-0.17933 0.80851-0.20405 0.20405 0.96240-0.55198
  21   0  -6    4.70    2.70  73 0.76543-0.13625-0.42187 0.42187 0.48594-0.89636
  22   0   6   10.40    2.70  28-0.14370 0.80283-0.21813 0.21813 0.96528-0.55486
  22   0  -6    3.90    2.40  72 0.76260-0.10346-0.42203 0.42203 0.49024-0.90066
  23   0   6    4.50    2.40  29-0.10900 0.79809-0.23146 0.23146 0.96672-0.55630
  23   0  -6    3.30    2.30  72 0.76057-0.07147-0.42213 0.42213 0.49329-0.90371
  24   0   6    0.60    2.40  31-0.07518 0.79424-0.24409 0.24409 0.96683-0.55642
  24   0  -6    1.80    2.20  72 0.75930-0.04024-0.42219 0.42219 0.49519-0.90561
  25   0   6    3.30    2.30  32-0.04221 0.79123-0.25606 0.25606 0.96574-0.55532
  25   0  -6    2.40    2.20  72 0.75874-0.00972-0.42222 0.42222 0.49602-0.90644
  26   0   6    3.50    2.40  33-0.01004 0.78902-0.26743 0.26743 0.96353-0.55311
  26   0  -6    4.60    2.40  72 0.75886 0.02013-0.42222 0.42222 0.49585-0.90627
  27   0   6    2.20    2.10  35 0.02138 0.78756-0.27822 0.27822 0.96028-0.54986
  27   0  -6    2.00    3.20  72 0.75960 0.04935-0.42218 0.42218 0.49475-0.90517
   0   0  -7   -0.20    1.30 104 0.92996-0.92996-0.27902 0.27902-0.23941-0.23941
   0   0   7    0.50    0.90  84 0.88588-0.88588-0.39736 0.39736 0.23941 0.23941
  -1   0  -7   -0.20    0.80 107 0.91895-0.94891-0.25848 0.25848-0.29785-0.18097
  -1   0   7   -0.40    1.60  82 0.86547-0.89543-0.40526 0.40526 0.29450 0.18432
   1   0   7    0.00    1.40  86 0.90308-0.87312-0.38813 0.38813 0.18384 0.29498
   1   0  -7   -0.80    1.00 102 0.93713-0.90717-0.29793 0.29793-0.18171-0.29711
  -2   0  -7    0.00    1.50 110 0.90397-0.96389-0.23645 0.23645-0.35629-0.12253
  -2   0   7    0.00    1.00  79 0.84202-0.90194-0.41173 0.41173 0.34853 0.13029
   2   0   7   -0.40    1.10  89 0.91698-0.85706-0.37770 0.37770 0.12840 0.35042
   2   0  -7    0.40    1.20 100 0.94073-0.88081-0.31511 0.31511-0.12543-0.35339
  -3   0  -7   -1.00    1.10 112 0.88498-0.97487-0.21314 0.21314-0.41397-0.06485
  -3   0   7    1.20    1.30  77 0.81581-0.90569-0.41673 0.41673 0.40099 0.07783
   3   0   7   -0.50    0.90  91 0.92759-0.83770-0.36626 0.36626 0.07372 0.40510
   3   0  -7    0.10    0.80  97 0.94111-0.85123-0.33052 0.33052-0.07118-0.40764
  -4   0  -7   -0.20    0.70 115 0.86213-0.98198-0.18881 0.18881-0.47019-0.00863
  -4   0   7    1.00    1.10  74 0.78715-0.90699-0.42025 0.42025 0.45142 0.02740
   4   0   7   -1.50    1.30  93 0.93502-0.81517-0.35402 0.35402 0.02038 0.45844
   4   0  -7    0.10    1.00  95 0.93870-0.81886-0.34418 0.34418-0.01946-0.45936
  -5   0  -7    1.30    1.30 118 0.83565-0.98546-0.16372 0.16372-0.52429 0.04547
  -5   0   7    0.10    1.20  72 0.75640-0.90621-0.42233 0.42233 0.49949-0.02067
   5   0   7   -0.20    1.40  96 0.93948-0.78967-0.34120 0.34120-0.03108 0.50990
   5   0  -7    0.90    1.00  93 0.93397-0.78416-0.35615 0.35615 0.02936-0.50818
   5   0  -7    0.00    0.30 164-0.71966 0.86946 0.49392-0.49392-0.48800 0.00918
  -6   0  -7    0.60    0.90 120 0.80589-0.98566-0.13816 0.13816-0.57571 0.09689
  -6   0   7    0.60    1.20  70 0.72394-0.90370-0.42302 0.42302 0.54494-0.06612
   6   0   7    1.10    1.80  98 0.94125-0.76149-0.32803 0.32803-0.08022 0.55904
   6   0  -7   -0.10    0.80  91 0.92737-0.74761-0.36655 0.36655 0.07501-0.55383
  -7   0  -7    0.80    1.00 123 0.77327-0.98299-0.11241 0.11241-0.62404 0.14522
  -7   0   7   -2.60    1.70  67 0.69012-0.89984-0.42243 0.42243 0.58761-0.10879
   7   0   7   -1.60    1.60 100 0.94068-0.73096-0.31474 0.31474-0.12668 0.60550
   7   0  -7   -1.20    1.00  89 0.91937-0.70965-0.37548 0.37548 0.11735-0.59617
  -8   0  -7   -0.30    1.30 125 0.73824-0.97792-0.08672 0.08672-0.66894 0.19012
   8   0   7    8.50    2.30 101 0.93814-0.69845-0.30154 0.30154-0.17021 0.64903
  -9   0  -7    0.40    0.80 128 0.70127-0.97092-0.06133 0.06133-0.71025 0.23143
   9   0  -7   -0.90    0.90  86 0.90078-0.63114-0.38955 0.38955 0.19194-0.67076
  10   0   7   -0.80    1.10   2-0.66282 0.96243 0.03642-0.03642 0.74789-0.26907
  10   0   7   -0.40    1.60 105 0.92860-0.62899-0.27613 0.27613-0.24790 0.72672
  10   0  -7   -0.40    1.50  85 0.89089-0.59128-0.39497 0.39497 0.22430-0.70312
  11   0   7    1.70    1.30   4-0.62333 0.95290 0.01214-0.01214 0.78186-0.30304
  11   0  -7    0.20    1.30  83 0.88097-0.55140-0.39951 0.39951 0.25354-0.73236
  12   0   7    1.90    1.70   6-0.58317 0.94270-0.01137 0.01137 0.81227-0.33345
  12   0  -7    0.10    1.30  82 0.87125-0.51172-0.40328 0.40328 0.27980-0.75862
  13   0   7    0.20    1.40   9-0.54267 0.93216-0.03405 0.03405 0.83925-0.36043
  13   0  -7   -0.10    1.10  81 0.86190-0.47241-0.40640 0.40640 0.30327-0.78210
  14   0   7   -0.40    1.00  11-0.50212 0.92157-0.05584 0.05584 0.86299-0.38417
  14   0  -7    0.20    1.30  80 0.85304-0.43359-0.40897 0.40897 0.32414-0.80296
  15   0   7    0.80    1.50  13-0.46174 0.91115-0.07671 0.07671 0.88369-0.40487
  15   0  -7    2.40    2.90  79 0.84478-0.39537-0.41108 0.41108 0.34258-0.82140
  16   0   7    1.40    1.60  15-0.42171 0.90108-0.09665 0.09665 0.90157-0.42275
  16   0  -7    2.00    2.20  79 0.83718-0.35781-0.41281 0.41281 0.35877-0.83759
  17   0   7    0.90    1.90  17-0.38217 0.89150-0.11567 0.11567 0.91683-0.43801
  17   0  -7   -0.80    1.30  78 0.83029-0.32095-0.41422 0.41422 0.37289-0.85171
  18   0   7    0.50    1.80  19-0.34322 0.88251-0.13380 0.13380 0.92968-0.45086
  18   0  -7    0.70    2.50  77 0.82412-0.28483-0.41536 0.41536 0.38510-0.86392
  19   0   7    1.20    1.40  20-0.30493 0.87419-0.15105 0.15105 0.94032-0.46150
  19   0  -7    0.90    1.40  77 0.81870-0.24944-0.41627 0.41627 0.39553-0.87435
  20   0   7   -1.20    1.50  22-0.26736 0.86657-0.16747 0.16747 0.94893-0.47011
  20   0  -7   -3.60    2.50  77 0.81401-0.21480-0.41701 0.41701 0.40434-0.88316
  21   0   7    2.60    2.70  24-0.23052 0.85969-0.18309 0.18309 0.95569-0.47687
  21   0  -7    0.40    2.10  76 0.81005-0.18087-0.41758 0.41758 0.41163-0.89045
  22   0   7   -0.80    1.60  25-0.19443 0.85356-0.19796 0.19796 0.96073-0.48191
  22   0  -7   -1.90    1.70  76 0.80679-0.14766-0.41803 0.41803 0.41753-0.89635
  23   0   7    1.80    2.50  27-0.15908 0.84818-0.21210 0.21210 0.96421-0.48539
  23   0  -7   -0.70    2.20  76 0.80422-0.11512-0.41837 0.41837 0.42213-0.90095
  24   0  -7    0.00    3.10  76 0.80231-0.08325-0.41861 0.41861 0.42552-0.90434
  25   0   7    3.60    2.30  30-0.09057 0.83959-0.23839 0.23839 0.96694-0.48812
  25   0  -7    0.80    3.60  75 0.80102-0.05200-0.41876 0.41876 0.42778-0.90660
  26   0   7    0.10    2.10  31-0.05737 0.83635-0.25060 0.25060 0.96639-0.48757
  26   0  -7   -6.60    3.70  75 0.80034-0.02136-0.41885 0.41885 0.42899-0.90781
   0   0  -8   18.70    2.00 106 0.92399-0.92399-0.26717 0.26717-0.27361-0.27361
  -1   0  -8    1.30    1.20 108 0.91265-0.94261-0.24866 0.24866-0.32440-0.22282
   1   0  -8    1.10    1.40 104 0.93231-0.90235-0.28441 0.28441-0.22339-0.32384
  -2   0  -8    4.90    2.30 110 0.89820-0.95812-0.22897 0.22897-0.37525-0.17198
   2   0  -8    3.00    1.60 102 0.93780-0.87788-0.30030 0.30030-0.17420-0.37302
  -3   0  -8   44.90    3.00 113 0.88061-0.97049-0.20823 0.20823-0.42564-0.12159
   3   0  -8   41.50    3.00 100 0.94069-0.85081-0.31480 0.31480-0.12648-0.42074
  -4   0  -8    4.00    1.40 115 0.85994-0.97978-0.18662 0.18662-0.47506-0.07216
   4   0  -8    1.50    1.50  98 0.94126-0.82142-0.32793 0.32793-0.08060-0.46663
  -5   0  -8  211.40    9.30 118 0.83631-0.98611-0.16431 0.16431-0.52306-0.02417
   5   0  -8  202.50    9.90  96 0.93981-0.79001-0.33970 0.33970-0.03684-0.51038
   5   0  -8  205.70    7.80 163-0.72585 0.87566 0.47986-0.47986-0.49282-0.05440
  -6   0  -8  237.60   10.80 120 0.80993-0.98969-0.14150 0.14150-0.56920 0.02198
   6   0  -8  231.60   11.10  94 0.93667-0.75691-0.35018 0.35018 0.00456-0.55178
  -7   0  -8   45.60    3.40 122 0.78105-0.99078-0.11838 0.11838-0.61314 0.06592
   7   0  -8   46.70    3.80  92 0.93215-0.72243-0.35945 0.35945 0.04345-0.59067
  -8   0  -8   58.80    3.90 125 0.74997-0.98966-0.09513 0.09513-0.65459 0.10737
   8   0  -8   58.60    4.20  91 0.92657-0.68688-0.36758 0.36758 0.07974-0.62696
  -9   0  -8   43.10    3.30 127 0.71700-0.98665-0.07194 0.07194-0.69335 0.14613
   9   0  -8   51.20    3.50  89 0.92020-0.65055-0.37467 0.37467 0.11339-0.66061
 -10   0  -8   36.30    3.20 129 0.68246-0.98207-0.04897 0.04897-0.72928 0.18206
  10   0  -8   38.80    3.40  88 0.91330-0.61369-0.38083 0.38083 0.14441-0.69163
  11   0   8   41.30    3.60   3-0.64667 0.97624 0.02634-0.02634 0.76232-0.21509
  11   0  -8   43.70    3.40  87 0.90609-0.57653-0.38616 0.38616 0.17285-0.72007
  12   0   8   33.60    2.60   5-0.60993 0.96946 0.00417-0.00417 0.79245-0.24522
  12   0  -8   29.10    2.70  86 0.89878-0.53925-0.39073 0.39073 0.19879-0.74601
  13   0   8    9.90    2.00   7-0.57251 0.96200-0.01744 0.01744 0.81971-0.27249
  13   0  -8    9.60    1.90  85 0.89153-0.50204-0.39465 0.39465 0.22233-0.76955
  14   0   8    5.90    1.90   9-0.53466 0.95411-0.03842 0.03842 0.84419-0.29697
  14   0  -8    5.60    1.90  84 0.88446-0.46501-0.39800 0.39800 0.24358-0.79080
  15   0   8   -0.30    1.60  11-0.49660 0.94601-0.05874 0.05874 0.86599-0.31877
  15   0  -8    0.70    1.40  83 0.87769-0.42827-0.40085 0.40085 0.26265-0.80988
  16   0   8   13.90    2.30  13-0.45850 0.93788-0.07834 0.07834 0.88523-0.33801
  16   0  -8   14.20    2.70  82 0.87130-0.39192-0.40326 0.40326 0.27968-0.82691
  17   0   8    1.60    1.80  15-0.42053 0.92986-0.09722 0.09722 0.90206-0.35483
  17   0  -8   -1.70    2.80  82 0.86535-0.35602-0.40530 0.40530 0.29479-0.84201
  18   0   8   24.40    4.30  17-0.38280 0.92209-0.11537 0.11537 0.91660-0.36938
  18   0  -8   24.30    3.40  81 0.85990-0.32060-0.40701 0.40701 0.30809-0.85531
  19   0   8   20.40    3.30  18-0.34541 0.91466-0.13279 0.13279 0.92901-0.38179
  19   0  -8   23.60    3.80  80 0.85497-0.28571-0.40844 0.40844 0.31969-0.86692
  20   0   8    0.80    2.50  20-0.30843 0.90765-0.14949 0.14949 0.93943-0.39220
  20   0  -8    0.20    2.00  80 0.85058-0.25137-0.40963 0.40963 0.32971-0.87694
  21   0   8    2.90    1.90  22-0.27194 0.90111-0.16550 0.16550 0.94798-0.40075
  21   0  -8    1.30    3.30  80 0.84675-0.21758-0.41060 0.41060 0.33825-0.88548
  22   0   8    3.20    3.40  23-0.23596 0.89509-0.18082 0.18082 0.95479-0.40757
  22   0  -8    3.50    2.30  79 0.84348-0.18434-0.41139 0.41139 0.34540-0.89262
  23   0   8    3.90    2.30  25-0.20051 0.88961-0.19548 0.19548 0.95999-0.41277
  23   0  -8   -3.30    2.60  79 0.84075-0.15166-0.41202 0.41202 0.35124-0.89846
  24   0   8    5.90    3.60  27-0.16563 0.88469-0.20951 0.20951 0.96368-0.41645
  24   0  -8    4.50    2.80  79 0.83857-0.11951-0.41251 0.41251 0.35586-0.90308
   0   0  -9    1.50    1.90 107 0.91669-0.91669-0.25483 0.25483-0.30781-0.30781
  -1   0  -9    4.30    2.30 109 0.90504-0.93500-0.23789 0.23789-0.35259-0.26304
   1   0  -9   -2.10    1.90 105 0.92589-0.89593-0.27073 0.27073-0.26348-0.35214
  -2   0  -9   -1.90    1.80 112 0.89087-0.95079-0.21999 0.21999-0.39744-0.21818
   2   0  -9    1.40    1.60 104 0.93278-0.87286-0.28556 0.28556-0.21994-0.39569
  -3   0  -9   -2.00    1.70 114 0.87415-0.96404-0.20122 0.20122-0.44200-0.17362
   3   0  -9   -1.10    1.60 102 0.93752-0.84763-0.29926 0.29926-0.17750-0.43813
  -4   0  -9   -1.80    1.20 116 0.85492-0.97476-0.18170 0.18170-0.48590-0.12972
   4   0  -9   -0.70    1.20 100 0.94028-0.82044-0.31185 0.31185-0.13643-0.47919
   4   0  -9    0.20    0.50 168-0.67003 0.78988 0.59045-0.59045-0.44991-0.16571
  -5   0  -9    0.50    1.40 118 0.83323-0.98304-0.16155 0.16155-0.52880-0.08683
   5   0  -9   -0.60    1.20  98 0.94130-0.79150-0.32333 0.32333-0.09699-0.51864
   5   0  -9   -0.20    0.50 161-0.74403 0.89383 0.43507-0.43507-0.50709-0.10854
  -6   0  -9    0.80    1.50 120 0.80922-0.98899-0.14091 0.14091-0.57035-0.04527
   6   0  -9   -1.50    1.20  97 0.94080-0.76103-0.33374 0.33374-0.05934-0.55628
  -7   0  -9   -0.20    1.10 122 0.78304-0.99277-0.11992 0.11992-0.61030-0.00533
   7   0  -9   -0.30    1.30  95 0.93900-0.72927-0.34311 0.34311-0.02365-0.59198
  -8   0  -9    0.60    1.20 124 0.75489-0.99458-0.09871 0.09871-0.64838 0.03275
   8   0  -9   -0.90    1.30  94 0.93613-0.69644-0.35151 0.35151 0.01000-0.62562
  -9   0  -9   -0.90    1.70 126 0.72497-0.99462-0.07743 0.07743-0.68441 0.06878
   9   0  -9    0.70    1.80  92 0.93241-0.66276-0.35900 0.35900 0.04153-0.65716
 -10   0  -9   -1.20    1.90 128 0.69352-0.99313-0.05620 0.05620-0.71824 0.10261
  10   0  -9   -1.10    1.30  91 0.92805-0.62844-0.36565 0.36565 0.07093-0.68656
  11   0   9   -0.30    1.40   2-0.66077 0.99034 0.03512-0.03512 0.74977-0.13414
  11   0  -9    0.40    1.40  90 0.92321-0.59365-0.37153 0.37153 0.09820-0.71383
  12   0   9    1.10    1.90   4-0.62694 0.98647 0.01431-0.01431 0.77893-0.16331
  12   0  -9   -0.80    1.40  89 0.91808-0.55855-0.37670 0.37670 0.12337-0.73900
  13   0   9   -0.40    1.30   6-0.59225 0.98175-0.00615 0.00615 0.80573-0.19010
  13   0  -9   -0.40    1.70  88 0.91280-0.52331-0.38123 0.38123 0.14648-0.76211
  14   0   9    0.40    1.30   8-0.55691 0.97637-0.02619 0.02619 0.83016-0.21453
  14   0  -9   -0.50    2.10  87 0.90749-0.48804-0.38520 0.38520 0.16760-0.78323
  15   0   9   -0.90    1.60  10-0.52111 0.97052-0.04575 0.04575 0.85226-0.23664
  15   0  -9   -2.00    1.60  86 0.90225-0.45284-0.38865 0.38865 0.18680-0.80243
  16   0   9   -1.30    2.20  12-0.48500 0.96438-0.06478 0.06478 0.87211-0.25648
  16   0  -9   -5.40    2.50  85 0.89718-0.41781-0.39165 0.39165 0.20416-0.81979
  17   0   9   -2.10    3.50  13-0.44874 0.95808-0.08326 0.08326 0.88977-0.27415
  17   0  -9    2.10    2.00  85 0.89234-0.38301-0.39424 0.39424 0.21976-0.83539
  18   0   9   -1.50    1.70  15-0.41246 0.95175-0.10116 0.10116 0.90534-0.28972
  18   0  -9    0.10    2.60  84 0.88780-0.34851-0.39647 0.39647 0.23370-0.84933
  19   0   9    0.60    1.80  17-0.37625 0.94551-0.11846 0.11846 0.91891-0.30329
  19   0  -9   -0.40    2.00  84 0.88360-0.31435-0.39838 0.39838 0.24605-0.86167
  20   0   9    4.10    3.30  19-0.34022 0.93943-0.13517 0.13517 0.93058-0.31496
  20   0  -9   -2.70    2.20  83 0.87978-0.28056-0.40000 0.40000 0.25689-0.87252
  21   0   9    1.60    2.50  20-0.30442 0.93360-0.15128 0.15128 0.94045-0.32482
  21   0  -9    0.30    2.00  83 0.87634-0.24717-0.40138 0.40138 0.26631-0.88193
  22   0   9    0.10    2.00  22-0.26893 0.92806-0.16680 0.16680 0.94861-0.33298
  22   0  -9    0.90    4.20  82 0.87332-0.21419-0.40252 0.40252 0.27437-0.89000
   0   0 -10    7.60    2.40 109 0.90801-0.90801-0.24197 0.24197-0.34201-0.34201
  -1   0 -10   15.40    3.00 111 0.89606-0.92602-0.22629 0.22629-0.38192-0.30211
   1   0 -10   13.40    2.40 107 0.91792-0.88796-0.25679 0.25679-0.30247-0.38156
  -2   0 -10   29.30    3.40 113 0.88203-0.94195-0.20981 0.20981-0.42191-0.26212
   2   0 -10   29.70    3.10 105 0.92589-0.86596-0.27072 0.27072-0.26353-0.42050
  -3   0 -10   26.40    4.10 115 0.86588-0.95576-0.19259 0.19259-0.46170-0.22233
   3   0 -10   21.20    2.50 104 0.93203-0.84214-0.28372 0.28372-0.22545-0.45858
  -4   0 -10    4.20    2.20 116 0.84762-0.96746-0.17473 0.17473-0.50102-0.18301
   4   0 -10    2.50    1.80 102 0.93648-0.81664-0.29580 0.29580-0.18844-0.49559
  -5   0 -10   43.10    3.90 118 0.82729-0.97709-0.15630 0.15630-0.53960-0.14443
   5   0 -10   42.10    3.70 101 0.93940-0.78960-0.30695 0.30695-0.15269-0.53134
  -6   0 -10    0.50    2.00 120 0.80497-0.98474-0.13741 0.13741-0.57718-0.10684
   6   0 -10    1.40    1.60  99 0.94095-0.76118-0.31719 0.31719-0.11835-0.56568
  -7   0 -10   23.30    3.20 122 0.78077-0.99049-0.11815 0.11815-0.61355-0.07048
   7   0 -10   26.20    3.80  98 0.94130-0.73158-0.32655 0.32655-0.08556-0.59847
  -8   0 -10    1.70    1.60 124 0.75480-0.99449-0.09865 0.09865-0.64849-0.03554
   8   0 -10   -0.30    2.10  96 0.94062-0.70094-0.33506 0.33506-0.05441-0.62962
  -9   0 -10    0.00    1.30 126 0.72723-0.99687-0.07899 0.07899-0.68184-0.00219
   9   0 -10    0.00    1.40  95 0.93909-0.66944-0.34277 0.34277-0.02497-0.65906
 -10   0 -10    2.00    1.60 128 0.69820-0.99781-0.05929 0.05929-0.71344 0.02941
  10   0 -10    2.20    1.80  94 0.93685-0.63724-0.34973 0.34973 0.00271-0.68674
 -11   0 -10    0.10    1.30 130 0.66789-0.99746-0.03962 0.03962-0.74320 0.05917
  11   0  10    4.20    2.40   1-0.66789 0.99746 0.03962-0.03962 0.74320-0.05917
  11   0 -10   -0.10    1.60  93 0.93405-0.60449-0.35598 0.35598 0.02862-0.71265
  12   0  10    4.00    3.00   3-0.63648 0.99601 0.02009-0.02009 0.77104-0.08701
  12   0 -10    4.50    2.30  92 0.93085-0.57132-0.36158 0.36158 0.05276-0.73679
  13   0  10    4.60    2.20   5-0.60412 0.99361 0.00076-0.00076 0.79689-0.11286
  13   0 -10    1.40    1.90  91 0.92735-0.53786-0.36657 0.36657 0.07514-0.75916
  14   0  10    0.90    1.60   7-0.57099 0.99044-0.01830 0.01830 0.82075-0.13672
  14   0 -10   -1.10    1.90  90 0.92367-0.50422-0.37102 0.37102 0.09578-0.77981
  15   0  10    7.70    2.20   9-0.53724 0.98665-0.03702 0.03702 0.84262-0.15859
  15   0 -10    9.80    2.60  89 0.91992-0.47050-0.37495 0.37495 0.11474-0.79877
  16   0  10    1.30    3.00  11-0.50301 0.98239-0.05537 0.05537 0.86250-0.17847
  16   0 -10    3.90    3.30  89 0.91616-0.43679-0.37843 0.37843 0.13206-0.81609
  17   0  10    4.90    3.30  12-0.46844 0.97778-0.07329 0.07329 0.88045-0.19642
  17   0 -10   -0.30    2.10  88 0.91248-0.40315-0.38149 0.38149 0.14780-0.83183
  18   0  10    5.00    2.80  14-0.43365 0.97294-0.09077 0.09077 0.89650-0.21247
  18   0 -10    2.10    2.20  87 0.90894-0.36964-0.38417 0.38417 0.16201-0.84604
  19   0  10    3.30    2.50  16-0.39873 0.96799-0.10778 0.10778 0.91071-0.22668
  19   0 -10    0.70    2.40  87 0.90558-0.33633-0.38650 0.38650 0.17475-0.85878
  20   0  10    4.10    3.50  18-0.36378 0.96300-0.12430 0.12430 0.92315-0.23912
  20   0 -10   -2.10    2.60  86 0.90245-0.30324-0.38852 0.38852 0.18608-0.87011
   0   0 -11   -0.20    2.40 111 0.89789-0.89789-0.22858 0.22858-0.37622-0.37622
  -1   0 -11   -0.40    1.40 112 0.88568-0.91564-0.21393 0.21393-0.41208-0.34035
   1   0 -11   -0.40    1.80 109 0.90838-0.87842-0.24250 0.24250-0.34064-0.41179
  -2   0 -11    1.30    1.60 114 0.87168-0.93161-0.19861 0.19861-0.44802-0.30441
   2   0 -11   -0.90    2.40 107 0.91721-0.85729-0.25566 0.25566-0.30556-0.44687
  -3   0 -11   -0.60    2.30 116 0.85589-0.94577-0.18265 0.18265-0.48383-0.26861
   3   0 -11   -1.50    1.70 106 0.92446-0.83458-0.26804 0.26804-0.27115-0.48128
  -4   0 -11   -1.00    2.50 117 0.83830-0.95815-0.16612 0.16612-0.51928-0.23315
   4   0 -11    1.70    3.30 104 0.93024-0.81040-0.27964 0.27964-0.23760-0.51484
  -5   0 -11    1.70    2.20 119 0.81894-0.96875-0.14909 0.14909-0.55417-0.19826
   5   0 -11   -1.70    1.50 103 0.93466-0.78486-0.29045 0.29045-0.20504-0.54739
  -6   0 -11    0.40    2.10 121 0.79785-0.97762-0.13162 0.13162-0.58831-0.16413
   6   0 -11   -2.10    2.70 102 0.93785-0.75809-0.30048 0.30048-0.17363-0.57881
  -7   0 -11    1.10    1.80 123 0.77511-0.98484-0.11381 0.11381-0.62149-0.13094
   7   0 -11    1.00    1.90 100 0.93994-0.73021-0.30974 0.30974-0.14346-0.60898
  -8   0 -11    2.60    2.30 125 0.75080-0.99048-0.09573 0.09573-0.65356-0.09887
   8   0 -11    0.20    1.80  99 0.94104-0.70136-0.31827 0.31827-0.11462-0.63781
  -9   0 -11    0.30    2.20 126 0.72502-0.99467-0.07746 0.07746-0.68436-0.06808
   9   0 -11    1.90    2.00  98 0.94131-0.67166-0.32609 0.32609-0.08720-0.66523
 -10   0 -11    1.40    2.10 128 0.69790-0.99750-0.05909 0.05909-0.71376-0.03867
  10   0 -11   -2.20    1.70  97 0.94086-0.64125-0.33323 0.33323-0.06123-0.69120
 -11   0 -11    0.40    1.60 130 0.66955-0.99911-0.04067 0.04067-0.74166-0.01078
  11   0  11    0.30    2.60   1-0.66955 0.99911 0.04067-0.04067 0.74166 0.01078
  11   0 -11    0.20    2.40  96 0.93981-0.61024-0.33973 0.33973-0.03675-0.71568
  12   0  11    0.50    2.70   3-0.64010 0.99963 0.02230-0.02230 0.76797-0.01553
  12   0 -11    2.60    2.30  95 0.93827-0.57874-0.34562 0.34562-0.01378-0.73865
  13   0  11   -0.10    2.10   5-0.60969 0.99918 0.00404-0.00404 0.79263-0.04020
  13   0 -11   -0.90    2.20  94 0.93636-0.54687-0.35095 0.35095 0.00768-0.76011
  14   0  11    1.20    2.60   7-0.57845 0.99790-0.01407 0.01407 0.81559-0.06316
  14   0 -11    4.40    2.60  93 0.93417-0.51472-0.35575 0.35575 0.02763-0.78007
  15   0  11   -0.70    3.00   8-0.54651 0.99592-0.03195 0.03195 0.83685-0.08441
  15   0 -11    0.60    2.30  92 0.93179-0.48238-0.36006 0.36006 0.04611-0.79854
  16   0  11   -1.60    2.10  10-0.51398 0.99335-0.04956 0.04956 0.85637-0.10394
  16   0 -11    6.00    4.20  92 0.92929-0.44992-0.36392 0.36392 0.06313-0.81556
  17   0  11    0.40    2.40  12-0.48097 0.99031-0.06686 0.06686 0.87418-0.12175
  17   0 -11   -1.00    2.70  91 0.92674-0.41741-0.36736 0.36736 0.07872-0.83116
   0   0 -12   -1.20    2.40 112 0.88628-0.88628-0.21463 0.21463-0.41042-0.41042
  -1   0 -12   -3.30    1.90 114 0.87381-0.90377-0.20085 0.20085-0.44286-0.37798
   1   0 -12    3.50    2.70 111 0.89726-0.86730-0.22778 0.22778-0.37821-0.44262
  -2   0 -12    1.80    2.40 115 0.85980-0.91972-0.18648 0.18648-0.47537-0.34546
   2   0 -12    1.50    2.20 109 0.90679-0.84687-0.24028 0.24028-0.34641-0.47443
  -3   0 -12    1.70    2.10 117 0.84423-0.93411-0.17156 0.17156-0.50778-0.31305
   3   0 -12    5.70    2.10 108 0.91494-0.82506-0.25211 0.25211-0.31515-0.50568
  -4   0 -12    6.50    3.10 118 0.82710-0.94695-0.15614 0.15614-0.53992-0.28091
   4   0 -12   10.00    3.60 106 0.92179-0.80195-0.26327 0.26327-0.28458-0.53625
  -5   0 -12   -0.80    1.80 120 0.80844-0.95824-0.14026 0.14026-0.57163-0.24921
   5   0 -12    3.50    3.20 105 0.92743-0.77763-0.27374 0.27374-0.25483-0.56601
  -6   0 -12    2.70    1.80 122 0.78825-0.96802-0.12399 0.12399-0.60273-0.21810
   6   0 -12    0.50    2.40 104 0.93195-0.75218-0.28354 0.28354-0.22600-0.59483
  -7   0 -12   -2.50    2.70 123 0.76660-0.97633-0.10738 0.10738-0.63308-0.18776
   7   0 -12    2.90    3.50 103 0.93545-0.72572-0.29267 0.29267-0.19820-0.62263
  -8   0 -12   -2.30    2.40 125 0.74355-0.98323-0.09051 0.09051-0.66253-0.15830
   8   0 -12    4.20    3.30 101 0.93803-0.69834-0.30114 0.30114-0.17150-0.64933
  -9   0 -12   -0.60    2.50 127 0.71916-0.98881-0.07342 0.07342-0.69095-0.12988
   9   0 -12   -0.10    2.90 100 0.93980-0.67015-0.30898 0.30898-0.14598-0.67485
 -10   0 -12    5.10    3.00 128 0.69353-0.99313-0.05620 0.05620-0.71824-0.10260
  10   0 -12    1.70    2.50  99 0.94085-0.64124-0.31621 0.31621-0.12168-0.69915
 -11   0 -12    1.90    2.30 130 0.66674-0.99631-0.03889 0.03889-0.74428-0.07656
  11   0  12   -1.70    3.00   2-0.66674 0.99631 0.03889-0.03889 0.74428 0.07656
  11   0 -12   -1.50    3.20  98 0.94129-0.61172-0.32286 0.32286-0.09865-0.72219
  12   0  12    3.60    2.60   3-0.63889 0.99842 0.02156-0.02156 0.76899 0.05184
  12   0 -12   -0.20    4.10  97 0.94121-0.58168-0.32895 0.32895-0.07690-0.74393
  13   0  12    9.10    3.60   5-0.61009 0.99958 0.00427-0.00427 0.79232 0.02852
  13   0 -12    6.70    3.80  97 0.94070-0.55121-0.33451 0.33451-0.05646-0.76438
  14   0  12   -2.70    3.30   7-0.58044 0.99989-0.01293 0.01293 0.81420 0.00664
  14   0 -12    2.00    2.30  96 0.93984-0.52039-0.33958 0.33958-0.03733-0.78351
   0   0 -13    0.30    2.20 114 0.87309-0.87309-0.20009 0.20009-0.44462-0.44462
  -1   0 -13    0.60    2.80 115 0.86037-0.89033-0.18705 0.18705-0.47411-0.41513
   1   0 -13    1.60    3.50 112 0.88449-0.85453-0.21258 0.21258-0.41532-0.47392
  -2   0 -13    4.50    3.50 117 0.84630-0.90622-0.17349 0.17349-0.50367-0.38557
   2   0 -13   -0.60    2.40 111 0.89461-0.83469-0.22450 0.22450-0.38635-0.50288
  -3   0 -13    1.60    2.50 118 0.83086-0.92075-0.15945 0.15945-0.53314-0.35609
   3   0 -13    0.60    2.10 110 0.90351-0.81363-0.23584 0.23584-0.35784-0.53140
  -4   0 -13    3.30    3.20 120 0.81406-0.93390-0.14495 0.14495-0.56241-0.32683
   4   0 -13   -0.60    3.90 108 0.91125-0.79140-0.24659 0.24659-0.32989-0.55935
  -5   0 -13    1.40    2.90 121 0.79589-0.94569-0.13005 0.13005-0.59132-0.29792
   5   0 -13   -0.80    2.10 107 0.91789-0.76808-0.25674 0.25674-0.30261-0.58663
  -6   0 -13    1.80    2.30 123 0.77637-0.95614-0.11478 0.11478-0.61974-0.26950
   6   0 -13    2.10    2.60 106 0.92350-0.74374-0.26629 0.26629-0.27610-0.61314
  -7   0 -13   -2.00    2.30 124 0.75554-0.96527-0.09919 0.09919-0.64754-0.24169
   7   0 -13   -1.40    2.90 105 0.92818-0.71845-0.27526 0.27526-0.25044-0.63880
  -8   0 -13    1.10    2.20 126 0.73345-0.97313-0.08334 0.08334-0.67462-0.21462
   8   0 -13    0.20    2.60 104 0.93199-0.69230-0.28363 0.28363-0.22571-0.66353
   0   1   0    0.00    0.10   1-0.66900 0.66900 0.04033 0.04033 0.74217-0.74216
   0   1   0    0.00    0.20 144-0.81867 0.81867 0.04033 0.04033-0.57285 0.57285
   0   1   0   -0.60    0.20 193 0.03702-0.03702 0.04033 0.04033-0.99850 0.99850
   0  -1   0    0.00    0.10   9-0.53115 0.53115-0.04033-0.04033 0.84631-0.84631
   0  -1   0    0.00    0.10 130 0.66900-0.66900-0.04033-0.04033-0.74216 0.74216
   0  -1   0   -0.30    0.20 141-0.81738 0.81738-0.04033-0.04033-0.57469 0.57469
   0  -1   0   -0.20    0.20 190 0.04291-0.04291-0.04033-0.04033-0.99826 0.99826
  -1   1   0   -0.40    0.10  16-0.40525 0.37529-0.10464 0.18530 0.90820-0.90820
  -1   1   0    3.60    0.40 132-0.78929 0.75933-0.24729 0.32795-0.56201 0.56201
  -1   1   0    3.20    0.30 194 0.03561-0.06557 0.05912 0.02154-0.99762 0.99762
  -1  -1   0    2.20    0.20  87 0.90952-0.93948-0.38374 0.30308 0.15973-0.15973
  -1  -1   0    1.60    0.40 153-0.79666 0.76670 0.25003-0.33069-0.55029 0.55029
  -1  -1   0   -0.10    0.10 189 0.04448-0.07444-0.06242-0.01824-0.99706 0.99706
   1   1   0    0.30    0.10 101 0.93843-0.90847-0.30269 0.38335-0.16652 0.16652
   1   1   0    1.90    0.30 157-0.77685 0.80681 0.33446-0.25380-0.53353 0.53353
   1   1   0    2.40    0.30 193 0.03765-0.00769 0.03191 0.04875-0.99878 0.99878
   1  -1   0    3.20    0.30  21-0.29496 0.32492-0.15546 0.07480 0.94278-0.94278
   1  -1   0   -0.20    0.20 191 0.04219-0.01223-0.03022-0.05044-0.99865 0.99865
  -2   1   0    0.00    0.10  21-0.29404 0.23412-0.15586 0.23652 0.94300-0.94300
  -2   1   0    0.60    0.30 195 0.03346-0.09338 0.08745-0.00679-0.99561 0.99561
  -2  -1   0    0.20    0.10  54 0.44343-0.50335-0.39202 0.31136 0.80603-0.80603
  -2  -1   0    0.10    0.20 163-0.72690 0.66698 0.47743-0.55809-0.49364 0.49364
  -2  -1   0    0.20    0.20 188 0.04692-0.10684-0.09745 0.01679-0.99413 0.99413
   2   1   0    0.40    0.10  65 0.64999-0.59007-0.42030 0.50096 0.63313-0.63313
   2   1   0    1.90    0.40 167-0.68204 0.74197 0.56928-0.48863-0.45905 0.45905
   2   1   0    0.30    0.20 193 0.03744 0.02248 0.03477 0.04588-0.99869 0.99869
   2  -1   0    0.40    0.30  26-0.18652 0.24644-0.20116 0.12050 0.96164-0.96164
   2  -1   0    0.10    0.20 190 0.04226 0.01766-0.03119-0.04946-0.99862 0.99862
  -3   1   0   54.90    2.10  23-0.24135 0.15147-0.17855 0.25920 0.95387-0.95387
  -3   1   0   53.20    2.00 197 0.03060-0.12048 0.12451-0.04385-0.99175 0.99175
  -3  -1   0   49.90    1.90  44 0.22449-0.31437-0.34057 0.25992 0.91302-0.91302
  -3  -1   0   52.60    2.30 186 0.05026-0.14014-0.14641 0.06575-0.98795 0.98795
   3   1   0   52.50    2.00  53 0.43070-0.34081-0.38954 0.47020 0.81410-0.81410
   3   1   0   50.40    2.00 194 0.03630 0.05358 0.04995 0.03070-0.99809 0.99809
   3  -1   0   51.90    2.30  28-0.12210 0.21198-0.22647 0.14582 0.96633-0.96633
   3  -1   0   52.20    2.00 190 0.04306 0.04682-0.04242-0.03823-0.99817 0.99817
  -4   1   0   -0.30    0.40  24-0.21471 0.09487-0.18966 0.27032 0.95809-0.95809
  -4   1   0    0.10    0.20 199 0.02704-0.14688 0.16954-0.08888-0.98515 0.98515
  -4  -1   0   -0.20    0.20  39 0.12208-0.24193-0.31076 0.23010 0.94262-0.94262
  -4  -1   0    0.20    0.20 183 0.05445-0.17429-0.21027 0.12961-0.97613 0.97613
   4   1   0    0.10    0.30  49 0.33533-0.21548-0.36887 0.44953 0.86688-0.86688
   4   1   0    0.20    0.40 195 0.03413 0.08571 0.07864 0.00201-0.99632 0.99632
   4  -1   0   -0.10    0.40  30-0.07681 0.19666-0.24349 0.16283 0.96686-0.96686
   4  -1   0    0.10    0.20 189 0.04453 0.07531-0.06319-0.01746-0.99701 0.99701
  -5   1   0  459.50   15.40  25-0.20162 0.05182-0.19503 0.27569 0.95985-0.95985
  -5   1   0  449.30   14.70 201 0.02281-0.17261 0.22180-0.14114-0.97483 0.97483
  -5  -1   0  471.40   16.90  36 0.06012-0.20993-0.29110 0.21045 0.95480-0.95480
  -5  -1   0  458.80   14.80 180 0.05943-0.20924-0.28982 0.20917-0.95523 0.95523
   5   1   0  459.00   15.90  47 0.28916-0.13936-0.35761 0.43827 0.88797-0.88797
   5   1   0  451.90   14.70 197 0.03077 0.11903 0.12229-0.04164-0.99202 0.99202
   5  -1   0  449.20   15.40  32-0.04141 0.19121-0.25635 0.17569 0.96570-0.96570
   5  -1   0  457.70   16.10 188 0.04661 0.10320-0.09288 0.01222-0.99459 0.99459
  -6   1   0    0.70    0.40  25-0.19643 0.01667-0.19714 0.27780 0.96049-0.96049
  -6   1   0   -0.10    0.20 203 0.01790-0.19767 0.28056-0.19990-0.95967 0.95967
  -6  -1   0   -0.10    0.40  34 0.01604-0.19581-0.27640 0.19575 0.96091-0.96091
  -6  -1   0   -0.20    0.20 176 0.06504-0.24481-0.38561 0.30495-0.92037 0.92037
   6   1   0   -0.10    0.40  45 0.26574-0.08597-0.35161 0.43227 0.89764-0.89764
   6   1   0   -0.10    0.20 199 0.02598 0.15378 0.18275-0.10209-0.98282 0.98282
   6  -1   0    0.10    0.40  33-0.01175 0.19151-0.26683 0.18617 0.96367-0.96367
   6  -1   0   -0.30    0.20 186 0.04921 0.13055-0.13097 0.05031-0.99016 0.99016
  -7   1   0   69.90    2.90  25-0.19622-0.01350-0.19723 0.27789 0.96052-0.96052
  -7   1   0   66.00    2.60 206 0.01234-0.22206 0.34507-0.26442-0.93849 0.93849
  -7  -1   0   69.90    3.60  33-0.01869-0.19104-0.26440 0.18375 0.96423-0.96423
  -7  -1   0   73.20    2.70 170 0.07099-0.28072-0.49758 0.41693-0.86451 0.86451
   7   1   0   70.20    2.90  45 0.25446-0.04473-0.34865 0.42931 0.90205-0.90205
   7   1   0   70.80    2.80 203 0.01943 0.19030 0.26247-0.18182-0.96474 0.96474
   7  -1   0   69.50    3.20  34 0.01430 0.19543-0.27581 0.19515 0.96111-0.96111
   7  -1   0   69.50    2.80 184 0.05229 0.15744-0.17703 0.09637-0.98282 0.98282
  -8   1   0   -0.70    0.40  25-0.19936-0.04033-0.19595 0.27661 0.96014-0.96014
  -8   1   0    0.10    0.20 209 0.00611-0.24580 0.41462-0.33396-0.90997 0.90997
  -8  -1   0   -0.20    0.60  32-0.04794-0.19175-0.25401 0.17335 0.96601-0.96601
   8   1   0    0.20    0.50  45 0.25038-0.01069-0.34757 0.42822 0.90361-0.90361
   8   1   0    0.10    0.20 207 0.01058 0.22911 0.36503-0.28437-0.93093 0.93093
   8  -1   0   -0.30    0.80  35 0.03792 0.20177-0.28378 0.20312 0.95814-0.95814
   8  -1   0    0.10    0.30 182 0.05576 0.18393-0.23076 0.15010-0.97141 0.97141
  -9   1   0   57.60    2.70  25-0.20483-0.06482-0.19372 0.27437 0.95944-0.95944
  -9   1   0   54.40    2.60 213-0.00078-0.26886 0.48844-0.40778-0.87260 0.87260
  -9  -1   0   58.50    2.80  31-0.07371-0.19594-0.24463 0.16398 0.96681-0.96681
   9   1   0   55.60    2.50  45 0.25089 0.01875-0.34770 0.42836 0.90341-0.90341
   9   1   0   57.60    2.10 213-0.00152 0.27117 0.49614-0.41548-0.86824 0.86824
   9  -1   0   53.60    3.20  36 0.05984 0.20981-0.29101 0.21035 0.95485-0.95485
   9  -1   0   58.00    2.20 180 0.05956 0.21009-0.29194 0.21128-0.95458 0.95458
 -10   1   0    0.40    0.90  24-0.21202-0.08759-0.19077 0.27143 0.95847-0.95847
 -10  -1   0    0.10    0.60  30-0.09715-0.20246-0.23593 0.15527 0.96690-0.96690
  10   1   0    0.80    0.60  45 0.25453 0.04508-0.34867 0.42932 0.90202-0.90202
  10  -1   0   -0.20    0.50  37 0.08052 0.21909-0.29770 0.21705 0.95126-0.95126
  10  -1   0   -0.10    0.30 177 0.06361 0.23600-0.36049 0.27983-0.93059 0.93059
 -11   1   0    4.60    0.90  24-0.22049-0.10908-0.18727 0.26793 0.95724-0.95724
 -11  -1   0    4.20    0.90  29-0.11893-0.21064-0.22769 0.14703 0.96644-0.96644
  11   1   0    3.60    0.80  45 0.26036 0.06921-0.35020 0.43086 0.89976-0.89976
  11  -1   0    2.70    0.90  38 0.10026 0.22931-0.30397 0.22331 0.94739-0.94739
  11  -1   0    3.20    0.40 173 0.06783 0.26174-0.43648 0.35583-0.89715 0.89715
 -12   1   0    0.40    0.70  24-0.22994-0.12959-0.18333 0.26399 0.95578-0.95578
 -12  -1   0   -0.40    0.70  28-0.13951-0.22002-0.21976 0.13910 0.96553-0.96553
  12   1   0    1.50    1.00  46 0.26781 0.09172-0.35215 0.43281 0.89681-0.89681
  12  -1   0   -0.70    0.70  39 0.11929 0.24024-0.30990 0.22924 0.94326-0.94326
 -13   1   0    0.50    0.70  23-0.24017-0.14932-0.17904 0.25970 0.95408-0.95408
 -13  -1   0    0.40    0.70  27-0.15918-0.23031-0.21206 0.13141 0.96420-0.96420
  13   1   0    1.30    0.80  46 0.27649 0.11301-0.35439 0.43505 0.89329-0.89329
  13  -1   0    1.40    0.80  40 0.13775 0.25174-0.31554 0.23488 0.93886-0.93886
 -14   1   0   -0.70    0.80  23-0.25103-0.16842-0.17445 0.25511 0.95213-0.95213
 -14  -1   0   -0.70    0.60  26-0.17815-0.24130-0.20452 0.12386 0.96251-0.96251
  14   1   0   -0.90    1.00  46 0.28610 0.13335-0.35684 0.43750 0.88928-0.88928
  14  -1   0   -1.50    1.30  41 0.15577 0.26368-0.32094 0.24028 0.93420-0.93420
 -15   1   0   -0.40    0.90  22-0.26238-0.18703-0.16961 0.25026 0.94994-0.94994
 -15  -1   0   -0.90    0.70  25-0.19657-0.25284-0.19709 0.11643 0.96048-0.96048
  15   1   0    1.00    0.80  47 0.29645 0.15296-0.35944 0.44010 0.88482-0.88482
  15  -1   0    0.80    1.20  41 0.17341 0.27600-0.32612 0.24547 0.92929-0.92929
 -16   1   0    0.10    0.90  22-0.27416-0.20522-0.16454 0.24519 0.94751-0.94751
 -16  -1   0   -0.10    1.30  24-0.21455-0.26482-0.18972 0.10907 0.95811-0.95811
  16   1   0    0.50    1.30  47 0.30741 0.17197-0.36216 0.44281 0.87997-0.87997
  16  -1   0   -0.10    0.70  42 0.19076 0.28862-0.33113 0.25047 0.92410-0.92410
 -17   1   0   -0.60    1.30  21-0.28627-0.22306-0.15927 0.23992 0.94482-0.94482
 -17  -1   0    1.20    1.40  24-0.23217-0.27717-0.18240 0.10175 0.95542-0.95542
  17   1   0    0.30    0.80  48 0.31885 0.19049-0.36494 0.44560 0.87473-0.87473
  17  -1   0    1.70    1.00  43 0.20785 0.30148-0.33596 0.25530 0.91866-0.91866
 -18  -1   0   -1.30    1.00  23-0.24949-0.28980-0.17511 0.09445 0.95241-0.95241
  18   1   0   -1.30    1.30  48 0.33068 0.20861-0.36778 0.44843 0.86913-0.86913
  18  -1   0    2.60    1.70  44 0.22473 0.31456-0.34064 0.25998 0.91294-0.91294
 -19  -1   0    0.20    1.40  22-0.26656-0.30269-0.16781 0.08715 0.94910-0.94910
  19   1   0    1.50    1.00  49 0.34286 0.22640-0.37064 0.45129 0.86318-0.86318
  19  -1   0    0.40    1.50  44 0.24143 0.32782-0.34518 0.26452 0.90695-0.90695
  20   1   0   -0.50    1.50  50 0.35531 0.24390-0.37350 0.45416 0.85688-0.85688
  20  -1   0    0.60    1.50  45 0.25798 0.34123-0.34958 0.26892 0.90069-0.90069
  21   1   0    0.90    1.20  50 0.36801 0.26117-0.37636 0.45702 0.85025-0.85025
  21  -1   0    2.40    1.30  46 0.27440 0.35478-0.35385 0.27319 0.89415-0.89415
  22   1   0    0.10    1.40  51 0.38091 0.27823-0.37921 0.45987 0.84327-0.84327
  22  -1   0   -0.90    2.00  47 0.29070 0.36844-0.35800 0.27734 0.88732-0.88732
  23   1   0    3.30    2.00  51 0.39398 0.29511-0.38202 0.46268 0.83596-0.83596
  23  -1   0    0.40    2.20  47 0.30689 0.38220-0.36203 0.28137 0.88020-0.88020
  24   1   0   -1.60    1.60  52 0.40722 0.31184-0.38480 0.46546 0.82831-0.82831
  24  -1   0   -4.00    2.40  48 0.32300 0.39605-0.36594 0.28529 0.87278-0.87278
  25   1   0   14.20    2.60  53 0.42058 0.32844-0.38753 0.46819 0.82032-0.82032
  25  -1   0   21.30    2.80  49 0.33904 0.40998-0.36974 0.28909 0.86507-0.86507
  26   1   0    1.40    2.60  53 0.43407 0.34491-0.39021 0.47086 0.81199-0.81199
  26  -1   0    2.80    2.60  50 0.35500 0.42398-0.37343 0.29277 0.85704-0.85704
  27   1   0   33.70    3.90  54 0.44766 0.36128-0.39282 0.47348 0.80330-0.80330
  27  -1   0   34.80    4.70  50 0.37090 0.43804-0.37701 0.29635 0.84870-0.84870
  28   1   0    2.20    2.30  55 0.46134 0.37756-0.39537 0.47603 0.79426-0.79426
  28  -1   0    1.60    2.40  51 0.38675 0.45216-0.38047 0.29981 0.84004-0.84004
  29   1   0    5.60    3.00  55 0.47511 0.39375-0.39785 0.47851 0.78485-0.78485
  29  -1   0    4.40    2.60  52 0.40254 0.46632-0.38383 0.30317 0.83105-0.83105
  30   1   0   -4.00    2.20  56 0.48895 0.40988-0.40026 0.48091 0.77506-0.77506
  30  -1   0   -2.80    3.20  53 0.41830 0.48053-0.38707 0.30641 0.82171-0.82171
   0   1  -1    0.40    0.20 110 0.90310-0.90310-0.23530 0.31596-0.35922 0.29081
   0  -1   1    0.10    0.20 105 0.92907-0.92907-0.27712 0.19646-0.24501 0.31341
   0   1   1    0.20    0.10  68 0.69632-0.69632-0.42263 0.50329 0.58011-0.51170
   0   1   1    0.50    0.30 163-0.72334 0.72334 0.48562-0.40496-0.49086 0.55927
   0  -1  -1    0.00    0.10  76 0.81065-0.81065-0.41750 0.33684 0.41054-0.47894
   0  -1  -1    0.00    0.10 158-0.76493 0.76493 0.37487-0.45553-0.52379 0.45539
  -1   1  -1  185.60    6.40 121 0.79625-0.82621-0.13034 0.21099-0.59076 0.52236
  -1  -1   1  188.80    6.80  91 0.92892-0.95888-0.36444 0.28378 0.06546 0.00294
  -1  -1   1  175.30    6.70 132-0.78681 0.75685-0.25809 0.17743-0.56064 0.62904
   1   1   1  179.10    6.20  89 0.91576-0.88579-0.37878 0.45944 0.13385-0.06545
   1  -1  -1  184.10    6.30  63 0.61227-0.58231-0.41710 0.33644 0.67168-0.74009
   1  -1  -1  159.80    6.40 147-0.81588 0.84584 0.10435-0.18501-0.56872 0.50032
   1  -1   1  188.20    6.10 116 0.85096-0.82100-0.17790 0.09724-0.49418 0.56258
   1   1  -1  187.40    6.40  97 0.94102-0.91106-0.33162 0.41227-0.06717-0.00123
   1   1  -1  176.20    6.50 138-0.81200 0.84196-0.10965 0.19030-0.57327 0.50486
  -1  -1  -1  183.40    6.10 100 0.94054-0.97050-0.31363 0.23297-0.13046 0.06206
  -1  -1  -1  156.00    6.60 167-0.68258 0.65262 0.56831-0.64896-0.45947 0.39106
  -1   1   1  170.00    6.20  56 0.48941-0.51937-0.40033 0.48099 0.77474-0.70633
  -1   1   1  173.40    6.10 153-0.79745 0.76749 0.24595-0.16529-0.55098 0.61939
  -2   1  -1  444.80   15.10 130 0.66922-0.72914-0.04047 0.12112-0.74196 0.67356
  -2  -1   1  450.00   15.80  79 0.83847-0.89839-0.41253 0.33187 0.35607-0.28767
  -2  -1   1  429.00   14.80 144-0.81880 0.75887 0.03053-0.11119-0.57327 0.64167
   2   1   1  454.10   14.40 112 0.88412-0.82420-0.21216 0.29282-0.41633 0.48473
   2  -1  -1  442.80   14.70  56 0.47933-0.41940-0.39860 0.31794 0.78190-0.85030
   2  -1  -1  422.90   15.50 134-0.79822 0.85814-0.20391 0.12326-0.56680 0.49840
   2  -1   1  412.10   14.80   1-0.66922 0.72914 0.04047-0.12112 0.74196-0.67356
   2  -1   1  456.00   14.70 125 0.74776-0.68784-0.09354 0.01288-0.65734 0.72575
   2   1  -1  447.50   14.70  85 0.89468-0.83476-0.39301 0.47367 0.21232-0.28073
   2   1  -1  427.50   15.10 152-0.80268 0.86261 0.21669-0.13603-0.55565 0.48724
  -2  -1  -1  452.70   14.30 125 0.75137-0.81129-0.09615 0.01549-0.65283 0.58443
  -2   1   1  456.80   15.30  50 0.35363-0.41355-0.37312 0.45378 0.85775-0.78934
  -2   1   1  421.30   15.00 141-0.81790 0.75797-0.02869 0.10935-0.57465 0.64305
  -3   1  -1   49.30    2.20   2-0.65430 0.56442 0.03107 0.04958 0.75559-0.82400
  -3  -1   1   55.90    2.20  68 0.70531-0.79519-0.42285 0.34219 0.56898-0.50058
  -3  -1   1   49.30    2.10 155-0.78630 0.69642 0.29767-0.37832-0.54141 0.60981
   3   1   1   51.70    2.20  11-0.49934 0.58922-0.05730 0.13796 0.86451-0.79611
   3   1   1   56.60    2.00 128 0.70248-0.61259-0.06213 0.14279-0.70899 0.77739
   3  -1  -1   50.80    2.20  52 0.39802-0.30813-0.38287 0.30222 0.83366-0.90206
   3  -1   1   52.10    2.20   8-0.55249 0.64238-0.02864-0.05202 0.83302-0.76462
   3   1  -1   53.30    2.30  76 0.80407-0.71419-0.41839 0.49904 0.42241-0.49081
   3   1  -1   47.70    2.00 164-0.71452 0.80440 0.50518-0.42452-0.48401 0.41561
  -3   1   1   50.30    2.50  45 0.26229-0.35217-0.35071 0.43137 0.89900-0.83060
  -3   1   1   47.10    2.20 131-0.78177 0.69189-0.27871 0.35937-0.55781 0.62621
  -4   1  -1  216.40    7.60   7-0.58020 0.46036-0.01307 0.09373 0.81437-0.88277
  -4   1  -1  223.30    8.00 171 0.07007-0.18992-0.47940 0.56006-0.87480 0.80639
  -4  -1   1  220.50    7.70  61 0.57463-0.69447-0.41291 0.33225 0.70662-0.63821
  -4  -1   1  202.40    8.10 164-0.71862 0.59878 0.49621-0.57687-0.48719 0.55560
   4   1   1  217.50    7.50  19-0.33253 0.45237-0.13867 0.21933 0.93284-0.86444
   4  -1  -1  214.00    7.70  49 0.34768-0.22784-0.37175 0.29110 0.86076-0.92917
   4  -1   1  211.90    8.00  13-0.45409 0.57393-0.08057-0.00009 0.88731-0.81890
   4   1  -1  227.90    8.20  69 0.71152-0.59167-0.42295 0.50361 0.56112-0.62953
  -4  -1  -1  211.20    7.70   8-0.56279 0.44294-0.02291-0.05775 0.82629-0.89469
  -4   1   1  226.10    8.70  42 0.19605-0.31589-0.33263 0.41329 0.92245-0.85405
  -5   1  -1  386.10   13.10  10-0.52426 0.37446-0.04405 0.12471 0.85042-0.91882
  -5   1  -1  379.00   13.60 174 0.06747-0.21728-0.42982 0.51048-0.90039 0.83199
  -5  -1   1  400.50   14.00  55 0.46297-0.61278-0.39567 0.31501 0.79316-0.72475
   5   1   1  388.40   13.40  24-0.22468 0.37448-0.18553 0.26619 0.95661-0.88821
   5  -1  -1  385.60   13.30  48 0.31610-0.16629-0.36428 0.28362 0.87601-0.94441
   5  -1  -1  399.10   13.40 214-0.00319 0.15299 0.51340-0.59405-0.85815 0.78974
   5  -1   1  386.80   13.70  17-0.37263 0.52243-0.12016 0.03951 0.92017-0.85176
   5   1  -1  401.40   13.50  64 0.63445-0.48465-0.41911 0.49977 0.64948-0.71788
  -5  -1  -1  379.70   13.80  12-0.47513 0.32532-0.06987-0.01078 0.87714-0.94554
  -5   1   1  399.60   13.30  40 0.14466-0.29446-0.31762 0.39828 0.93712-0.86872
  -6   1  -1    7.90    0.90  12-0.48284 0.30307-0.06590 0.14656 0.87323-0.94163
  -6   1  -1    5.60    0.50 176 0.06429-0.24405-0.37228 0.45294-0.92589 0.85749
  -6  -1   1    6.60    0.60  50 0.37109-0.55085-0.37705 0.29639 0.84860-0.78020
   6   1   1    5.50    0.50  27-0.14928 0.32904-0.21595 0.29661 0.96492-0.89652
   6  -1  -1    4.70    0.60  47 0.29641-0.11665-0.35943 0.27878 0.88484-0.95325
   6  -1  -1    6.20    0.50 212 0.00034 0.17942 0.47663-0.55729-0.87910 0.81070
   6  -1   1    5.50    0.70  20-0.30467 0.48443-0.15117 0.07051 0.94039-0.87198
   6   1  -1    7.20    0.70  61 0.57502-0.39526-0.41296 0.49361 0.70627-0.77467
  -6  -1  -1    6.10    0.50  15-0.42062 0.24085-0.09718 0.01652 0.90202-0.97042
  -6  -1  -1    6.40    0.50 212 0.00046-0.18022 0.47542-0.55608-0.87976 0.81136
  -6   1   1    6.80    0.70  38 0.10260-0.28237-0.30471 0.38536 0.94690-0.87850
  -7   1  -1   33.30    1.70  13-0.45247 0.24275-0.08139 0.16204 0.88806-0.95646
  -7   1  -1   28.30    1.40 179 0.06044-0.27016-0.30648 0.38713-0.94996 0.88156
  -7  -1   1   33.90    1.70  47 0.29535-0.50508-0.35917 0.27851 0.88531-0.81690
   7   1   1   33.50    1.60  30-0.09243 0.30215-0.23770 0.31835 0.96693-0.89853
   7  -1  -1   30.20    1.80  46 0.28467-0.07494-0.35648 0.27582 0.88988-0.95828
   7  -1  -1   33.90    1.50 210 0.00437 0.20535 0.43357-0.51422-0.90111 0.83271
   7  -1   1   30.30    1.80  23-0.24700 0.45673-0.17616 0.09550 0.95287-0.88446
   7   1  -1   34.10    1.60  58 0.53055-0.32082-0.40690 0.48756 0.74361-0.81201
  -7  -1  -1   29.80    1.80  16-0.38634 0.17661-0.11369 0.03303 0.91532-0.98373
  -7  -1  -1   30.00    1.70 209 0.00617-0.21590 0.41393-0.49459-0.91029 0.84188
  -7   1   1   33.20    1.70  37 0.06674-0.27647-0.29326 0.37392 0.95370-0.88530
  -8   1  -1   29.90    1.80  14-0.43048 0.19080-0.09234 0.17299 0.89786-0.96627
  -8   1  -1   27.00    1.40 182 0.05585-0.29553-0.23212 0.31277-0.97108 0.90268
  -8  -1   1   31.10    1.80  44 0.23193-0.47162-0.34261 0.26195 0.91040-0.84200
   8   1   1   31.10    1.80  32-0.04689 0.28658-0.25439 0.33504 0.96597-0.89756
   8  -1  -1   28.60    1.70  46 0.27845-0.03876-0.35489 0.27423 0.89248-0.96088
   8  -1  -1   31.10    1.40 208 0.00889 0.23080 0.38396-0.46462-0.92331 0.85490
   8  -1   1   29.10    1.60  25-0.19715 0.43684-0.19685 0.11619 0.96041-0.89200
   8   1  -1   29.90    1.70  57 0.49773-0.25805-0.40173 0.48239 0.76868-0.83709
  -8  -1  -1   28.50    1.80  17-0.36487 0.12518-0.12379 0.04313 0.92279-0.99120
  -8  -1  -1   29.10    1.30 206 0.01328-0.25297 0.33426-0.41492-0.94239 0.87398
  -8   1   1   26.90    1.80  35 0.03518-0.27487-0.28286 0.36352 0.95852-0.89011
  -9   1  -1   60.00    3.10  15-0.41488 0.14524-0.09998 0.18063 0.90437-0.97277
  -9   1  -1   54.80    2.70 186 0.05042-0.32007-0.14889 0.22955-0.98757 0.91916
  -9  -1   1   59.50    2.70  42 0.17778-0.44743-0.32739 0.24674 0.92801-0.85961
   9   1   1   59.00    2.50  33-0.00870 0.27834-0.26789 0.34855 0.96341-0.89501
   9  -1  -1   54.30    3.00  46 0.27621-0.00657-0.35432 0.27366 0.89340-0.96180
   9  -1  -1   60.80    2.50 205 0.01387 0.25578 0.32752-0.40817-0.94474 0.87634
   9  -1   1   60.60    3.00  27-0.15327 0.42292-0.21439 0.13373 0.96465-0.89624
   9   1  -1   61.90    2.80  55 0.47382-0.20418-0.39763 0.47828 0.78574-0.85414
   9   1  -1   61.60    2.40 172 0.06914 0.20051-0.46125 0.54190-0.88457 0.81617
  -9  -1  -1   59.20    3.00  18-0.35189 0.08224-0.12981 0.04915 0.92700-0.99540
  -9  -1  -1   60.00    2.70 201 0.02204-0.29168 0.23115-0.31181-0.97267 0.90427
  -9   1   1   63.20    3.10  34 0.00673-0.27637-0.27322 0.35388 0.96193-0.89352
 -10   1  -1   15.90    1.60  16-0.40422 0.10461-0.10514 0.18580 0.90860-0.97700
 -10   1  -1   11.90    0.80 189 0.04406-0.34366-0.05644 0.13710-0.99743 0.92903
 -10  -1   1   13.70    1.40  39 0.13064-0.43025-0.31338 0.23272 0.94060-0.87220
  10   1   1   12.20    1.00  35 0.02450 0.27511-0.27927 0.35993 0.95990-0.89150
  10  -1  -1   12.70    1.30  46 0.27694 0.02267-0.35450 0.27384 0.89310-0.96151
  10  -1  -1   14.60    0.90 203 0.01932 0.28029 0.26382-0.34447-0.96438 0.89598
  10  -1   1   11.60    1.10  29-0.11401 0.41362-0.22956 0.14890 0.96659-0.89819
  10   1  -1   14.80    1.30  55 0.45672-0.15711-0.39452 0.47518 0.79735-0.86575
  10   1  -1   13.50    0.80 175 0.06556 0.23405-0.39489 0.47555-0.91639 0.84798
 -10  -1  -1   11.70    1.20  18-0.34479 0.04518-0.13308 0.05242 0.92920-0.99760
 -10  -1  -1   13.50    0.70 196 0.03280-0.33241 0.09605-0.17670-0.99484 0.92643
 -10   1   1   13.80    1.30  33-0.01943-0.28018-0.26414 0.34480 0.96429-0.89588
 -11   1  -1   33.10    2.30  16-0.39741 0.06784-0.10841 0.18907 0.91121-0.97962
 -11   1  -1   31.10    1.60 194 0.03662-0.36619 0.04568 0.03498-0.99828 0.92988
 -11  -1   1   33.70    2.30  38 0.08887-0.41844-0.30037 0.21971 0.94967-0.88127
  11   1   1   35.20    2.00  36 0.05415 0.27542-0.28915 0.36981 0.95575-0.88735
  11  -1  -1   34.70    2.00  46 0.27992 0.04965-0.35527 0.27461 0.89187-0.96027
  11  -1  -1   33.10    1.60 200 0.02521 0.30436 0.19232-0.27298-0.98101 0.91261
  11  -1   1   33.20    1.90  30-0.07838 0.40794-0.24291 0.16226 0.96688-0.89847
  11   1  -1   31.40    2.00  54 0.44486-0.11530-0.39229 0.47295 0.80511-0.87351
  11   1  -1   36.40    1.40 179 0.06064 0.26893-0.30982 0.39048-0.94886 0.88046
 -11  -1  -1   33.90    1.90  19-0.34190 0.01233-0.13440 0.05374 0.93008-0.99848
 -11  -1  -1   32.90    1.50 188 0.04625-0.37582-0.08775 0.00709-0.99507 0.92667
 -11   1   1   33.30    2.00  32-0.04382-0.28575-0.25549 0.33615 0.96582-0.89742
 -12   1  -1   63.00    3.40  16-0.39367 0.03414-0.11020 0.19086 0.91262-0.98102
 -12   1  -1   66.70    2.60 198 0.02795-0.38748 0.15815-0.07750-0.98702 0.91862
 -12  -1   1   69.10    3.40  36 0.05126-0.41079-0.28820 0.20754 0.95620-0.88780
  12   1   1   67.10    3.30  37 0.08120 0.27833-0.29792 0.37858 0.95113-0.88273
  12  -1  -1   70.70    3.60  46 0.28465 0.07488-0.35647 0.27581 0.88989-0.95829
  12  -1  -1   71.40    2.70 196 0.03155 0.32798 0.11228-0.19293-0.99318 0.92477
  12  -1   1   70.00    3.30  32-0.04562 0.40515-0.25484 0.17418 0.96591-0.89750
  12   1  -1   75.50    3.60  54 0.43711-0.07758-0.39080 0.47146 0.81007-0.87847
  12   1  -1   70.30    2.70 184 0.05370 0.30583-0.19865 0.27931-0.97860 0.91019
 -12  -1  -1   67.40    3.30  19-0.34213-0.01740-0.13429 0.05363 0.93001-0.99841
 -12  -1  -1   70.40    2.40 176 0.06424-0.42377-0.37151 0.29085-0.92620 0.85780
 -12   1   1   69.90    4.00  31-0.06685-0.29268-0.24715 0.32781 0.96667-0.89827
 -13   1  -1    9.60    1.30  16-0.39241 0.00292-0.11080 0.19146 0.91309-0.98150
 -13   1  -1   12.30    0.80 203 0.01777-0.40726 0.28209-0.20143-0.95922 0.89082
 -13  -1   1   11.60    1.60  35 0.01694-0.40643-0.27671 0.19605 0.96080-0.89240
  13   1   1   13.10    1.60  38 0.10628 0.28321-0.30586 0.38652 0.94613-0.87772
  13  -1  -1   11.10    1.80  47 0.29079 0.09870-0.35802 0.27736 0.88728-0.95568
  13  -1  -1   11.90    0.80 193 0.03834 0.35115 0.02261-0.10327-0.99901 0.93061
  13  -1   1   10.00    1.30  33-0.01520 0.40469-0.26563 0.18497 0.96396-0.89555
  13   1  -1   11.30    1.40  53 0.43261-0.04312-0.38992 0.47058 0.81290-0.88130
  13   1  -1   12.00    0.60 190 0.04329 0.34620-0.04570 0.12636-0.99802 0.92961
 -13  -1  -1    9.70    1.30  18-0.34473-0.04476-0.13310 0.05244 0.92922-0.99762
 -13   1   1   11.10    1.80  30-0.08879-0.30070-0.23905 0.31971 0.96694-0.89854
 -14   1  -1   12.10    1.50  16-0.39316-0.02630-0.11045 0.19111 0.91281-0.98122
 -14   1  -1   12.90    0.90 210 0.00565-0.42511 0.41962-0.33896-0.90768 0.83928
 -14  -1   1    8.70    1.50  33-0.01476-0.40469-0.26578 0.18512 0.96392-0.89552
  14   1   1   13.00    1.50  39 0.12985 0.28960-0.31314 0.39379 0.94079-0.87239
  14  -1  -1   13.20    1.60  47 0.29804 0.12141-0.35984 0.27918 0.88413-0.95253
  14  -1  -1   13.30    0.90 189 0.04559 0.37386-0.07831-0.00235-0.99589 0.92748
  14  -1   1   13.80    1.30  34 0.01333 0.40612-0.27548 0.19482 0.96121-0.89281
  14   1  -1   12.20    1.40  53 0.43072-0.01127-0.38955 0.47021 0.81408-0.88248
  14   1  -1   13.70    0.60 200 0.02429 0.39516 0.20361-0.12295-0.97875 0.91035
 -14  -1  -1   10.60    1.20  18-0.34917-0.07028-0.13106 0.05041 0.92785-0.99625
 -14   1   1    7.10    1.80  29-0.10986-0.30959-0.23114 0.31180 0.96670-0.89830
 -15   1  -1    1.90    1.60  16-0.39556-0.05385-0.10930 0.18995 0.91191-0.98032
 -15  -1   1    1.10    0.80  32-0.04432-0.40509-0.25531 0.17465 0.96584-0.89744
  15   1   1    1.60    1.10  40 0.15223 0.29719-0.31988 0.40054 0.93515-0.86675
  15  -1  -1    0.20    1.00  47 0.30622 0.14319-0.36186 0.28121 0.88050-0.94890
  15  -1  -1    1.20    0.30 184 0.05335 0.39606-0.19326 0.11260-0.97970 0.91129
  15  -1   1   -0.60    1.10  36 0.04029 0.40912-0.28457 0.20391 0.95781-0.88941
  15   1  -1    1.50    0.80  53 0.43096 0.01845-0.38959 0.47025 0.81394-0.88234
 -15  -1  -1    0.80    0.80  18-0.35506-0.09436-0.12835 0.04769 0.92599-0.99440
 -15   1   1    0.60    1.00  28-0.13021-0.31921-0.22336 0.30402 0.96600-0.89760
 -16   1  -1    2.60    1.60  16-0.39935-0.08002-0.10748 0.18814 0.91047-0.97888
 -16  -1   1   10.30    1.80  31-0.07214-0.40723-0.24521 0.16455 0.96678-0.89838
  16   1   1   10.30    1.50  41 0.17364 0.30573-0.32619 0.40685 0.92922-0.86082
  16  -1  -1    8.40    1.40  48 0.31516 0.16421-0.36405 0.28339 0.87644-0.94484
  16  -1  -1   11.20    0.80 178 0.06170 0.41768-0.32762 0.24697-0.94279 0.87439
  16  -1   1   10.90    1.60  37 0.06595 0.41343-0.29300 0.21235 0.95383-0.88543
  16   1  -1   11.90    1.50  53 0.43294 0.04644-0.38998 0.47064 0.81270-0.88110
 -16  -1  -1    8.90    1.70  18-0.36211-0.11726-0.12508 0.04442 0.92370-0.99211
 -16   1   1    8.60    1.70  27-0.14996-0.32941-0.21569 0.29634 0.96488-0.89648
 -17   1  -1   -1.40    1.50  16-0.40431-0.10502-0.10510 0.18575 0.90856-0.97697
 -17  -1   1    3.80    1.60  29-0.09851-0.41082-0.23542 0.15476 0.96689-0.89849
  17   1   1    0.70    0.90  42 0.19428 0.31505-0.33213 0.41279 0.92301-0.85460
  17  -1  -1    1.70    1.00  48 0.32473 0.18460-0.36636 0.28570 0.87197-0.94037
  17  -1   1   -0.30    0.80  38 0.09050 0.41883-0.30089 0.22023 0.94936-0.88095
  17   1  -1    1.50    1.30  54 0.43636 0.07297-0.39065 0.47131 0.81054-0.87894
 -17  -1  -1    0.40    1.00  17-0.37012-0.13921-0.12134 0.04068 0.92102-0.98943
 -17   1   1    1.60    2.10  26-0.16922-0.34011-0.20809 0.28874 0.96336-0.89496
 -18  -1   1    2.90    2.10  28-0.12368-0.41562-0.22587 0.14521 0.96627-0.89787
  18   1   1    1.40    1.00  43 0.21428 0.32501-0.33775 0.41841 0.91652-0.84811
  18  -1  -1    3.80    1.20  49 0.33485 0.20445-0.36876 0.28810 0.86712-0.93552
  18  -1   1    2.20    1.10  39 0.11412 0.42518-0.30830 0.22764 0.94442-0.87602
  18   1  -1    2.00    1.00  54 0.44101 0.09828-0.39155 0.47221 0.80759-0.87599
 -18  -1  -1    1.80    1.10  17-0.37892-0.16037-0.11720 0.03654 0.91798-0.98638
  19   1   1    9.00    1.70  44 0.23375 0.33551-0.34310 0.42376 0.90975-0.84135
  19  -1  -1    8.20    1.40  49 0.34542 0.22384-0.37123 0.29057 0.86190-0.93030
  19  -1   1    8.50    1.90  40 0.13694 0.43232-0.31529 0.23463 0.93906-0.87066
  19   1  -1    9.90    1.50  54 0.44669 0.12257-0.39264 0.47330 0.80393-0.87233
 -19  -1  -1    1.50    1.80  16-0.38838-0.18088-0.11272 0.03207 0.91458-0.98298
  20   1   1   -0.30    1.00  45 0.25276 0.34645-0.34820 0.42886 0.90270-0.83430
  20  -1  -1    2.40    1.30  50 0.35639 0.24283-0.37375 0.29309 0.85633-0.92473
  20  -1   1    0.80    1.70  41 0.15907 0.44015-0.32191 0.24126 0.93331-0.86491
  20   1  -1    2.20    1.10  54 0.45324 0.14597-0.39387 0.47453 0.79965-0.86805
  21   1   1    0.70    1.30  46 0.27140 0.35778-0.35308 0.43373 0.89537-0.82696
  21  -1  -1    0.30    1.20  50 0.36769 0.26148-0.37629 0.29564 0.85041-0.91882
  21  -1   1   -0.30    1.30  42 0.18060 0.44858-0.32821 0.24755 0.92718-0.85878
  21   1  -1   -0.20    1.60  55 0.46055 0.16863-0.39523 0.47589 0.79479-0.86319
  22   1   1   94.70    6.10  47 0.28970 0.36943-0.35775 0.43841 0.88774-0.81934
  22  -1  -1  106.00    6.30  51 0.37930 0.27984-0.37886 0.29820 0.84416-0.91256
  22  -1   1   99.10    6.60  43 0.20161 0.45753-0.33421 0.25355 0.92068-0.85228
  22   1  -1   99.60    6.10  55 0.46851 0.19062-0.39668 0.47733 0.78939-0.85780
  23   1   1   68.50    5.00  47 0.30773 0.38137-0.36224 0.44289 0.87982-0.81142
  23  -1  -1   74.80    5.10  51 0.39116 0.29794-0.38142 0.30076 0.83756-0.90597
  23  -1   1   69.80    4.70  44 0.22217 0.46693-0.33993 0.25928 0.91383-0.84543
  23   1  -1   69.40    4.50  56 0.47705 0.21205-0.39820 0.47885 0.78350-0.85190
  24   1   1   11.20    1.90  48 0.32551 0.39355-0.36654 0.44720 0.87160-0.80320
  24  -1  -1    8.40    2.50  52 0.40325 0.31581-0.38397 0.30332 0.83063-0.89904
  24  -1   1   11.70    3.00  44 0.24232 0.47674-0.34541 0.26476 0.90663-0.83822
  24   1  -1   14.00    2.40  56 0.48608 0.23298-0.39976 0.48042 0.77712-0.84553
  25   1   1    6.40    1.80  49 0.34308 0.40595-0.37069 0.45134 0.86307-0.79467
  25  -1  -1    7.90    2.90  52 0.41555 0.33347-0.38651 0.30585 0.82337-0.89177
  25  -1   1    8.70    2.30  45 0.26211 0.48691-0.35066 0.27000 0.89908-0.83067
  25   1  -1    8.80    2.60  56 0.49554 0.25348-0.40137 0.48203 0.77029-0.83869
  26   1   1   10.10    2.10  50 0.36045 0.41853-0.37467 0.45533 0.85422-0.78582
  26  -1  -1   14.80    2.80  53 0.42802 0.35096-0.38901 0.30836 0.81576-0.88416
  26  -1   1   15.80    3.00  46 0.28159 0.49740-0.35569 0.27503 0.89117-0.82277
  26   1  -1   16.90    2.50  57 0.50540 0.27359-0.40299 0.48365 0.76300-0.83141
  27   1   1    1.70    1.70  51 0.37767 0.43127-0.37850 0.45916 0.84505-0.77664
  27  -1  -1   -1.50    1.90  54 0.44066 0.36828-0.39148 0.31083 0.80781-0.87622
  27  -1   1    3.70    2.50  47 0.30078 0.50816-0.36052 0.27986 0.88293-0.81452
  27   1  -1    4.10    2.70  58 0.51559 0.29335-0.40461 0.48527 0.75528-0.82369
  28   1   1    0.80    2.80  51 0.39473 0.44417-0.38218 0.46284 0.83554-0.76713
  28  -1  -1    4.50    2.20  54 0.45344 0.38547-0.39391 0.31325 0.79952-0.86792
  28  -1   1    0.40    2.30  48 0.31972 0.51918-0.36515 0.28450 0.87432-0.80592
  28   1  -1    0.10    1.70  58 0.52610 0.31281-0.40623 0.48689 0.74713-0.81553
  29   1   1   -0.40    2.00  52 0.41167 0.45719-0.38572 0.46637 0.82568-0.75728
  29  -1  -1    3.80    3.20  55 0.46634 0.40252-0.39628 0.31563 0.79087-0.85928
  29  -1   1    3.00    2.60  49 0.33843 0.53043-0.36960 0.28894 0.86537-0.79696
  29   1  -1    1.10    3.10  59 0.53687 0.33199-0.40783 0.48849 0.73854-0.80695
  30   1   1   -1.50    2.40  53 0.42849 0.47033-0.38911 0.46977 0.81547-0.74707
  30  -1  -1   -0.60    3.40  56 0.47937 0.41946-0.39860 0.31794 0.78187-0.85027
  30  -1   1    0.50    2.70  50 0.35694 0.54189-0.37387 0.29322 0.85605-0.78764
  30   1  -1    1.40    2.30  59 0.54789 0.35093-0.40940 0.49005 0.72953-0.79793
   0   1  -2    0.50    0.30 105 0.92761-0.92761-0.27410 0.35476-0.25379 0.11698
   0  -1   2    0.10    0.40  98 0.94129-0.94129-0.32298 0.24232-0.09824 0.23505
   0   1   2   -0.10    0.20  80 0.84868-0.84868-0.41012 0.49078 0.33398-0.19717
   0  -1  -2    0.00    0.40  89 0.91645-0.91645-0.37818 0.29752 0.13078-0.26759
   0  -1  -2    0.10    0.20 169-0.66456 0.66456 0.59971-0.68037-0.44576 0.30895
  -1  -1   2  112.90    4.30  91 0.92628-0.95624-0.36794 0.28728 0.08139 0.05542
   1   1   2  116.00    4.30  89 0.91984-0.88988-0.37503 0.45569 0.11512 0.02168
   1  -1  -2  112.20    4.10  80 0.84946-0.81949-0.40992 0.32926 0.33225-0.46906
   1  -1  -2  110.80    4.30 161-0.74767 0.77763 0.42534-0.50600-0.50997 0.37317
   1  -1   2  120.50    4.60 106 0.92539-0.89542-0.26977 0.18911-0.26625 0.40306
   1   1  -2  112.70    4.50  98 0.94128-0.91132-0.32744 0.40809-0.08237-0.05444
  -1  -1  -2  115.80    4.40  99 0.94106-0.97103-0.31852 0.23786-0.11376-0.02304
  -1   1   2  120.50    4.70  72 0.75000-0.77996-0.42257 0.50323 0.50885-0.37205
  -2  -1   2    0.40    0.30  83 0.88037-0.94029-0.39976 0.31910 0.25522-0.11842
   2   1   2    0.90    0.30  99 0.94090-0.88098-0.31667 0.39733-0.12011 0.25692
   2  -1  -2    0.80    0.30  73 0.76917-0.70925-0.42165 0.34099 0.48019-0.61700
   2  -1  -2    1.00    0.30 150-0.80911 0.86903 0.17291-0.25357-0.56164 0.42484
   2  -1   2    1.20    0.40 112 0.88653-0.82661-0.21492 0.13426-0.40972 0.54652
   2   1  -2    0.50    0.30  91 0.92598-0.86606-0.36831 0.44897 0.08313-0.21994
   2   1  -2    0.90    0.20 135-0.80072 0.86064-0.19007 0.27073-0.56809 0.43128
  -2  -1  -2    1.00    0.30 110 0.90214-0.96206-0.23403 0.15337-0.36246 0.22566
  -2   1   2    1.20    0.90  65 0.64698-0.70690-0.42008 0.50074 0.63636-0.49955
  -2   1   2    0.70    0.20 163-0.72744 0.66752 0.47617-0.39551-0.49406 0.63086
  -3   1  -2   24.30    1.30 125 0.74309-0.83297-0.09018 0.17084-0.66309 0.52628
  -3  -1   2   23.20    1.30  76 0.81157-0.90146-0.41737 0.33671 0.40885-0.27204
  -3  -1   2   17.00    1.00 131-0.78107 0.69119-0.28146 0.20081-0.55741 0.69421
   3   1   2   24.90    1.20 109 0.91077-0.82089-0.24590 0.32656-0.33170 0.46850
   3  -1  -2   23.30    1.30  68 0.69376-0.60387-0.42255 0.34190 0.58322-0.72003
   3  -1  -2   21.90    1.10 137-0.80870 0.89858-0.13760 0.05694-0.57190 0.43509
   3  -1   2   25.90    1.40 118 0.83580-0.74591-0.16385 0.08319-0.52402 0.66083
   3   1  -2   25.10    1.40  84 0.88928-0.79940-0.39576 0.47642 0.22923-0.36603
   3   1  -2   23.00    1.00 149-0.81135 0.90123 0.15421-0.07356-0.56385 0.42704
  -3  -1  -2   22.90    1.20 120 0.80926-0.89914-0.14094 0.06028-0.57030 0.43349
  -3   1   2   22.10    1.40  59 0.55201-0.64190-0.40996 0.49062 0.72609-0.58929
  -3   1   2   21.30    1.00 153-0.79629 0.70641 0.25189-0.17123-0.54997 0.68678
  -4   1  -2   43.30    1.90 130 0.66334-0.78318-0.03674 0.11740-0.74742 0.61061
  -4  -1   2   41.90    1.90  70 0.73092-0.85076-0.42299 0.34233 0.53558-0.39877
  -4  -1   2   39.40    1.70 142-0.81864 0.69879-0.00312-0.07753-0.57430 0.71111
   4   1   2   42.20    2.00 116 0.85024-0.73040-0.17721 0.25787-0.49567 0.63247
   4  -1  -2   38.40    1.90  64 0.62997-0.51013-0.41873 0.33807 0.65406-0.79087
   4  -1   2   36.60    1.90   2-0.66334 0.78318 0.03674-0.11740 0.74742-0.61061
   4  -1   2   40.80    2.00 122 0.78243-0.66259-0.11945 0.03879-0.61117 0.74798
   4   1  -2   40.50    1.90  79 0.84149-0.72165-0.41185 0.49251 0.34966-0.48647
   4   1  -2   38.50    1.70 163-0.72254 0.84238 0.48744-0.40678-0.49024 0.35343
  -4  -1  -2   39.80    1.80 128 0.69297-0.81281-0.05583-0.02483-0.71880 0.58200
  -4   1   2   41.80    2.20  55 0.46877-0.58861-0.39672 0.47738 0.78922-0.65241
  -4   1   2   39.20    1.80 143-0.81873 0.69889 0.00276 0.07790-0.57417 0.71098
  -5  -1   2   59.90    2.50  65 0.64763-0.79743-0.42013 0.33947 0.63566-0.49886
  -5  -1   2   57.90    2.50 153-0.79652 0.64672 0.25074-0.33140-0.55017 0.68697
   5   1   2   61.20    2.60   7-0.57824 0.72804-0.01419 0.09484 0.81574-0.67894
   5   1   2   66.20    2.60 122 0.78196-0.63216-0.11908 0.19974-0.61185 0.74866
   5  -1  -2   57.80    2.70  61 0.57859-0.42879-0.41339 0.33273 0.70309-0.83990
   5  -1   2   57.30    2.80   6-0.58606 0.73586-0.00972-0.07094 0.81021-0.67340
   5  -1   2   61.50    2.70 126 0.73216-0.58235-0.08244 0.00178-0.67613 0.81293
   5   1  -2   58.40    2.80  75 0.79121-0.64140-0.41985 0.50051 0.44465-0.58145
  -5   1   2   59.20    2.70  52 0.39684-0.54665-0.38263 0.46328 0.83433-0.69753
  -5   1   2   52.30    2.20 133-0.79465 0.64485-0.22225 0.30290-0.56492 0.70173
  -6  -1   2   67.00    2.90  60 0.56740-0.74717-0.41200 0.33134 0.71296-0.57615
  -6  -1   2   61.90    2.50 161-0.74220 0.56243 0.43985-0.52051-0.50564 0.64245
   6   1   2   65.80    2.80  12-0.47601 0.65577-0.06942 0.15008 0.87670-0.73989
   6   1   2   72.60    3.00 127 0.71893-0.53917-0.07327 0.15393-0.69121 0.82801
   6  -1  -2   65.50    3.10  59 0.53820-0.35843-0.40802 0.32736 0.73747-0.87428
   6  -1   2   66.60    3.20  10-0.51394 0.69371-0.04957-0.03108 0.85639-0.71958
   6  -1   2   69.90    2.80 129 0.68765-0.50788-0.05234-0.02832-0.72415 0.86096
   6   1  -2   66.00    3.20  71 0.74376-0.56400-0.42276 0.50342 0.51778-0.65458
  -6   1   2   64.10    2.80  49 0.33455-0.51431-0.36869 0.44935 0.86726-0.73046
  -7   1  -2    4.70    0.80   3-0.64969 0.43996 0.02821 0.05245 0.75968-0.89648
  -7  -1   2    4.10    0.80  56 0.49291-0.70264-0.40093 0.32027 0.77220-0.63540
  -7  -1   2    4.00    0.50 167-0.68315 0.47343 0.56727-0.64792-0.45990 0.59671
   7   1   2    4.80    0.80  16-0.38825 0.59798-0.11278 0.19344 0.91463-0.77782
   7   1   2    4.80    0.60 130 0.66579-0.45606-0.03829 0.11895-0.74516 0.88196
   7  -1  -2    3.70    0.80  57 0.50690-0.29717-0.40323 0.32257 0.76188-0.89869
   7  -1   2    5.30    0.80  13-0.44787 0.65759-0.08370 0.00304 0.89018-0.75337
   7   1  -2    4.70    0.70  68 0.70168-0.49196-0.42277 0.50343 0.57350-0.71031
  -7  -1  -2    4.80    0.80   2-0.66579 0.45606 0.03829-0.11895 0.74516-0.88196
  -7   1   2    4.30    0.80  46 0.28009-0.48981-0.35531 0.43597 0.89180-0.75499
  -8   1  -2  136.20    5.70   4-0.61808 0.37840 0.00901 0.07165 0.78606-0.92287
  -8  -1   2  144.90    5.60  53 0.42494-0.66463-0.38840 0.30774 0.81766-0.68085
   8   1   2  140.20    5.50  20-0.31344 0.55312-0.14726 0.22792 0.93812-0.80131
   8  -1  -2  137.40    6.00  56 0.48294-0.24326-0.39922 0.31857 0.77935-0.91616
   8  -1   2  126.80    5.10  16-0.38773 0.62742-0.11303 0.03237 0.91482-0.77801
   8   1  -2  136.70    5.40  66 0.66575-0.42606-0.42131 0.50196 0.61586-0.75267
  -8  -1  -2  134.50    5.50   4-0.62292 0.38323 0.01190-0.09255 0.78220-0.91900
  -8   1   2  142.70    5.30  44 0.23189-0.47158-0.34260 0.42325 0.91041-0.77361
  -9   1  -2    4.20    1.10   6-0.59223 0.32258-0.00616 0.08682 0.80575-0.94255
  -9  -1   2    4.50    0.80  50 0.36331-0.63295-0.37531 0.29465 0.85273-0.71592
   9   1   2    4.80    0.70  23-0.24923 0.51888-0.17522 0.25587 0.95246-0.81566
   9  -1  -2    3.80    0.70  55 0.46489-0.19524-0.39602 0.31536 0.79186-0.92867
   9  -1   2    5.20    1.10  19-0.33303 0.60267-0.13844 0.05778 0.93270-0.79589
   9   1  -2    3.70    1.00  64 0.63580-0.36615-0.41922 0.49988 0.64809-0.78489
  -9  -1  -2    3.80    0.70   6-0.58915 0.31950-0.00794-0.07272 0.80799-0.94479
  -9   1   2    2.80    1.00  42 0.18870-0.45835-0.33054 0.41120 0.92474-0.78793
 -10   1  -2   25.10    2.10   7-0.57140 0.27179-0.01807 0.09872 0.82047-0.95728
 -10   1  -2   20.70    1.20 171 0.07081-0.37042-0.49399 0.57465-0.86658 0.72977
 -10  -1   2   25.30    1.80  47 0.30741-0.60702-0.36216 0.28150 0.87997-0.74316
  10   1   2   23.50    1.50  25-0.19344 0.49305-0.19836 0.27901 0.96085-0.82404
  10  -1  -2   21.80    1.80  54 0.45158-0.15197-0.39356 0.31290 0.80074-0.93755
  10  -1   2   22.80    1.90  21-0.28310 0.58271-0.16065 0.07999 0.94554-0.80873
  10   1  -2   24.90    1.70  63 0.61129-0.31168-0.41700 0.49766 0.67263-0.80944
 -10  -1  -2   20.20    1.60   8-0.56299 0.26338-0.02279-0.05786 0.82615-0.96295
 -10   1   2   24.60    1.90  40 0.14953-0.44914-0.31908 0.39974 0.93586-0.79905
 -11   1  -2   16.40    1.50   8-0.55489 0.22532-0.02731 0.10797 0.83148-0.96828
 -11   1  -2   18.20    1.20 174 0.06726-0.39683-0.42588 0.50654-0.90227 0.76547
 -11  -1   2   15.20    1.60  45 0.25653-0.58610-0.34919 0.26854 0.90125-0.76445
  11   1   2   17.80    1.60  27-0.14430 0.47387-0.21790 0.29856 0.96524-0.82844
  11  -1  -2   16.80    1.60  54 0.44211-0.11254-0.39176 0.31111 0.80688-0.94369
  11  -1   2   13.20    1.30  23-0.23731 0.56688-0.18025 0.09959 0.95457-0.81776
  11   1  -2   18.40    4.00  62 0.59156-0.26199-0.41491 0.49556 0.69131-0.82812
 -11  -1  -2   17.00    1.40   9-0.54305 0.21348-0.03385-0.04681 0.83902-0.97583
 -11   1   2   12.60    1.30  39 0.11362-0.44319-0.30814 0.38880 0.94453-0.80773
 -12   1  -2    9.60    1.40   9-0.54205 0.18252-0.03439 0.11505 0.83964-0.97645
 -12   1  -2   11.10    0.90 177 0.06291-0.42244-0.34829 0.42895-0.93527 0.79847
 -12  -1   2   11.10    1.20  43 0.20996-0.56949-0.33655 0.25589 0.91796-0.78115
  12   1   2   12.00    1.50  29-0.10041 0.45994-0.23470 0.31536 0.96687-0.83006
  12  -1  -2   11.20    1.60  53 0.43579-0.07626-0.39054 0.30988 0.81091-0.94771
  12  -1  -2   12.20    1.00 213-0.00200 0.36153 0.50117-0.58182-0.86535 0.72854
  12  -1   2   10.40    1.20  25-0.19506 0.55459-0.19770 0.11704 0.96066-0.82385
  12   1  -2   10.50    1.10  61 0.57594-0.21641-0.41307 0.49373 0.70545-0.84226
 -12  -1  -2   10.30    1.30   9-0.52815 0.16862-0.04196-0.03870 0.84812-0.98492
 -12  -1  -2   10.00    0.70 214-0.00311-0.35642 0.51256-0.59322-0.85864 0.72184
 -12   1   2    8.80    1.20  37 0.08036-0.43989-0.29765 0.37831 0.95129-0.81448
 -13   1  -2   32.40    2.80   9-0.53235 0.14286-0.03968 0.12034 0.84559-0.98240
 -13   1  -2   32.70    2.10 181 0.05760-0.44709-0.25999 0.34065-0.96389 0.82709
 -13  -1   2   30.30    2.70  41 0.16707-0.55656-0.32427 0.24361 0.93109-0.79429
  13   1   2   32.10    2.10  31-0.06071 0.45020-0.24939 0.33005 0.96650-0.82969
  13  -1  -2   35.00    2.10  53 0.43205-0.04256-0.38981 0.30915 0.81325-0.95006
  13  -1  -2   40.10    1.80 211 0.00359 0.38590 0.44201-0.52266-0.89700 0.76020
  13  -1   2   34.60    3.40  27-0.15583 0.54532-0.21339 0.13273 0.96446-0.82766
  13   1  -2   41.20    2.40  60 0.56385-0.17436-0.41154 0.49220 0.71603-0.85284
 -13  -1  -2   34.30    2.30  10-0.51735 0.12786-0.04776-0.03290 0.85444-0.99125
 -13  -1  -2   33.50    1.50 209 0.00594-0.39543 0.41653-0.49718-0.90910 0.77230
 -13   1   2   35.30    2.60  36 0.04929-0.43878-0.28755 0.36821 0.95650-0.81969
 -14   1  -2    0.50    1.20  10-0.52532 0.10587-0.04348 0.12414 0.84980-0.98660
 -14   1  -2    1.20    0.40 185 0.05112-0.47057-0.15936 0.24002-0.98590 0.84909
 -14  -1   2    0.90    0.80  39 0.12731-0.54677-0.31236 0.23170 0.94139-0.80459
  14   1   2    0.40    0.60  33-0.02438 0.44383-0.26240 0.34306 0.96465-0.82784
  14  -1  -2    1.40    0.90  53 0.43046-0.01101-0.38950 0.30884 0.81424-0.95105
  14  -1  -2    1.60    0.50 208 0.00966 0.40979 0.37530-0.45596-0.92685 0.79005
  14  -1   2    1.80    1.20  29-0.11918 0.53863-0.22759 0.14693 0.96644-0.82963
  14   1  -2    1.30    1.10  60 0.55476-0.13531-0.41034 0.49100 0.72378-0.86059
 -14  -1  -2    0.00    1.10  10-0.50990 0.09045-0.05172-0.02894 0.85867-0.99548
 -14  -1  -2    0.50    0.30 204 0.01734-0.43679 0.28723-0.36789-0.95771 0.82090
 -14   1   2   -0.30    1.20  35 0.02005-0.43950-0.27777 0.35842 0.96044-0.82363
 -15   1  -2   16.30    2.60  10-0.52056 0.07115-0.04604 0.12670 0.85258-0.98939
 -15  -1   2   17.40    2.00  38 0.09023-0.53964-0.30080 0.22014 0.94941-0.81260
  15   1   2   18.30    1.50  34 0.00922 0.44020-0.27407 0.35473 0.96166-0.82486
  15  -1  -2   20.00    2.10  53 0.43068 0.01873-0.38954 0.30888 0.81411-0.95092
  15  -1  -2   18.10    1.20 204 0.01625 0.43316 0.29996-0.38062-0.95381 0.81701
  15  -1   2   16.90    1.90  30-0.08475 0.53416-0.24055 0.15990 0.96693-0.83012
  15   1  -2   18.50    1.60  59 0.54824-0.09883-0.40944 0.49010 0.72924-0.86604
  15   1  -2   20.00    1.20 172 0.06965 0.37976-0.47113 0.55178-0.87931 0.74251
 -15  -1  -2   18.00    2.10  11-0.50522 0.05581-0.05420-0.02646 0.86128-0.99809
 -15  -1  -2   18.70    0.90 196 0.03278-0.48220 0.09629-0.17694-0.99481 0.85801
 -15   1   2   19.80    2.70  33-0.00767-0.44175-0.26825 0.34891 0.96332-0.82651
 -16   1  -2    1.20    1.10  10-0.51777 0.03839-0.04753 0.12819 0.85420-0.99101
 -16   1  -2    3.40    0.50 195 0.03325-0.51262 0.09022-0.00956-0.99537 0.85856
 -16  -1   2    1.90    1.20  36 0.05543-0.53480-0.28957 0.20891 0.95555-0.81875
  16   1   2    3.40    1.20  36 0.04055 0.43882-0.28465 0.36531 0.95777-0.82097
  16  -1  -2    3.60    1.30  53 0.43242 0.04696-0.38988 0.30922 0.81302-0.94983
  16  -1  -2    4.40    0.70 201 0.02341 0.45596 0.21444-0.29510-0.97646 0.83965
  16  -1   2    1.90    1.20  32-0.05222 0.53160-0.25246 0.17181 0.96620-0.82939
  16   1  -2    4.00    1.10  59 0.54392-0.06454-0.40884 0.48950 0.73281-0.86961
  16   1  -2    3.70    0.60 176 0.06426 0.41511-0.37180 0.45245-0.92609 0.78928
 -16  -1  -2    3.10    1.00  11-0.50283 0.02346-0.05546-0.02520 0.86260-0.99941
 -16   1   2    5.00    1.50  32-0.03409-0.44529-0.25896 0.33962 0.96529-0.82848
 -17   1  -2   -0.30    0.30 202 0.02033-0.52966 0.25173-0.17107-0.96758 0.83078
 -17  -1   2    0.90    1.30  35 0.02259-0.53192-0.27862 0.19797 0.96013-0.82333
  17   1   2   -0.50    0.90  37 0.07003 0.43931-0.29433 0.37498 0.95314-0.81633
  17  -1  -2   -0.50    1.30  53 0.43545 0.07388-0.39048 0.30982 0.81112-0.94792
  17  -1  -2   -0.10    0.40 197 0.03123 0.47811 0.11644-0.19709-0.99271 0.85590
  17  -1   2    0.30    1.00  33-0.02134 0.53067-0.26347 0.18281 0.96443-0.82763
  17   1  -2    0.20    0.90  59 0.54148-0.03215-0.40849 0.48915 0.73480-0.87161
  17   1  -2    0.20    0.30 182 0.05604 0.45329-0.23519 0.31585-0.97033 0.83353
 -17  -1  -2    0.30    1.10  11-0.50237-0.00697-0.05571-0.02495 0.86286-0.99966
 -18   1  -2    4.70    0.40 212 0.00115-0.54044 0.46812-0.38747-0.88366 0.74686
  18   1   2    5.40    1.20  38 0.09793 0.44136-0.30324 0.38390 0.94787-0.81106
  18  -1  -2    3.10    1.40  54 0.43960 0.09969-0.39128 0.31062 0.80849-0.94529
  18  -1  -2    6.00    1.50 192 0.03986 0.49944 0.00199-0.08265-0.99920 0.86240
  18  -1   2    5.40    1.30  34 0.00812 0.53118-0.27370 0.19304 0.96178-0.82498
  18   1  -2    5.40    1.70  59 0.54068-0.00138-0.40838 0.48903 0.73546-0.87226
  18   1  -2    5.70    0.40 191 0.04041 0.49888-0.00565 0.08631-0.99917 0.86236
 -18  -1  -2    5.50    1.50  11-0.50352-0.03578-0.05510-0.02556 0.86223-0.99903
  19   1   2   31.40    2.90  39 0.12452 0.44474-0.31150 0.39216 0.94205-0.80524
  19  -1  -2   30.50    2.40  54 0.44471 0.12454-0.39226 0.31160 0.80521-0.94201
  19  -1  -2   33.00    1.70 186 0.04962 0.51964-0.13693 0.05627-0.98934 0.85253
  19   1  -2   27.20    2.70  59 0.54129 0.02797-0.40846 0.48912 0.73496-0.87177
  20   1   2   20.10    2.20  40 0.14998 0.44923-0.31921 0.39987 0.93574-0.79893
  20  -1  -2   14.40    2.20  54 0.45066 0.14856-0.39339 0.31273 0.80135-0.93815
  20  -1  -2   16.20    0.90 178 0.06149 0.53772-0.32419 0.24353-0.94399 0.80718
  20  -1   2   14.50    2.40  37 0.06346 0.53576-0.29219 0.21154 0.95425-0.81745
  20   1  -2   14.40    2.10  59 0.54312 0.05609-0.40873 0.48938 0.73346-0.87026
  21   1   2    6.60    2.20  41 0.17449 0.45469-0.32644 0.40709 0.92897-0.79217
  21  -1  -2    5.70    2.20  55 0.45733 0.17185-0.39463 0.31398 0.79694-0.93375
  21  -1   2    5.50    2.10  38 0.08963 0.53954-0.30061 0.21996 0.94952-0.81272
  21   1  -2    7.30    1.70  59 0.54604 0.08314-0.40914 0.48980 0.73106-0.86786
  22   1   2    1.20    1.90  42 0.19816 0.46098-0.33323 0.41389 0.92179-0.78498
  22  -1  -2    1.70    1.60  55 0.46464 0.19450-0.39597 0.31532 0.79203-0.92884
  22  -1   2    0.50    1.40  39 0.11497 0.54417-0.30856 0.22790 0.94423-0.80743
  22   1  -2    0.50    1.30  59 0.54990 0.10924-0.40967 0.49033 0.72786-0.86466
  23   1   2    0.40    1.90  43 0.22111 0.46799-0.33964 0.42030 0.91419-0.77739
  23  -1  -2   -2.30    1.60  55 0.47251 0.21659-0.39739 0.31673 0.78665-0.92345
  23  -1   2   -0.80    1.30  40 0.13955 0.54955-0.31608 0.23542 0.93841-0.80161
  23   1  -2   -0.50    1.80  60 0.55460 0.13450-0.41032 0.49097 0.72392-0.86073
  24   1   2    1.70    2.10  44 0.24343 0.47563-0.34571 0.42637 0.90621-0.76941
  24  -1  -2   -0.20    1.60  56 0.48088 0.23818-0.39887 0.31821 0.78081-0.91761
  24  -1   2    5.00    2.10  41 0.16347 0.55559-0.32321 0.24256 0.93210-0.79529
  24   1  -2   -0.60    1.30  60 0.56003 0.15903-0.41104 0.49170 0.71931-0.85612
  25   1   2   14.40    2.80  45 0.26521 0.48382-0.35147 0.43213 0.89785-0.76104
  25  -1  -2   10.90    3.30  56 0.48970 0.25932-0.40038 0.31972 0.77453-0.91133
  25  -1   2   15.60    2.90  42 0.18681 0.56221-0.33000 0.24934 0.92531-0.78851
  25   1  -2   11.60    2.40  60 0.56612 0.18290-0.41184 0.49249 0.71407-0.85088
  26   1   2    1.90    2.30  46 0.28649 0.49249-0.35694 0.43760 0.88911-0.75231
  26  -1  -2    3.70    2.90  57 0.49891 0.28007-0.40193 0.32127 0.76782-0.90462
  26  -1   2    2.50    2.00  43 0.20961 0.56937-0.33645 0.25579 0.91808-0.78127
  26   1  -2    1.40    2.20  61 0.57279 0.20619-0.41268 0.49334 0.70824-0.84505
  27   1   2    3.40    2.90  47 0.30735 0.50160-0.36214 0.44280 0.88000-0.74319
  27  -1  -2    0.20    2.20  57 0.50848 0.30047-0.40348 0.32283 0.76069-0.89750
  27  -1   2   -0.50    2.30  44 0.23194 0.57701-0.34261 0.26195 0.91040-0.77359
  27   1  -2   -2.00    2.10  61 0.57999 0.22895-0.41356 0.49422 0.70184-0.83865
  28   1   2   -0.20    4.70  48 0.32782 0.51108-0.36710 0.44775 0.87050-0.73370
  28  -1  -2    0.00    3.00  58 0.51836 0.32054-0.40505 0.32439 0.75315-0.88996
  28  -1   2    2.90    2.50  45 0.25384 0.58507-0.34848 0.26783 0.90229-0.76548
  28   1  -2    0.20    2.60  61 0.58766 0.25125-0.41446 0.49512 0.69490-0.83170
  29   1   2    1.40    2.00  49 0.34795 0.52091-0.37182 0.45247 0.86063-0.72382
  29  -1  -2   -1.70    2.00  58 0.52854 0.34033-0.40660 0.32594 0.74520-0.88201
  29  -1   2   -0.40    2.40  46 0.27535 0.59351-0.35410 0.27344 0.89376-0.75695
  29   1  -2    0.40    2.10  62 0.59574 0.27312-0.41537 0.49603 0.68743-0.82423
  30   1   2   -0.70    2.10  50 0.36778 0.53104-0.37631 0.45697 0.85037-0.71356
  30  -1  -2    3.30    3.10  59 0.53897 0.35985-0.40813 0.32747 0.73684-0.87365
  30  -1   2   29.70    6.70  47 0.29651 0.60231-0.35946 0.27880 0.88480-0.74799
  30   1  -2    1.80    2.20  62 0.60421 0.29461-0.41628 0.49694 0.67944-0.81625
   0   1  -3   -0.10    0.40 104 0.93146-0.93146-0.28238 0.36304-0.22945 0.02424
   0  -1   3    0.00    0.40  95 0.93853-0.93853-0.34479 0.26413-0.01706 0.22227
   0   1   3   -0.50    0.50  82 0.87240-0.87240-0.40286 0.48352 0.27680-0.07159
   0  -1  -3    0.10    0.40  93 0.93498-0.93498-0.35410 0.27344 0.02073-0.22593
  -1   1  -3   16.60    1.10 109 0.90654-0.93650-0.23993 0.32059-0.34731 0.14210
  -1  -1   3   17.20    1.80  90 0.92124-0.95120-0.37363 0.29297 0.10829 0.09692
   1   1   3   16.20    1.20  88 0.91525-0.88529-0.37921 0.45987 0.13607 0.06914
   1  -1  -3   18.20    1.10  87 0.90866-0.87870-0.38437 0.30371 0.16310-0.36831
   1  -1  -3   15.70    1.10 168-0.67053 0.70049 0.58961-0.67026-0.45029 0.24508
   1  -1   3   15.80    1.20 100 0.94017-0.91021-0.31111 0.23045-0.13891 0.34411
   1   1  -3   15.80    1.10  99 0.94116-0.91120-0.31991 0.40056-0.10897-0.09624
  -1  -1  -3   16.30    1.00 100 0.94034-0.97030-0.31221 0.23155-0.13522-0.06999
  -1   1   3   15.30    1.10  77 0.81450-0.84446-0.41693 0.49759 0.40344-0.19823
  -2   1  -3  101.20    4.10 114 0.86785-0.92777-0.19462 0.27528-0.45712 0.25191
  -2  -1   3  109.00    4.50  84 0.88869-0.94861-0.39605 0.31539 0.23104-0.02583
   2   1   3  109.60    3.80  95 0.93801-0.87809-0.34644 0.42710-0.01053 0.21574
   2  -1  -3  102.10    4.40  82 0.86909-0.80916-0.40404 0.32338 0.28538-0.49059
   2  -1  -3   99.70    4.10 160-0.74941 0.80933 0.42060-0.50126-0.51135 0.30614
   2  -1   3  109.00    4.70 105 0.92795-0.86803-0.27480 0.19414-0.25177 0.45698
   2   1  -3  105.90    4.30  94 0.93631-0.87639-0.35108 0.43173 0.00821-0.21342
  -2  -1  -3  104.40    4.50 107 0.91988-0.97980-0.26002 0.17936-0.29361 0.08840
  -2   1   3  109.50    4.20  71 0.74799-0.80792-0.42264 0.50330 0.51174-0.30653
  -3   1  -3   18.40    1.20 119 0.81843-0.90831-0.14865 0.22931-0.55504 0.34984
  -3  -1   3   16.50    1.30  79 0.84330-0.93318-0.41144 0.33078 0.34579-0.14058
   3   1   3   18.60    1.20 101 0.93940-0.84952-0.30695 0.38761-0.15267 0.35788
   3  -1  -3   17.30    1.40  77 0.82370-0.73381-0.41543 0.33477 0.38593-0.59114
   3  -1  -3   17.80    0.90 150-0.80879 0.89867 0.17539-0.25605-0.56133 0.35612
   3  -1   3   19.60    1.50 109 0.90522-0.81534-0.23814 0.15748-0.35195 0.55716
   3   1  -3   16.40    1.10  89 0.91944-0.82956-0.37542 0.45607 0.11702-0.32223
   3   1  -3   17.90    1.00 134-0.79872 0.88861-0.20119 0.28185-0.56706 0.36185
  -3  -1  -3   18.70    1.30 114 0.87418-0.96406-0.20125 0.12059-0.44193 0.23673
  -3   1   3   14.80    1.30  67 0.67859-0.76847-0.42197 0.50263 0.60122-0.39601
  -4   1  -3   46.70    2.50 124 0.76193-0.88178-0.10390 0.18456-0.63926 0.43406
  -4  -1   3   50.40    2.40  74 0.78866-0.90851-0.42011 0.33945 0.44891-0.24370
   4   1   3   47.90    2.30 106 0.92246-0.80261-0.26443 0.34509-0.28134 0.48654
   4  -1  -3   44.70    2.60  74 0.77796-0.65812-0.42104 0.34038 0.46637-0.67158
   4  -1  -3   45.30    1.90 137-0.80878 0.92862-0.13700 0.05634-0.57194 0.36673
   4  -1   3   48.70    2.40 113 0.87583-0.75599-0.20302 0.12236-0.43784 0.64305
   4   1  -3   49.30    2.30  85 0.89412-0.77428-0.39331 0.47397 0.21413-0.41934
   4   1  -3   47.90    1.90 149-0.81041 0.93025 0.16238-0.08172-0.56291 0.35770
  -4  -1  -3   47.30    2.40 120 0.80906-0.92890-0.14078 0.06012-0.57061 0.36541
  -4   1   3   50.30    2.40  63 0.61021-0.73005-0.41689 0.49755 0.67368-0.46847
  -4   1   3   42.40    1.80 166-0.69254 0.57269 0.54976-0.46910-0.46708 0.67229
  -5   1  -3   11.40    1.10 128 0.70180-0.85160-0.06168 0.14234-0.70970 0.50449
  -5  -1   3   12.00    1.40  70 0.72858-0.87838-0.42301 0.34235 0.53874-0.33353
   5   1   3   16.00    1.00 111 0.89297-0.74316-0.22250 0.30316-0.39128 0.59649
   5  -1  -3   14.40    1.30  70 0.73516-0.58536-0.42294 0.34228 0.52978-0.73498
   5  -1   3   16.90    1.30 117 0.84331-0.69351-0.17071 0.09005-0.50959 0.71480
   5   1  -3   12.20    1.20  81 0.86400-0.71420-0.40573 0.48639 0.29812-0.50333
   5   1  -3   12.40    0.70 166-0.69869 0.84850 0.53780-0.45714-0.47180 0.26659
  -5  -1  -3   13.00    1.00 126 0.73272-0.88253-0.08283 0.00218-0.67547 0.47026
  -5   1   3   13.00    1.30  59 0.54511-0.69491-0.40901 0.48966 0.73183-0.52662
  -5   1   3   11.60    0.60 157-0.77135 0.62154 0.35379-0.27313-0.52901 0.73422
  -6  -1   3    2.30    0.70  66 0.66628-0.84605-0.42134 0.34068 0.61526-0.41005
  -6  -1   3    2.00    0.30 136-0.80599 0.62622-0.15725 0.07659-0.57067 0.77587
   6   1   3    2.70    0.80   2-0.65262 0.83238 0.03002 0.05063 0.75709-0.55188
   6   1   3    2.20    0.70 116 0.85705-0.67728-0.18377 0.26443-0.48135 0.68656
   6  -1  -3    1.20    0.60  68 0.69689-0.51712-0.42265 0.34199 0.57941-0.78462
   6  -1   3    1.80    0.70   3-0.64075 0.82051 0.02270-0.10336 0.76742-0.56221
   6  -1   3    2.00    0.60 120 0.81038-0.63061-0.14187 0.06122-0.56847 0.77368
   6   1  -3    1.80    0.60  78 0.83215-0.65239-0.41385 0.49451 0.36912-0.57433
  -6   1   3    3.00    0.60  56 0.48426-0.66402-0.39945 0.48011 0.77842-0.57321
  -6   1   3    2.50    0.30 148-0.81390 0.63414 0.12900-0.04834-0.56650 0.77171
  -7  -1   3   22.00    1.80  62 0.60417-0.81390-0.41627 0.33562 0.67948-0.47427
  -7  -1   3   23.80    1.20 147-0.81616 0.60643 0.10036-0.18101-0.56905 0.77426
   7   1   3   25.10    1.70   7-0.57394 0.78366-0.01663 0.09729 0.81873-0.61352
   7   1   3   25.40    1.50 119 0.81954-0.60981-0.14960 0.23025-0.55315 0.75836
   7  -1  -3   24.40    1.80  66 0.66366-0.45393-0.42118 0.34053 0.61819-0.82340
   7  -1   3   25.30    1.90   7-0.58067 0.79039-0.01280-0.06785 0.81404-0.60883
   7  -1   3   26.30    1.80 122 0.77886-0.56914-0.11669 0.03603-0.61624 0.82145
   7   1  -3   27.80    1.70  75 0.80079-0.59107-0.41879 0.49945 0.42819-0.63339
  -7   1   3   22.20    2.00  53 0.42790-0.63762-0.38899 0.46965 0.81584-0.61063
  -7   1   3   23.90    1.30 139-0.81452 0.60480-0.08317 0.16382-0.57414 0.77935
  -8  -1   3  130.40    5.20  59 0.54380-0.78348-0.40882 0.32816 0.73291-0.52770
  -8  -1   3  124.50    5.00 155-0.78550 0.54581 0.30100-0.38166-0.54073 0.74594
   8   1   3  120.70    5.10  11-0.49955 0.73924-0.05719 0.13785 0.86439-0.65919
   8   1   3  137.50    5.70 122 0.78359-0.54391-0.12035 0.20100-0.60951 0.81472
   8  -1  -3  120.30    5.30  64 0.63541-0.39572-0.41919 0.33853 0.64849-0.85370
   8  -1   3  126.60    5.10  10-0.52271 0.76240-0.04488-0.03577 0.85133-0.64612
   8  -1   3  137.50    5.90 125 0.74985-0.51016-0.09504 0.01438-0.65475 0.85996
   8   1  -3  126.00    5.30  73 0.77134-0.53165-0.42151 0.50217 0.47683-0.68203
  -8   1   3  129.80    5.80  51 0.37584-0.61553-0.37810 0.45876 0.84604-0.64083
  -8   1   3  114.90    5.30 132-0.78747 0.54778-0.25527 0.33593-0.56101 0.76622
  -9  -1   3  172.50    6.90  56 0.48604-0.75568-0.39976 0.31910 0.77715-0.57194
  -9  -1   3  161.00    6.70 161-0.74147 0.47183 0.44172-0.52238-0.50507 0.71028
   9   1   3  169.30    6.80  14-0.43067 0.70032-0.09224 0.17290 0.89778-0.69257
   9   1   3  185.30    6.60 125 0.75090-0.48126-0.09581 0.17647-0.65342 0.85863
   9  -1  -3  162.70    7.00  63 0.61176-0.34212-0.41705 0.33639 0.67217-0.87738
   9  -1   3  172.90    7.20  13-0.46749 0.73714-0.07378-0.00688 0.88091-0.67570
   9  -1   3  179.00    7.30 126 0.72386-0.45421-0.07666-0.00400-0.68568 0.89088
   9   1  -3  165.00    7.20  71 0.74458-0.47493-0.42274 0.50340 0.51661-0.72182
  -9   1   3  173.50    7.10  48 0.32773-0.59738-0.36708 0.44773 0.87054-0.66533
 -10  -1   3  191.40    7.80  53 0.43130-0.73091-0.38966 0.30900 0.81372-0.60851
 -10  -1   3  172.90    6.60 166-0.69887 0.39926 0.53746-0.61812-0.47194 0.67715
  10   1   3  181.20    6.80  17-0.36751 0.66711-0.12256 0.20322 0.92191-0.71670
  10   1   3  195.00    8.00 127 0.72219-0.42258-0.07551 0.15617-0.68756 0.89277
  10  -1  -3  185.60    7.30  62 0.59227-0.29266-0.41499 0.33433 0.69066-0.89587
  10  -1   3  171.60    6.90  15-0.41525 0.71486-0.09980 0.01914 0.90422-0.69901
  10  -1   3  196.40    8.30 128 0.70107-0.40146-0.06120-0.01946-0.71046 0.91567
  10   1  -3  189.00    7.30  69 0.72085-0.42125-0.42302 0.50368 0.54902-0.75423
 -10   1   3  177.00    8.20  46 0.28314-0.58275-0.35609 0.43675 0.89052-0.68531
 -11   1  -3    0.00    0.90   1-0.68144 0.35187 0.04830 0.03235 0.73028-0.93549
 -11  -1   3    0.20    0.70  51 0.37969-0.70926-0.37894 0.29828 0.84394-0.63873
 -11  -1   3    0.00    0.50 169-0.66275 0.33318 0.60272-0.68338-0.44439 0.64960
  11   1   3    0.20    0.70  20-0.30974 0.63931-0.14891 0.22957 0.93909-0.73388
  11   1   3    0.80    0.60 128 0.69758-0.36801-0.05888 0.13953-0.71408 0.91929
  11  -1  -3    0.20    0.70  61 0.57642-0.24685-0.41313 0.33247 0.70503-0.91023
  11  -1   3   -0.30    0.90  17-0.36598 0.69555-0.12327 0.04262 0.92242-0.71721
  11  -1   3    0.60    1.00 129 0.68144-0.35187-0.04830-0.03235-0.73028 0.93549
  11   1  -3    0.30    0.60  68 0.70022-0.37065-0.42274 0.50339 0.57531-0.78052
 -11   1   3    0.30    1.10  44 0.24164-0.57121-0.34523 0.42589 0.90688-0.70167
 -12   1  -3    3.90    1.20   2-0.66478 0.30525 0.03765 0.04301 0.74609-0.95130
 -12  -1   3    4.30    1.50  48 0.33111-0.69064-0.36788 0.28722 0.86893-0.66372
  12   1   3    4.30    1.10  22-0.25686 0.61639-0.17197 0.25263 0.95103-0.74582
  12   1   3    5.20    1.30 130 0.67689-0.31736-0.04537 0.12603-0.73468 0.93989
  12  -1  -3    4.60    1.20  60 0.56378-0.20425-0.41153 0.33088 0.71610-0.92131
  12  -1   3    8.10    2.30  20-0.31956 0.67909-0.14452 0.06386 0.93648-0.73127
  12  -1   3    5.40    1.50 130 0.66478-0.30525-0.03765-0.04301-0.74609 0.95130
  12   1  -3    4.30    0.90  67 0.68258-0.32305-0.42214 0.50280 0.59656-0.80177
 -12  -1  -3    4.50    0.90   1-0.67689 0.31736 0.04537-0.12603 0.73468-0.93989
 -12   1   3    4.20    1.10  43 0.20284-0.56237-0.33455 0.41521 0.92029-0.71508
 -13   1  -3   86.40    5.10   3-0.65086 0.26137 0.02894 0.05172 0.75864-0.96385
 -13  -1   3   88.70    5.20  46 0.28539-0.67488-0.35666 0.27600 0.88958-0.68437
  13   1   3   87.90    4.10  25-0.20827 0.59776-0.19231 0.27296 0.95898-0.75377
  13  -1  -3   96.90    4.60  60 0.55392-0.16442-0.41022 0.32957 0.72450-0.92970
  13  -1   3   94.70    4.30  22-0.27579 0.66528-0.16383 0.08317 0.94715-0.74194
  13   1  -3   84.80    4.50  66 0.66773-0.27824-0.42142 0.50208 0.61363-0.81884
 -13  -1  -3   93.10    4.90   2-0.65979 0.27030 0.03451-0.11517 0.75065-0.95586
 -13   1   3   91.80    5.10  41 0.16639-0.55589-0.32407 0.40473 0.93128-0.72608
 -14   1  -3   98.00    6.30   3-0.63945 0.22000 0.02190 0.05875 0.76852-0.97373
 -14   1  -3   98.40    4.10 171 0.06988-0.48933-0.47557 0.55623-0.87690 0.67169
 -14  -1   3  107.30    5.60  44 0.24230-0.66175-0.34541 0.26475 0.90663-0.70143
  14   1   3   98.70    5.00  27-0.16342 0.58287-0.21039 0.29105 0.96386-0.75865
  14  -1  -3  100.50    5.10  59 0.54647-0.12702-0.40920 0.32854 0.73070-0.93591
  14  -1   3  100.20    5.40  23-0.23445 0.65390-0.18145 0.10079 0.95504-0.74984
  14   1  -3  106.90    4.70  65 0.65544-0.23599-0.42067 0.50133 0.62725-0.83245
 -14  -1  -3  101.30    5.80   3-0.64592 0.22647 0.02588-0.10654 0.76297-0.96817
 -14   1   3  105.10    5.80  40 0.13199-0.55145-0.31379 0.39445 0.94027-0.73506
 -15   1  -3    0.40    1.10   4-0.63029 0.18087 0.01633 0.06433 0.77619-0.98140
 -15   1  -3   -0.30    0.50 175 0.06597-0.51538-0.40226 0.48291-0.91315 0.70794
 -15  -1   3   -0.90    1.60  43 0.20159-0.65100-0.33420 0.25354 0.92069-0.71548
  15   1   3   -1.00    1.00  28-0.12179 0.57120-0.22660 0.30725 0.96635-0.76114
  15  -1  -3    0.10    0.80  59 0.54114-0.09173-0.40844 0.32779 0.73508-0.94029
  15  -1   3    0.60    0.90  25-0.19531 0.64472-0.19760 0.11694 0.96063-0.75542
  15   1  -3    1.20    0.90  65 0.64547-0.19606-0.41997 0.50063 0.63796-0.84317
 -15  -1  -3   -0.60    1.20   3-0.63490 0.18549 0.01913-0.09979 0.77236-0.97757
 -15   1   3    0.10    1.10  38 0.09938-0.54879-0.30369 0.38435 0.94757-0.74236
 -16   1  -3   20.20    2.50   4-0.62314 0.14376 0.01203 0.06863 0.78202-0.98723
 -16   1  -3   25.00    1.70 178 0.06112-0.54050-0.31796 0.39862-0.94613 0.74092
 -16  -1   3   29.50    4.50  41 0.16303-0.64240-0.32308 0.24243 0.93222-0.72701
  16   1   3   26.10    2.60  30-0.08293 0.56231-0.24123 0.32189 0.96692-0.76171
  16  -1  -3   23.50    2.50  59 0.53764-0.05827-0.40794 0.32728 0.73792-0.94313
  16  -1  -3   27.40    1.90 213-0.00082 0.48019 0.48879-0.56945-0.87240 0.66719
  16  -1   3   25.40    2.40  27-0.15814 0.63752-0.21247 0.13181 0.96429-0.75908
  16   1  -3   24.90    2.10  64 0.63759-0.15822-0.41937 0.50002 0.64623-0.85144
 -16  -1  -3   26.20    2.60   4-0.62639 0.14701 0.01398-0.09464 0.77939-0.98460
 -16  -1  -3   24.70    1.60 213-0.00131-0.47806 0.49399-0.57465-0.86946 0.66426
 -17   1  -3    0.00    0.50 183 0.05509-0.56443-0.22029 0.30095-0.97388 0.76867
  17   1   3    0.80    1.10  32-0.04648 0.55581-0.25454 0.33519 0.96595-0.76074
  17  -1  -3   -0.10    1.40  59 0.53575-0.02642-0.40767 0.32701 0.73944-0.94465
  17  -1  -3   -0.70    0.70 210 0.00513 0.50421 0.42536-0.50602-0.90501 0.69980
  17  -1   3    1.00    1.40  28-0.12276 0.63209-0.22622 0.14557 0.96631-0.76110
  17   1  -3    0.30    0.90  64 0.63158-0.12225-0.41887 0.49953 0.65242-0.85763
 -17  -1  -3   -1.90    1.60   4-0.62007 0.11074 0.01019-0.09085 0.78448-0.98969
 -17  -1  -3    0.40    0.40 208 0.00892-0.51825 0.38360-0.46425-0.92346 0.71825
 -18   1  -3    2.20    0.60 187 0.04747-0.58677-0.10543 0.18608-0.99329 0.78808
  18   1   3    1.80    1.10  33-0.01209 0.55138-0.26671 0.34737 0.96370-0.75849
  18  -1  -3    1.10    1.70  59 0.53528 0.00402-0.40760 0.32694 0.73983-0.94504
  18  -1  -3    1.60    0.80 207 0.01161 0.52768 0.35330-0.43396-0.93544 0.73023
  18  -1   3    1.30    1.10  30-0.08896 0.62825-0.23899 0.15833 0.96694-0.76173
  18   1  -3    1.70    1.60  64 0.62724-0.08795-0.41849 0.49915 0.65683-0.86204
 -18  -1  -3    1.10    1.80   5-0.61568 0.07639 0.00758-0.08824 0.78796-0.99317
 -18  -1  -3    1.40    0.40 201 0.02268-0.56198 0.22332-0.30398-0.97448 0.76927
 -19   1  -3    1.90    0.60 193 0.03750-0.60676 0.03392 0.04674-0.99872 0.79351
  19   1   3    4.60    1.80  35 0.02050 0.54875-0.27792 0.35858 0.96039-0.75518
  19  -1  -3    2.60    1.90  59 0.53604 0.03322-0.40771 0.32705 0.73921-0.94442
  19  -1  -3    3.20    0.90 203 0.01873 0.55052 0.27074-0.35140-0.96247 0.75726
  19  -1   3    1.80    1.30  31-0.05658 0.62583-0.25089 0.17023 0.96636-0.76115
  19   1  -3    3.40    2.00  63 0.62440-0.05515-0.41824 0.49890 0.65969-0.86490
  19   1  -3    3.00    0.70 173 0.06824 0.50101-0.44422 0.52488-0.89332 0.68811
 -20   1  -3   -0.30    0.40 201 0.02322-0.62244 0.21671-0.13605-0.97596 0.77075
  20   1   3   -0.40    1.00  36 0.05153 0.54768-0.28829 0.36895 0.95616-0.75095
  20  -1  -3    0.50    1.10  59 0.53790 0.06132-0.40798 0.32732 0.73771-0.94292
  20  -1  -3    0.20    0.80 199 0.02663 0.57259 0.17474-0.25539-0.98426 0.77905
  20  -1   3    1.90    1.70  33-0.02548 0.62469-0.26201 0.18136 0.96473-0.75952
  20   1  -3   -0.60    1.60  63 0.62289-0.02368-0.41811 0.49876 0.66121-0.86642
  20   1  -3    0.80    0.50 178 0.06179 0.53743-0.32912 0.40978-0.94226 0.73706
  21   1   3   -0.90    1.10  37 0.08120 0.54798-0.29792 0.37858 0.95113-0.74592
  21  -1  -3   -0.10    1.20  59 0.54073 0.08845-0.40838 0.32773 0.73541-0.94062
  21  -1  -3    0.20    0.60 194 0.03555 0.59363 0.05997-0.14062-0.99757 0.79236
  21  -1   3    0.00    1.20  34 0.00448 0.62469-0.27245 0.19179 0.96216-0.75695
  21   1  -3    2.00    1.80  63 0.62258 0.00660-0.41808 0.49873 0.66152-0.86673
  21   1  -3   -0.10    0.30 186 0.05055 0.57863-0.15077 0.23143-0.98728 0.78207
  21   1  -3    0.20    0.60 210 0.00389 0.62528 0.43872-0.35806-0.89861 0.69341
  22   1   3   15.00    2.50  39 0.10968 0.54946-0.30692 0.38757 0.94540-0.74019
  22  -1  -3   10.10    2.20  59 0.54442 0.11471-0.40891 0.32825 0.73239-0.93760
  22  -1   3   11.80    2.10  35 0.03342 0.62572-0.28227 0.20161 0.95875-0.75354
  22   1  -3   12.40    2.30  63 0.62333 0.03581-0.41815 0.49880 0.66077-0.86598
  23   1   3    2.10    1.50  40 0.13710 0.55200-0.31534 0.39600 0.93902-0.73381
  23  -1  -3    1.80    1.40  59 0.54889 0.14021-0.40953 0.32888 0.72870-0.93391
  23  -1   3    2.70    2.30  36 0.06143 0.62767-0.29153 0.21087 0.95459-0.74938
  23   1  -3   -2.50    2.10  63 0.62505 0.06405-0.41830 0.49896 0.65905-0.86426
  24   1   3   12.70    1.90  41 0.16360 0.55546-0.32325 0.40391 0.93207-0.72686
  24  -1  -3   14.70    2.90  60 0.55405 0.16501-0.41024 0.32958 0.72439-0.92959
  24  -1   3   15.20    2.80  38 0.08861 0.63044-0.30029 0.21963 0.94972-0.74451
  24   1  -3   14.80    2.90  64 0.62762 0.09144-0.41853 0.49919 0.65645-0.86166
  25   1   3    9.00    2.80  42 0.18927 0.55975-0.33070 0.41136 0.92456-0.71935
  25  -1  -3    9.80    2.60  60 0.55982 0.18920-0.41102 0.33036 0.71949-0.92470
  25  -1   3   12.50    2.80  39 0.11505 0.63397-0.30858 0.22793 0.94421-0.73900
  25   1  -3   10.80    2.20  64 0.63098 0.11804-0.41882 0.49948 0.65304-0.85825
  26   1   3   -1.50    1.70  43 0.21422 0.56476-0.33774 0.41840 0.91654-0.71133
  26  -1  -3   -0.50    2.00  60 0.56615 0.21283-0.41184 0.33118 0.71404-0.91925
  26  -1   3    1.70    1.90  40 0.14080 0.63818-0.31646 0.23580 0.93810-0.73289
  26   1  -3    0.70    1.90  64 0.63503 0.14395-0.41916 0.49982 0.64888-0.85409
  27   1   3    2.80    2.20  44 0.23852 0.57043-0.34439 0.42505 0.90802-0.70281
  27  -1  -3   -0.80    2.70  61 0.57299 0.23595-0.41270 0.33205 0.70807-0.91328
  27  -1   3    0.10    2.20  41 0.16594 0.64300-0.32394 0.24328 0.93141-0.72620
  27   1  -3    1.40    2.80  64 0.63972 0.16922-0.41953 0.50019 0.64401-0.84922
  28   1   3    2.70    2.70  45 0.26223 0.57667-0.35069 0.43135 0.89903-0.69382
  28  -1  -3   -6.70    3.00  61 0.58028 0.25862-0.41359 0.33294 0.70158-0.90679
  28  -1   3    0.40    2.00  42 0.19053 0.64837-0.33106 0.25040 0.92417-0.71896
  28   1  -3    0.50    3.70  65 0.64498 0.19392-0.41994 0.50059 0.63847-0.84368
  29   1   3   -2.70    3.20  46 0.28542 0.58344-0.35667 0.43733 0.88956-0.68435
  29  -1  -3   -1.20    3.80  61 0.58798 0.28088-0.41450 0.33384 0.69460-0.89981
  29  -1   3    0.00    2.00  43 0.21461 0.65426-0.33784 0.25719 0.91641-0.71120
  29   1  -3    3.30    2.40  65 0.65077 0.21810-0.42035 0.50101 0.63230-0.83751
   0   1  -4    0.20    0.50 104 0.93113-0.93113-0.28162 0.36228-0.23171-0.04190
   0  -1   4    0.70    1.00  92 0.93224-0.93224-0.35929 0.27863 0.04278 0.23083
   0   1   4   -0.30    0.40  83 0.87607-0.87607-0.40148 0.48214 0.26705 0.00656
   0  -1  -4    0.60    0.50  96 0.94043-0.94043-0.33636 0.25570-0.04954-0.22407
  -1   1  -4  252.60   11.60 108 0.91284-0.94280-0.24893 0.32959-0.32367 0.05006
  -1  -1   4  260.90    9.60  88 0.91467-0.94463-0.37970 0.29904 0.13856 0.13505
   1   1   4  263.50    9.40  87 0.90836-0.87840-0.38458 0.46524 0.16424 0.10937
   1  -1  -4  254.90    9.90  92 0.93000-0.90004-0.36287 0.28221 0.05847-0.33208
   1  -1   4  264.00    9.10  96 0.94052-0.91056-0.33580 0.25514-0.05164 0.32525
   1   1  -4  260.40    9.80 100 0.94016-0.91020-0.31106 0.39172-0.13908-0.13453
  -1  -1  -4  251.40   10.10 101 0.93865-0.96861-0.30359 0.22293-0.16362-0.10999
  -1   1   4  263.70    9.20  78 0.83486-0.86482-0.41330 0.49396 0.36359-0.08998
  -2   1  -4    4.50    0.80 112 0.88561-0.94554-0.21386 0.29452-0.41225 0.13864
  -2  -1   4    3.40    0.70  84 0.88807-0.94799-0.39634 0.31569 0.23291 0.04070
   2   1   4    4.20    0.60  92 0.92999-0.87007-0.36289 0.44355 0.05856 0.21505
   2  -1  -4    4.60    0.80  88 0.91020-0.85028-0.38324 0.30258 0.15705-0.43067
   2  -1  -4    4.80    0.70 166-0.69425 0.75417 0.54647-0.62713-0.46839 0.19478
   2  -1   4    4.50    0.80 100 0.94001-0.88009-0.31017 0.22951-0.14204 0.41565
   2   1  -4    5.20    0.90  96 0.94039-0.88047-0.33662 0.41728-0.04854-0.22507
  -2  -1  -4    4.10    0.60 106 0.92289-0.98281-0.26519 0.18454-0.27919 0.00558
  -2   1   4    5.60    0.80  74 0.78709-0.84702-0.42026 0.50091 0.45152-0.17791
  -3   1  -4    2.00    0.60 116 0.85049-0.94037-0.17745 0.25810-0.49516 0.22154
  -3  -1   4    1.60    0.60  80 0.85342-0.94330-0.40887 0.32821 0.32328-0.04967
   3   1   4    1.80    0.50  96 0.94027-0.85039-0.33730 0.41796-0.04599 0.31961
   3  -1  -4    2.00    0.60  84 0.88419-0.79430-0.39812 0.31746 0.24436-0.51797
   3  -1  -4    1.20    0.30 158-0.76595 0.85583 0.37161-0.45227-0.52462 0.25101
   3  -1   4    2.30    0.70 104 0.93192-0.84203-0.28346 0.20280-0.22624 0.49985
   3   1  -4    1.00    0.80  93 0.93295-0.84306-0.35806 0.43872 0.03747-0.31108
  -3  -1  -4    1.80    0.70 111 0.89299-0.98287-0.22253 0.14187-0.39121 0.11760
  -3   1   4    2.30    0.90  70 0.73524-0.82513-0.42293 0.50359 0.52966-0.25605
  -4   1  -4   10.00    1.20 120 0.80898-0.92882-0.14071 0.22137-0.57075 0.29714
  -4  -1   4    7.50    1.20  76 0.81221-0.93205-0.41727 0.33662 0.40768-0.13407
   4   1   4   10.00    1.10 100 0.93982-0.81998-0.30910 0.38976-0.14559 0.41920
   4  -1  -4    6.60    1.10  80 0.85488-0.73503-0.40847 0.32781 0.31991-0.59352
   4  -1  -4    8.80    0.70 148-0.81464 0.93448 0.12057-0.20122-0.56730 0.29369
   4  -1   4   10.40    1.30 107 0.91785-0.79801-0.25669 0.17603-0.30275 0.57636
   4   1  -4    8.40    1.00  89 0.91942-0.79958-0.37543 0.45609 0.11710-0.39071
   4   1  -4   10.70    0.60 137-0.80772 0.92756-0.14498 0.22564-0.57146 0.29785
  -4  -1  -4    7.60    1.00 116 0.85049-0.97034-0.17745 0.09679-0.49515 0.22154
  -4   1   4    9.40    0.90  67 0.68147-0.80131-0.42210 0.50275 0.59786-0.32425
  -5   1  -4   19.70    1.60 124 0.76278-0.91259-0.10453 0.18519-0.63815 0.36454
  -5  -1   4   19.30    1.40  73 0.76616-0.91596-0.42183 0.34117 0.48483-0.21122
   5   1   4   20.90    1.50 104 0.93031-0.78050-0.27978 0.36044-0.23717 0.51078
   5  -1  -4   18.60    1.60  77 0.82459-0.67479-0.41527 0.33462 0.38418-0.65780
   5  -1  -4   19.30    0.90 134-0.79833 0.94814-0.20331 0.12266-0.56686 0.29325
   5  -1   4   20.10    2.30 110 0.89958-0.74978-0.23072 0.15006-0.37084 0.64445
   5   1  -4   19.30    1.90  86 0.90156-0.75176-0.38907 0.46973 0.18921-0.46283
   5   1  -4   18.70    0.90 153-0.79503 0.94483 0.25821-0.17755-0.54887 0.27526
  -5  -1  -4   20.00    1.60 121 0.79816-0.94797-0.13188 0.05122-0.58783 0.31422
  -5   1   4   20.30    1.50  64 0.62746-0.77726-0.41851 0.49917 0.65661-0.38300
  -6   1  -4   86.20    4.10 127 0.71359-0.89335-0.06962 0.15028-0.69710 0.42349
  -6  -1   4   94.20    4.10  69 0.71697-0.89673-0.42300 0.34235 0.55410-0.28049
   6   1   4   92.00    4.50 108 0.91403-0.73427-0.25073 0.33139-0.31887 0.59248
   6  -1  -4   86.00    4.70  75 0.79500-0.61523-0.41946 0.33880 0.43822-0.71183
   6  -1   4   91.00    5.40 113 0.87877-0.69901-0.20621 0.12555-0.43040 0.70401
   6   1  -4   96.30    4.10  83 0.88104-0.70128-0.39948 0.48014 0.25334-0.52695
  -6  -1  -4   90.30    4.30 125 0.73929-0.91906-0.08747 0.00681-0.66768 0.39407
  -6   1   4   97.80    4.40  61 0.57438-0.75415-0.41288 0.49354 0.70683-0.43322
  -7  -1   4   12.70    1.30  66 0.66611-0.87584-0.42133 0.34067 0.61545-0.34184
   7   1   4   13.70    1.60   1-0.67698 0.88671 0.04543 0.03523 0.73459-0.46098
   7   1   4   15.10    1.50 111 0.89340-0.68368-0.22303 0.30369-0.38998 0.66359
   7  -1  -4   14.60    1.30  73 0.76716-0.55743-0.42177 0.34112 0.48330-0.75691
   7  -1   4   14.90    1.40   2-0.66284 0.87256 0.03642-0.11708 0.74788-0.47427
   7  -1   4   15.80    1.60 116 0.85683-0.64711-0.18357 0.10291-0.48181 0.75542
   7   1  -4   13.80    1.40  81 0.85929-0.64956-0.40719 0.48785 0.30954-0.58316
  -7  -1  -4   14.80    1.30 130 0.67698-0.88671-0.04543-0.03523-0.73459 0.46098
  -7   1   4   13.90    1.30  58 0.52299-0.73271-0.40576 0.48642 0.74956-0.47595
  -7   1   4   13.70    0.70 167-0.68666 0.47694 0.56082-0.48016-0.46258 0.73619
  -8  -1   4   14.90    1.40  63 0.61480-0.85448-0.41734 0.33669 0.66922-0.39560
   8   1   4   17.80    1.60   5-0.61378 0.85346 0.00645 0.07421 0.78945-0.51584
   8   1   4   13.80    1.50 114 0.87055-0.63087-0.19742 0.27808-0.45074 0.72435
   8  -1  -4   15.80    1.50  71 0.74169-0.50201-0.42281 0.34215 0.52069-0.79430
   8  -1   4   16.90    1.50   5-0.61170 0.85139 0.00522-0.08588 0.79107-0.51746
   8  -1   4   15.20    1.60 118 0.83488-0.59519-0.16302 0.08237-0.52574 0.79935
   8   1  -4   16.70    1.50  79 0.83743-0.59775-0.41276 0.49341 0.35824-0.63186
  -8   1   4   17.90    1.80  55 0.47368-0.71337-0.39760 0.47826 0.78584-0.51222
  -8   1   4   16.00    1.00 158-0.76844 0.52876 0.36351-0.28285-0.52664 0.80026
  -9  -1   4   17.80    1.50  60 0.56391-0.83356-0.41155 0.33089 0.71598-0.44237
  -9  -1   4   17.60    1.00 134-0.79675 0.52710-0.21165 0.13100-0.56603 0.83965
   9   1   4   15.80    1.50   8-0.55149 0.82114-0.02920 0.10985 0.83367-0.56006
   9   1   4   16.40    1.60 117 0.84716-0.57751-0.17430 0.25496-0.50194 0.77555
   9  -1  -4   12.50    1.40  69 0.71888-0.44924-0.42301 0.34236 0.55160-0.82521
   9  -1   4   11.60    1.50   8-0.56105 0.83069-0.02388-0.05677 0.82744-0.55383
   9  -1   4   18.90    2.10 120 0.81370-0.54406-0.14465 0.06400-0.56299 0.83660
   9   1  -4   14.60    1.30  77 0.81629-0.54665-0.41666 0.49731 0.40008-0.67369
  -9   1   4   12.50    1.60  53 0.42664-0.69628-0.38874 0.46940 0.81662-0.54300
  -9   1   4   14.70    0.90 149-0.81122 0.54157 0.15542-0.07476-0.56371 0.83733
 -10  -1   4    5.60    1.40  57 0.51407-0.81368-0.40437 0.32372 0.75644-0.48283
 -10  -1   4    7.80    0.60 144-0.81873 0.51912 0.03651-0.11717-0.57302 0.84663
  10   1   4    8.20    1.00  11-0.49128 0.79089-0.06152 0.14217 0.86883-0.59521
  10   1   4    8.30    1.10 119 0.82442-0.52481-0.15380 0.23446-0.54468 0.81829
  10  -1  -4    6.90    1.00  68 0.69880-0.39919-0.42270 0.34204 0.57707-0.85068
  10  -1   4   12.00    1.90  10-0.51147 0.81108-0.05089-0.02977 0.85779-0.58418
  10  -1   4    9.90    1.70 121 0.79385-0.49424-0.12842 0.04776-0.59440 0.86801
  10   1  -4    9.40    2.00  75 0.79643-0.49682-0.41930 0.49996 0.43576-0.70937
 -10   1   4    9.90    1.40  51 0.38188-0.68149-0.37942 0.46008 0.84274-0.56913
 -10   1   4    8.30    0.60 141-0.81792 0.51831-0.02801 0.10866-0.57465 0.84826
 -11  -1   4   40.60    3.20  55 0.46569-0.79526-0.39617 0.31551 0.79132-0.51771
 -11  -1   4   38.10    1.80 152-0.80262 0.47305 0.21709-0.29775-0.55559 0.82920
  11   1   4   41.30    2.20  14-0.43380 0.76337-0.09070 0.17136 0.89643-0.62282
  11   1   4   42.30    2.90 121 0.80311-0.47354-0.13589 0.21655-0.58012 0.85374
  11  -1  -4   40.40    2.60  67 0.68137-0.35180-0.42209 0.34143 0.59797-0.87158
  11  -1   4   36.20    2.60  13-0.46335 0.79292-0.07589-0.00477 0.88292-0.60931
  11  -1   4   44.00    2.90 123 0.77564-0.44607-0.11422 0.03356-0.62076 0.89437
  11   1  -4   43.30    2.50  74 0.77818-0.44861-0.42102 0.50168 0.46603-0.73964
 -11   1   4   36.70    2.90  49 0.33933-0.66890-0.36981 0.45047 0.86492-0.59131
 -11   1   4   36.30    2.00 135-0.80348 0.47392-0.17356 0.25422-0.56946 0.84308
 -12  -1   4   62.00    4.10  53 0.41897-0.77850-0.38720 0.30655 0.82130-0.54769
 -12  -1   4   63.10    2.90 157-0.77442 0.41489 0.34316-0.42382-0.53153 0.80514
  12   1   4   60.40    3.00  17-0.37932 0.73885-0.11701 0.19767 0.91784-0.64422
  12   1   4   67.60    3.90 122 0.78369-0.42416-0.12042 0.20108-0.60937 0.88298
  12  -1  -4   65.40    3.50  66 0.66647-0.30694-0.42135 0.34069 0.61505-0.88866
  12  -1   4   68.30    3.60  15-0.41690 0.77643-0.09899 0.01833 0.90354-0.62993
  12  -1   4   68.30    4.10 124 0.75924-0.39971-0.10191 0.02125-0.64278 0.91640
  12   1  -4   67.50    3.60  72 0.76171-0.40218-0.42207 0.50273 0.49157-0.76518
 -12   1   4   70.60    4.40  47 0.29887-0.65840-0.36005 0.44070 0.88377-0.61015
 -13  -1   4   20.90    2.60  51 0.37403-0.76352-0.37770 0.29704 0.84702-0.57341
 -13  -1   4   21.40    1.30 161-0.74553 0.35604 0.43108-0.51174-0.50828 0.78189
  13   1   4   24.60    1.90  19-0.32789 0.71738-0.14077 0.22143 0.93417-0.66056
  13   1   4   22.70    2.40 123 0.76636-0.37687-0.10720 0.18786-0.63340 0.90702
  13  -1  -4   21.20    1.90  65 0.65391-0.26442-0.42057 0.33991 0.62891-0.90252
  13  -1   4   22.30    2.00  17-0.37222 0.76172-0.12035 0.03969 0.92031-0.64669
  13  -1   4   17.50    2.00 125 0.74471-0.35522-0.09134 0.01068-0.66111 0.93472
  13   1  -4   22.40    2.20  71 0.74711-0.35762-0.42267 0.50333 0.51301-0.78662
 -13   1   4   24.80    2.30  45 0.26035-0.64984-0.35020 0.43086 0.89977-0.62615
 -14  -1   4    3.20    1.80  48 0.33089-0.75034-0.36783 0.28717 0.86903-0.59542
 -14  -1   4    4.00    0.80 164-0.72005 0.30060 0.49303-0.57369-0.48830 0.76192
  14   1   4    4.00    1.20  21-0.27940 0.69885-0.16226 0.24292 0.94636-0.67275
  14   1   4    2.30    1.40 125 0.75119-0.33174-0.09602 0.17667-0.65307 0.92668
  14  -1  -4    3.80    1.40  65 0.64350-0.22405-0.41983 0.33917 0.64005-0.91366
  14  -1   4    2.30    1.20  19-0.32932 0.74878-0.14012 0.05946 0.93376-0.66015
  14  -1   4    4.80    2.30 126 0.73203-0.31258-0.08235 0.00169-0.67628 0.94989
  14   1  -4    2.20    1.30  70 0.73435-0.31490-0.42295 0.50361 0.53089-0.80450
 -14   1   4    1.20    1.60  44 0.22361-0.64306-0.34033 0.42099 0.91333-0.63972
 -15  -1   4    1.60    1.80  47 0.28949-0.73891-0.35770 0.27704 0.88783-0.61422
 -15  -1   4    3.10    0.60 166-0.69904 0.24963 0.53712-0.61778-0.47207 0.74568
  15   1   4    4.20    1.40  24-0.23367 0.68308-0.18177 0.26243 0.95517-0.68156
  15   1   4    7.40    2.00 125 0.73813-0.28872-0.08665 0.16731-0.66907 0.94268
  15  -1  -4    3.50    1.30  64 0.63505-0.18563-0.41916 0.33850 0.64886-0.92247
  15  -1   4    5.60    1.70  21-0.28816 0.73757-0.15844 0.07778 0.94438-0.67077
  15  -1   4    0.30    1.80 127 0.72114-0.27172-0.07478-0.00588-0.68875 0.96236
  15   1  -4    3.80    1.90  70 0.72338-0.27397-0.42302 0.50368 0.54568-0.81930
 -16  -1   4    1.80    0.60 167-0.68240 0.20303 0.56863-0.64929-0.45933 0.73294
  16   1   4    2.50    1.20  25-0.19049 0.66986-0.19955 0.28021 0.96119-0.68758
  16   1   4    2.30    1.20 126 0.72709-0.24772-0.07890 0.15956-0.68199 0.95560
  16  -1  -4    1.80    1.10  64 0.62837-0.14900-0.41859 0.33794 0.65569-0.92930
  16  -1   4    0.50    1.00  23-0.24866 0.72803-0.17546 0.09480 0.95257-0.67895
  16   1  -4    1.60    1.20  69 0.71410-0.23473-0.42298 0.50364 0.55780-0.83141
 -17   1  -4    1.40    0.70 172 0.06897-0.57831-0.45812 0.53878-0.88621 0.61260
 -17  -1   4    0.50    0.70 168-0.66969 0.16036 0.59104-0.67169-0.44965 0.72327
  17   1   4    0.90    0.90  27-0.14962 0.65895-0.21582 0.29648 0.96490-0.69129
  17   1   4    0.80    1.40 127 0.71794-0.20861-0.07259 0.15325-0.69231 0.96592
  17  -1  -4    2.00    1.70  63 0.62330-0.11397-0.41814 0.33748 0.66079-0.93441
  17  -1   4    0.50    1.30  25-0.21073 0.72006-0.19130 0.11064 0.95864-0.68503
  17   1  -4   -0.30    1.50  69 0.70642-0.19708-0.42287 0.50353 0.56759-0.84120
 -18   1  -4    0.40    0.60 176 0.06493-0.60422-0.38358 0.46424-0.92122 0.64761
  18   1   4    0.30    1.10  29-0.11084 0.65014-0.23076 0.31142 0.96668-0.69306
  18  -1  -4   -0.70    1.00  63 0.61968-0.08039-0.41781 0.33715 0.66440-0.93801
  18  -1   4   -0.40    1.00  26-0.17426 0.71355-0.20608 0.12542 0.96289-0.68928
  18   1  -4    1.50    1.20  68 0.70021-0.16091-0.42274 0.50339 0.57533-0.84894
 -19   1  -4    1.90    0.80 179 0.05987-0.62912-0.29703 0.37769-0.95299 0.67938
  19  -1  -4    2.10    1.40  63 0.61737-0.04812-0.41759 0.33693 0.66669-0.94030
  19  -1  -4    2.30    0.70 212 0.00048 0.56877 0.47512-0.55578-0.87992 0.60631
  19  -1   4    3.40    1.40  28-0.13915 0.70840-0.21990 0.13925 0.96555-0.69193
  19   1  -4    4.00    1.40  68 0.69536-0.12611-0.42260 0.50326 0.58127-0.85488
 -19  -1  -4    3.10    0.70 212 0.00078-0.57004 0.47195-0.55261-0.88163 0.60801
 -20   1  -4   -0.30    0.70 184 0.05346-0.65267-0.19489 0.27555-0.97937 0.70576
  20   1   4    0.70    1.20  32-0.03875 0.63796-0.25730 0.33796 0.96555-0.69194
  20  -1  -4   -0.60    1.30  63 0.61624-0.01702-0.41748 0.33682 0.66780-0.94141
  20  -1  -4    1.00    0.90 209 0.00647 0.59275 0.41070-0.49136-0.91175 0.63814
  20  -1   4    2.60    1.60  29-0.10529 0.70451-0.23286 0.15221 0.96679-0.69318
  20   1  -4    0.20    1.90  68 0.69178-0.09256-0.42249 0.50315 0.58562-0.85923
 -20  -1  -4   -0.20    0.60 207 0.01143-0.61064 0.35541-0.43606-0.93464 0.66103
 -21   1  -4    1.10    0.60 189 0.04505-0.67423-0.07055 0.15121-0.99649 0.72288
  21   1   4   -0.70    1.70  34-0.00506 0.63424-0.26916 0.34981 0.96308-0.68947
  21  -1  -4    1.40    1.60  63 0.61617 0.01301-0.41748 0.33682 0.66787-0.94148
  21  -1   4    1.10    2.30  31-0.07259 0.70177-0.24504 0.16439 0.96679-0.69318
  21   1  -4   -0.20    2.10  67 0.68934-0.06017-0.42241 0.50306 0.58854-0.86215
 -21  -1  -4    0.10    0.40 174 0.06745-0.69662-0.42931 0.34865-0.90064 0.62702
  22   1   4    2.30    1.50  35 0.02727 0.63187-0.28020 0.36086 0.95955-0.68594
  22  -1  -4    2.60    1.80  63 0.61707 0.04207-0.41756 0.33690 0.66699-0.94060
  22  -1   4    1.20    1.70  32-0.04095 0.70009-0.25652 0.17586 0.96567-0.69206
  22   1  -4    0.30    1.40  67 0.68797-0.02883-0.42236 0.50301 0.59019-0.86380
  23  -1  -4    0.30    1.60  63 0.61883 0.07026-0.41773 0.33707 0.66524-0.93885
  23  -1   4    3.80    2.00  33-0.01029 0.69938-0.26734 0.18668 0.96355-0.68994
  23   1  -4    2.50    1.80  67 0.68756 0.00154-0.42234 0.50300 0.59067-0.86429
  24   1   4    1.10    2.40  38 0.08839 0.63067-0.30022 0.38087 0.94977-0.67616
  24  -1  -4   -0.60    1.70  63 0.62139 0.09767-0.41797 0.33731 0.66270-0.93631
  24  -1   4   -1.40    2.10  35 0.01949 0.69957-0.27758 0.19692 0.96051-0.68689
  24   1  -4   -1.00    1.70  67 0.68803 0.03103-0.42236 0.50302 0.59011-0.86372
  25   1   4   -0.10    1.60  39 0.11742 0.63160-0.30932 0.38998 0.94368-0.67007
  25  -1  -4   -0.80    2.50  63 0.62467 0.12435-0.41827 0.33761 0.65943-0.93304
  25  -1   4   -2.80    2.10  36 0.04844 0.70058-0.28727 0.20661 0.95662-0.68301
  25   1  -4   -1.90    2.70  67 0.68932 0.05971-0.42241 0.50306 0.58857-0.86218
  26   1   4    2.20    2.10  40 0.14556 0.63342-0.31789 0.39855 0.93689-0.66328
  26  -1  -4    1.40    2.30  64 0.62860 0.15038-0.41861 0.33796 0.65546-0.92907
  26  -1   4   -1.50    1.70  37 0.07665 0.70233-0.29646 0.21581 0.95196-0.67835
  26   1  -4    1.10    2.70  68 0.69134 0.08764-0.42248 0.50313 0.58614-0.85975
  27   1   4   -1.70    2.60  41 0.17290 0.63604-0.32597 0.40663 0.92943-0.65582
  27  -1  -4   -2.40    2.10  64 0.63312 0.17582-0.41900 0.33834 0.65084-0.92445
  27  -1   4   -0.90    2.20  38 0.10417 0.70477-0.30520 0.22454 0.94657-0.67296
  27   1  -4   -1.50    2.10  68 0.69405 0.11490-0.42256 0.50322 0.58287-0.85649
  28   1   4    0.70    3.50  43 0.19952 0.63938-0.33362 0.41427 0.92135-0.64774
  28  -1  -4    1.00    2.70  64 0.63819 0.20071-0.41941 0.33876 0.64561-0.91922
  28  -1   4    0.80    3.30  39 0.13106 0.70784-0.31350 0.23285 0.94050-0.66689
  28   1  -4   -2.50    2.20  68 0.69737 0.14153-0.42266 0.50332 0.57882-0.85243
  29   1   4    3.60    3.40  44 0.22549 0.64337-0.34085 0.42151 0.91268-0.63906
  29  -1  -4   -7.20    4.10  65 0.64375 0.22511-0.41984 0.33919 0.63978-0.91339
  29  -1   4   -4.60    3.40  41 0.15737 0.71150-0.32141 0.24075 0.93377-0.66016
  29   1  -4   -0.50    2.00  68 0.70127 0.16760-0.42276 0.50342 0.57402-0.84763
   0   1  -5   -0.60    0.70 105 0.92894-0.92894-0.27684 0.35750-0.24581-0.09621
   0  -1   5    0.60    0.80  90 0.92417-0.92417-0.37046 0.28980 0.09315 0.24886
   0   1   5   -0.80    0.80  82 0.87290-0.87290-0.40268 0.48334 0.27548 0.06653
   0  -1  -5    0.50    0.90  99 0.94123-0.94123-0.32111 0.24045-0.10479-0.23722
  -1   1  -5   13.80    1.50 108 0.91355-0.94351-0.25000 0.33066-0.32082-0.02120
  -1  -1   5   18.10    1.50  87 0.90677-0.93673-0.38569 0.30504 0.17031 0.17171
   1   1   5   15.90    1.40  86 0.89990-0.86994-0.39008 0.47074 0.19499 0.14702
   1  -1  -5   14.60    1.40  95 0.93862-0.90866-0.34446 0.26380-0.01837-0.32364
   1  -1   5   21.40    2.10  93 0.93543-0.90547-0.35311 0.27246 0.01661 0.32540
   1   1  -5   14.60    1.60 101 0.93809-0.90813-0.30138 0.38204-0.17073-0.17129
  -1  -1  -5   14.40    1.50 102 0.93585-0.96581-0.29385 0.21320-0.19451-0.14750
  -1   1   5   16.30    1.40  79 0.84010-0.87006-0.41217 0.49283 0.35263-0.01061
  -2   1  -5   36.20    2.40 111 0.89197-0.95189-0.22130 0.30196-0.39423 0.05222
  -2  -1   5   36.30    2.60  84 0.88342-0.94334-0.39846 0.31780 0.24657 0.09544
   2   1   5   39.70    2.20  89 0.92030-0.86038-0.37457 0.45523 0.11286 0.22915
   2  -1  -5   36.60    2.50  92 0.92933-0.86941-0.36386 0.28320 0.06286-0.40488
   2  -1  -5   35.80    1.90 169-0.66238 0.72230 0.60334-0.68400-0.44411 0.10209
   2   1  -5   38.90    2.40  98 0.94130-0.88138-0.32330 0.40396-0.09709-0.24492
  -2  -1  -5   38.80    2.30 106 0.92166-0.98158-0.26304 0.18239-0.28521-0.05680
  -2   1   5   39.60    2.50  76 0.80255-0.86248-0.41858 0.49923 0.42509-0.08308
  -3   1  -5  168.50    6.90 115 0.86459-0.95447-0.19128 0.27194-0.46465 0.12264
  -3  -1   5  181.30    7.10  80 0.85459-0.94447-0.40855 0.32789 0.32057 0.02144
   3   1   5  180.90    6.70  93 0.93376-0.84388-0.35655 0.43720 0.03102 0.31100
   3  -1  -5  175.30    7.50  88 0.91489-0.82501-0.37952 0.29886 0.13761-0.47962
   3  -1  -5  167.20    6.20 163-0.72906 0.81894 0.47236-0.55302-0.49533 0.15331
   3  -1   5  180.00    7.10 100 0.94060-0.85072-0.31408 0.23342-0.12893 0.47095
   3   1  -5  170.00    7.30  95 0.93917-0.84929-0.34244 0.42310-0.02627-0.31574
  -3  -1  -5  174.50    7.20 110 0.89848-0.98836-0.22931 0.14866-0.37437 0.03236
  -3   1   5  171.70    7.80  72 0.76144-0.85133-0.42209 0.50275 0.49198-0.14997
  -4   1  -5  318.20   12.10 118 0.83207-0.95192-0.16052 0.24118-0.53093 0.18892
  -4  -1   5  326.30   13.50  77 0.82101-0.94085-0.41589 0.33523 0.39112-0.04911
   4   1   5  337.90   11.70  96 0.94039-0.82055-0.33660 0.41726-0.04862 0.39063
   4  -1  -5  327.30   12.30  85 0.89688-0.77704-0.39182 0.31116 0.20516-0.54717
   4  -1  -5  293.50   11.50 154-0.79015 0.90999 0.28106-0.36172-0.54467 0.20266
   4  -1   5  348.60   12.30 103 0.93573-0.81589-0.29351 0.21285-0.19559 0.53760
   4   1  -5  314.30   12.20  92 0.93253-0.81269-0.35879 0.43945 0.04063-0.38265
  -4  -1  -5  320.30   12.10 114 0.86678-0.98663-0.19352 0.11287-0.45960 0.11759
  -4   1   5  305.50   12.10  69 0.71793-0.83778-0.42301 0.50367 0.55284-0.21083
  -5   1  -5   89.40    4.40 121 0.79529-0.94509-0.12957 0.21023-0.59222 0.25021
  -5  -1   5   81.10    4.70  74 0.78355-0.93336-0.42058 0.33992 0.45734-0.11533
   5   1   5   93.10    4.30  99 0.94077-0.79096-0.31543 0.39609-0.12435 0.46636
   5  -1  -5   85.70    4.80  83 0.87671-0.72691-0.40123 0.32057 0.26530-0.60732
   5  -1  -5   85.80    3.50 143-0.81880 0.96860 0.00870-0.08936-0.57402 0.23200
   5  -1   5   91.60    5.20 105 0.92704-0.77723-0.27296 0.19230-0.25709 0.59911
   5   1  -5   86.70    4.10  90 0.92232-0.77252-0.37249 0.45315 0.10281-0.44483
   5   1  -5   85.50    3.40 142-0.81846 0.96826-0.01119 0.09184-0.57445 0.23244
  -5  -1  -5   86.00    3.90 118 0.82767-0.97748-0.15663 0.07598-0.53891 0.19690
  -5   1   5   94.50    4.60  66 0.67306-0.82287-0.42170 0.50236 0.60758-0.26557
  -6   1  -5    5.50    1.30 124 0.75518-0.93494-0.09892 0.17958-0.64802 0.30600
  -6  -1   5    4.50    1.00  71 0.74314-0.92290-0.42278 0.34212 0.51865-0.17664
   6   1   5    5.70    1.10 102 0.93582-0.75605-0.29375 0.37441-0.19483 0.53685
   6  -1  -5    5.00    1.20  80 0.85560-0.67584-0.40826 0.32760 0.31823-0.66024
   6  -1   5   -0.40    1.10 108 0.91545-0.73568-0.25290 0.17224-0.31305 0.65506
   6   1  -5    4.60    1.10  87 0.90951-0.72974-0.38375 0.46441 0.15978-0.50180
   6   1  -5    6.10    0.40 164-0.71386 0.89363 0.50659-0.42593-0.48350 0.14149
  -6  -1  -5    3.70    0.80 122 0.78262-0.96238-0.11959 0.03893-0.61091 0.26889
  -6   1   5    6.00    1.80  64 0.62769-0.80745-0.41853 0.49919 0.65638-0.31437
  -7   1  -5   83.30    4.50 127 0.71267-0.92239-0.06899 0.14965-0.69810 0.35609
  -7  -1   5   84.90    4.70  68 0.70066-0.91038-0.42275 0.34209 0.57477-0.23276
   7   1   5   84.30    4.80 105 0.92666-0.71694-0.27222 0.35288-0.25922 0.60123
   7  -1  -5   74.00    4.10  78 0.83448-0.62475-0.41338 0.33272 0.36437-0.70639
   7  -1   5   87.00    5.50 110 0.90188-0.69215-0.23369 0.15303-0.36333 0.70534
   7   1  -5   81.70    4.20  85 0.89499-0.68526-0.39285 0.47351 0.21134-0.55336
  -7  -1  -5   80.10    4.20 126 0.73326-0.94299-0.08321 0.00255-0.67484 0.33282
  -7   1   5   86.00    4.70  61 0.58248-0.79220-0.41386 0.49451 0.69960-0.35759
  -8   1  -5    0.70    0.70 130 0.66861-0.90830-0.04008 0.12074-0.74253 0.40051
  -8  -1   5    2.30    1.30  65 0.65691-0.89659-0.42077 0.34011 0.62564-0.28363
   8   1   5    0.70    0.70 108 0.91447-0.67479-0.25140 0.33205-0.31708 0.65909
   8  -1  -5   -0.40    1.10  77 0.81403-0.57434-0.41700 0.33635 0.40431-0.74633
   8  -1   5    1.40    1.70   1-0.66861 0.90830 0.04008-0.12074 0.74253-0.40051
   8  -1   5    0.00    0.90 112 0.88713-0.64745-0.21561 0.13495-0.40805 0.75007
   8   1  -5    1.20    0.80  83 0.87954-0.63986-0.40010 0.48076 0.25753-0.59955
  -8  -1  -5    1.40    0.90 129 0.68118-0.92087-0.04814-0.03252-0.73053 0.38852
  -8   1   5    0.60    0.90  59 0.53792-0.77760-0.40798 0.48864 0.73770-0.39568
  -9  -1   5   77.40    4.30  63 0.61256-0.88221-0.41713 0.33647 0.67139-0.32938
   9   1   5   74.60    3.50   4-0.62777 0.89742 0.01481 0.06585 0.77826-0.43624
   9   1   5   80.80    4.80 110 0.90034-0.63069-0.23169 0.31235-0.36838 0.71040
   9  -1  -5   73.10    3.50  75 0.79473-0.52508-0.41949 0.33883 0.43868-0.78070
   9  -1   5   72.20    4.00   4-0.62376 0.89341 0.01240-0.09306 0.78152-0.43950
   9  -1   5   88.40    5.10 114 0.87190-0.60226-0.19884 0.11818-0.44749 0.78951
   9   1  -5   80.60    4.20  81 0.86383-0.59419-0.40579 0.48645 0.29854-0.64056
  -9   1   5   83.40    4.40  56 0.49434-0.76399-0.40117 0.48182 0.77116-0.42915
 -10  -1   5    5.80    1.60  60 0.56817-0.86778-0.41210 0.33144 0.71229-0.37027
  10   1   5    5.30    1.20   7-0.57414 0.87375-0.01652 0.09717 0.81859-0.47658
  10   1   5    6.90    1.20 112 0.88520-0.58560-0.21339 0.29405-0.41337 0.75539
  10  -1  -5    9.20    1.90  74 0.77687-0.47726-0.42112 0.34046 0.46811-0.81013
  10  -1   5    7.20    1.10   7-0.57871 0.87831-0.01392-0.06674 0.81542-0.47340
  10  -1   5    4.70    1.60 116 0.85673-0.55712-0.18347 0.10281-0.48203 0.82404
  10   1  -5    5.30    1.10  80 0.84836-0.54876-0.41020 0.49086 0.33469-0.67670
 -10   1   5    6.20    1.30  54 0.45195-0.75156-0.39363 0.47429 0.80049-0.45848
 -11  -1   5   -0.10    1.20  58 0.52415-0.85372-0.40594 0.32528 0.74865-0.40664
  11   1   5    1.10    0.80  10-0.52113 0.85069-0.04574 0.12639 0.85225-0.51024
  11   1   5    0.00    0.70 114 0.86982-0.54025-0.19666 0.27731-0.45248 0.79450
  11  -1  -5    0.40    0.90  72 0.76063-0.43106-0.42213 0.34147 0.49320-0.83521
  11  -1   5   -0.90    1.00   9-0.53392 0.86349-0.03883-0.04183 0.84464-0.50263
  11  -1   5    0.40    1.00 117 0.84204-0.51247-0.16954 0.08888-0.51208 0.85409
  11   1  -5    1.20    1.00  78 0.83351-0.50395-0.41358 0.49423 0.36634-0.70836
 -11   1   5   -0.90    1.00  52 0.41087-0.74044-0.38555 0.46621 0.82615-0.48414
 -12  -1   5    0.20    1.10  56 0.48081-0.84034-0.39885 0.31820 0.78086-0.43884
  12   1   5    0.90    1.10  12-0.46932 0.82885-0.07285 0.15351 0.88002-0.53801
  12   1   5   -0.40    0.90 116 0.85476-0.49523-0.18155 0.26221-0.48623 0.82825
  12  -1  -5   -1.10    0.80  71 0.74608-0.38655-0.42270 0.34204 0.51448-0.85650
  12  -1   5   -0.20    1.10  11-0.48976 0.84929-0.06231-0.01835 0.86963-0.52762
  12  -1   5   -2.40    2.00 118 0.82813-0.46860-0.15704 0.07638-0.53809 0.88010
  12   1  -5   -0.70    0.70  77 0.81956-0.46003-0.41613 0.49679 0.39390-0.73592
 -12   1   5    3.50    1.70  50 0.37115-0.73068-0.37706 0.45772 0.84857-0.50656
 -12   1   5    0.20    0.20 158-0.76337 0.40384 0.37976-0.29910-0.52254 0.86455
 -13  -1   5    5.60    2.30  54 0.43835-0.82784-0.39104 0.31038 0.80928-0.46727
  13   1   5   12.10    1.50  15-0.41909 0.80858-0.09793 0.17859 0.90265-0.56064
  13   1   5    9.50    1.80 117 0.84044-0.45095-0.16807 0.24873-0.51518 0.85719
  13  -1  -5    8.90    1.70  70 0.73322-0.34372-0.42296 0.34230 0.53245-0.87446
  13  -1   5   10.40    2.40  14-0.44645 0.83594-0.08440 0.00375 0.89082-0.54880
  13  -1   5   10.70    2.10 119 0.81521-0.42572-0.14592 0.06526-0.56049 0.90250
  13   1  -5   12.90    1.60  76 0.80667-0.41718-0.41805 0.49870 0.41776-0.75977
 -13   1   5    8.80    0.60 150-0.80804 0.41855 0.18109-0.10043-0.56061 0.90263
 -14  -1   5    0.40    0.30 141-0.81725 0.39780-0.04293-0.03772-0.57468 0.91670
  14   1   5   -0.40    0.80  17-0.37064 0.79009-0.12109 0.20175 0.92085-0.57883
  14   1   5    0.90    1.70 118 0.82714-0.40769-0.15617 0.23683-0.53986 0.88187
  14  -1  -5    1.00    1.30  70 0.72200-0.30255-0.42302 0.34237 0.54751-0.88952
  14  -1   5    1.20    1.50  16-0.40418 0.82363-0.10516 0.02450 0.90862-0.56660
  14   1  -5    0.20    1.30  75 0.79495-0.37550-0.41946 0.50012 0.43829-0.78031
  15   1   5   -0.80    1.30  19-0.32408 0.77349-0.14249 0.22314 0.93524-0.59322
  15   1   5   -0.60    1.70 120 0.81502-0.36561-0.14576 0.22642-0.56079 0.90281
  15  -1  -5   -0.20    0.90  69 0.71237-0.26296-0.42296 0.34230 0.56003-0.90204
  15  -1   5    1.00    1.40  18-0.36302 0.81243-0.12465 0.04399 0.92340-0.58139
  15   1  -5   -0.20    1.10  74 0.78447-0.33505-0.42050 0.50115 0.45585-0.79786
 -15   1   5    0.40    0.60 139-0.81432 0.36491-0.08553 0.16619-0.57408 0.91609
 -16  -1   5   -0.50    0.40 152-0.80172 0.32234 0.22243-0.30309-0.55477 0.89679
  16   1   5    0.70    1.30  21-0.27941 0.75879-0.16226 0.24291 0.94636-0.60435
  16   1   5   -0.30    1.70 120 0.80418-0.32481-0.13676 0.21742-0.57844 0.92045
  16  -1  -5   -1.60    1.80  68 0.70424-0.22487-0.42283 0.34217 0.57032-0.91234
  16  -1   5   -0.50    1.50  19-0.32304 0.80241-0.14296 0.06230 0.93553-0.59351
  16   1  -5   -0.30    1.40  73 0.77521-0.29584-0.42124 0.50190 0.47074-0.81276
 -16   1   5    0.10    0.40 136-0.80377 0.32440-0.17176 0.25242-0.56960 0.91162
 -17  -1   5    1.40    0.60 155-0.78655 0.27722 0.29663-0.37729-0.54162 0.88363
  17   1   5    3.70    1.70  23-0.23659 0.74592-0.18055 0.26121 0.95469-0.61267
  17  -1  -5   -1.50    1.40  68 0.69751-0.18818-0.42267 0.34201 0.57865-0.92066
  17  -1   5    1.60    1.40  21-0.28423 0.79357-0.16016 0.07950 0.94528-0.60327
  17   1  -5    1.60    1.20  73 0.76718-0.25785-0.42177 0.50243 0.48326-0.82527
 -17   1   5    1.00    0.60 133-0.79162 0.28228-0.23674 0.31740-0.56329 0.90530
 -18  -1   5    2.10    0.60 157-0.77254 0.23325 0.34969-0.43035-0.52999 0.87201
  18   1   5    0.80    1.10  25-0.19553 0.73483-0.19751 0.27817 0.96060-0.61859
  18  -1  -5    1.90    2.50  68 0.69209-0.15280-0.42250 0.34184 0.58524-0.92725
  18  -1   5    0.30    1.30  23-0.24659 0.78588-0.17634 0.09568 0.95294-0.61093
  18   1  -5   -0.70    1.40  72 0.76033-0.22104-0.42214 0.50280 0.49365-0.83566
 -19   1  -5   -0.40    0.90 172 0.06953-0.63879-0.46883 0.54948-0.88055 0.53854
 -19  -1   5    0.60    0.60 159-0.76071 0.19146 0.38796-0.46861-0.52039 0.86241
  19   1   5   -0.70    1.30  27-0.15614 0.72540-0.21326 0.29392 0.96444-0.62242
  19  -1  -5    2.60    1.50  67 0.68789-0.11863-0.42235 0.34170 0.59028-0.93229
  19  -1   5   -2.00    2.20  25-0.21008 0.77933-0.19157 0.11091 0.95873-0.61672
  19   1  -5    0.40    1.20  72 0.75462-0.18536-0.42240 0.50306 0.50213-0.84414
 -20   1  -5    0.10    1.10 175 0.06577-0.66499-0.39873 0.47939-0.91471 0.57269
 -20  -1   5    0.60    0.90 160-0.75128 0.15206 0.41543-0.49609-0.51284 0.85485
  20   1   5    1.00    1.90  29-0.11831 0.71752-0.22792 0.30858 0.96646-0.62445
  20  -1  -5   -1.50    1.30  67 0.68481-0.08559-0.42224 0.34158 0.59393-0.93595
  20  -1   5    1.00    1.70  26-0.17465 0.77386-0.20592 0.12527 0.96286-0.62084
  20   1  -5   -1.50    1.90  72 0.74998-0.15076-0.42258 0.50323 0.50888-0.85090
 -21   1  -5   31.40    2.30 179 0.06108-0.69026-0.31717 0.39783-0.94640 0.60439
  21   1   5   28.80    2.90  30-0.08191 0.71109-0.24161 0.32226 0.96691-0.62490
  21  -1  -5   30.70    3.20  67 0.68276-0.05359-0.42215 0.34149 0.59634-0.93836
  21  -1   5   28.50    3.30  28-0.14025 0.76942-0.21948 0.13882 0.96548-0.62347
  21   1  -5   28.30    3.30  71 0.74636-0.11718-0.42269 0.50335 0.51409-0.85610
  22  -1  -5    2.60    2.50  67 0.68168-0.02254-0.42211 0.34145 0.59762-0.93963
  22  -1   5    1.30    1.90  29-0.10682 0.76596-0.23229 0.15163 0.96676-0.62475
  22   1  -5   -0.40    1.60  71 0.74369-0.08455-0.42276 0.50342 0.51788-0.85989
  23   1   5    2.60    1.80  33-0.01302 0.70212-0.26639 0.34705 0.96378-0.62176
  23  -1  -5    2.40    2.70  67 0.68147 0.00763-0.42210 0.34144 0.59786-0.93987
  23  -1   5    2.00    2.50  31-0.07432 0.76342-0.24441 0.16375 0.96682-0.62481
  23   1  -5   -0.20    1.50  71 0.74191-0.05281-0.42281 0.50347 0.52039-0.86240
  24   1   5    1.70    2.20  35 0.01969 0.69937-0.27764 0.35830 0.96048-0.61847
  24  -1  -5    1.80    2.00  67 0.68207 0.03699-0.42212 0.34146 0.59715-0.93917
  24  -1   5    1.30    2.10  32-0.04267 0.76173-0.25590 0.17524 0.96576-0.62375
  24   1  -5    1.10    2.10  71 0.74097-0.02191-0.42283 0.50349 0.52171-0.86373
  25   1   5   -0.50    1.60  36 0.05137 0.69765-0.28823 0.36889 0.95618-0.61417
  25  -1  -5   -0.10    2.80  67 0.68342 0.06560-0.42218 0.34152 0.59557-0.93758
  25  -1   5   -0.90    1.90  33-0.01182 0.76084-0.26680 0.18615 0.96368-0.62166
  25   1  -5    1.50    2.40  71 0.74080 0.00822-0.42283 0.50349 0.52195-0.86396
  26  -1  -5   -3.00    2.00  67 0.68546 0.09352-0.42226 0.34160 0.59316-0.93518
  26  -1   5    0.30    3.00  35 0.01827 0.76071-0.27716 0.19650 0.96065-0.61863
  26   1  -5    1.80    2.00  71 0.74135 0.03763-0.42282 0.50348 0.52117-0.86319
  27   1   5    3.80    3.20  39 0.11197 0.69697-0.30763 0.38829 0.94489-0.60288
  27  -1  -5    1.00    2.50  67 0.68813 0.12082-0.42236 0.34170 0.58999-0.93201
  27  -1   5    3.60    2.40  36 0.04767 0.76127-0.28701 0.20636 0.95674-0.61472
  27   1  -5    4.00    2.30  71 0.74257 0.06637-0.42279 0.50345 0.51946-0.86147
  28   1   5    6.90    3.10  40 0.14105 0.69785-0.31653 0.39719 0.93804-0.59602
  28  -1  -5    7.00    3.60  68 0.69138 0.14753-0.42248 0.34182 0.58610-0.92811
  28  -1   5    2.90    2.40  37 0.07643 0.76248-0.29639 0.21573 0.95200-0.60999
  28   1  -5   14.80    7.00  71 0.74441 0.09449-0.42274 0.50340 0.51686-0.85887
   0   1  -6   -1.10    1.00 106 0.92540-0.92540-0.26980 0.35046-0.26616-0.14426
   0  -1   6   -0.10    0.70  88 0.91468-0.91468-0.37969 0.29904 0.13851 0.27190
   0   1   6    0.60    1.10  82 0.86618-0.86618-0.40503 0.48568 0.29273 0.11768
   0  -1  -6    0.60    0.70 101 0.93939-0.93939-0.30691 0.22625-0.15282-0.25760
  -1   1  -6    1.10    1.10 108 0.91141-0.94137-0.24682 0.32748-0.32927-0.08115
  -1  -1   6    1.30    1.10  86 0.89758-0.92754-0.39142 0.31076 0.20283 0.20759
   1   1   6    1.40    1.10  84 0.89003-0.86007-0.39540 0.47606 0.22696 0.18346
   1  -1  -6    1.10    0.90  98 0.94126-0.91130-0.32779 0.24713-0.08110-0.32932
   1  -1   6    0.60    0.90  91 0.92745-0.89749-0.36644 0.28578 0.07451 0.33591
   1   1  -6    0.70    0.80 103 0.93488-0.90492-0.29105 0.37171-0.20318-0.20724
  -1  -1  -6   -0.10    0.70 104 0.93187-0.96183-0.28335 0.20269-0.22657-0.18385
  -1   1   6    1.00    0.90  79 0.83826-0.86822-0.41258 0.49323 0.35650 0.05391
  -2   1  -6   -0.50    0.70 111 0.89287-0.95279-0.22238 0.30304-0.39157-0.01884
  -2  -1   6   -0.50    0.80  83 0.87625-0.93617-0.40141 0.32075 0.26655 0.14386
   2   1   6   -0.50    1.00  87 0.90941-0.84949-0.38382 0.46448 0.16016 0.25025
   2  -1  -6    0.20    0.60  95 0.93818-0.87825-0.34593 0.26527-0.01255-0.39787
   2  -1   6   -0.20    0.80  94 0.93595-0.87603-0.35193 0.27127 0.01170 0.39872
   2   1  -6   -0.10    0.70 100 0.94005-0.88013-0.31040 0.39106-0.14126-0.26915
  -2  -1  -6   -0.80    0.60 107 0.91825-0.97817-0.25733 0.17667-0.30100-0.10941
  -2   1   6    0.10    0.70  76 0.80683-0.86676-0.41802 0.49868 0.41746-0.00704
  -3   1  -6   -0.80    0.80 114 0.86995-0.95983-0.19679 0.27745-0.45217 0.04176
  -3  -1   6    0.30    0.90  80 0.85096-0.94085-0.40953 0.32887 0.32886 0.08156
   3   1   6    0.20    0.70  90 0.92412-0.83424-0.37051 0.45117 0.09341 0.31701
   3  -1  -6    0.10    0.70  92 0.93097-0.84108-0.36139 0.28073 0.05193-0.46235
   3  -1   6    0.10    0.90  96 0.94041-0.85053-0.33648 0.25582-0.04910 0.45952
   3   1  -6   -1.20    1.00  98 0.94127-0.85138-0.32775 0.40840-0.08125-0.32917
  -3  -1  -6    0.60    0.90 110 0.89838-0.98826-0.22919 0.14853-0.37468-0.03574
  -3   1   6    0.10    0.80  73 0.77252-0.86240-0.42143 0.50209 0.47498-0.06457
  -4   1  -6    0.40    0.90 117 0.84297-0.96281-0.17039 0.25105-0.51027 0.09985
  -4  -1   6   -0.70    0.80  77 0.82211-0.94196-0.41570 0.33505 0.38899 0.02142
   4   1   6   -0.40    0.90  93 0.93416-0.81431-0.35578 0.43644 0.02778 0.38264
   4  -1  -6   -0.40    0.90  89 0.92054-0.80069-0.37434 0.29368 0.11173-0.52215
   4  -1  -6    0.00    0.30 158-0.76828 0.88813 0.36403-0.44469-0.52652 0.11610
   4  -1   6   -0.90    0.90  99 0.94119-0.82135-0.32042 0.23977-0.10717 0.51759
   4   1  -6    0.30    0.90  95 0.93901-0.81917-0.34306 0.42372-0.02386-0.38656
  -4  -1  -6   -0.10    0.60 114 0.87244-0.99228-0.19940 0.11874-0.44620 0.03578
  -4   1   6    0.50    1.20  71 0.73598-0.85582-0.42292 0.50358 0.52865-0.11824
  -5   1  -6   -0.10    0.80 120 0.81237-0.96217-0.14353 0.22419-0.56520 0.15478
  -5  -1   6   -0.80    1.20  75 0.79019-0.93999-0.41996 0.33930 0.44636-0.03595
   5   1   6    0.50    0.80  96 0.93975-0.78994-0.33999 0.42065-0.03572 0.44614
   5  -1  -6    0.20    0.70  87 0.90777-0.75796-0.38500 0.30434 0.16653-0.57695
   5  -1  -6    0.70    0.30 148-0.81259 0.96239 0.14266-0.22332-0.56511 0.15469
   5  -1   6   -0.60    1.20 101 0.93877-0.78897-0.30411 0.22345-0.16195 0.57236
   5   1  -6    0.60    0.80  93 0.93385-0.78404-0.35639 0.43705 0.03034-0.44076
   5   1  -6    0.60    0.40 135-0.80228 0.95208-0.18094 0.26160-0.56887 0.15845
  -5  -1  -6    0.60    0.70 117 0.84090-0.99070-0.16849 0.08783-0.51429 0.10388
  -5   1   6    0.50    0.90  68 0.69783-0.84764-0.42267 0.50333 0.57825-0.16783
  -6   1  -6    8.90    1.60 122 0.77869-0.95846-0.11656 0.19722-0.61648 0.20606
  -6  -1   6    6.00    1.40  72 0.75572-0.93548-0.42236 0.34170 0.50051-0.09009
   6   1   6    9.40    1.40  98 0.94131-0.76154-0.32355 0.40421-0.09621 0.50662
   6  -1  -6    8.40    1.30  85 0.89347-0.71371-0.39366 0.31300 0.21620-0.62662
   6  -1  -6    7.40    0.60 135-0.80274 0.98251-0.17814 0.09749-0.56910 0.15868
   6  -1   6    9.90    1.70 103 0.93369-0.75392-0.28784 0.20718-0.21302 0.62344
   6   1  -6    5.50    1.10  91 0.92636-0.74659-0.36784 0.44850 0.08095-0.49137
   6   1  -6    6.80    0.40 154-0.79288 0.97264 0.26856-0.18790-0.54701 0.13659
  -6  -1  -6    4.90    1.30 120 0.80449-0.98426-0.13701 0.05635-0.57795 0.16753
  -6   1   6    5.30    1.50  65 0.65866-0.83843-0.42088 0.50154 0.62372-0.21330
  -7   1  -6   36.30    2.40 125 0.74251-0.95224-0.08977 0.17043-0.66379 0.25337
  -7  -1   6   25.80    3.00  69 0.71925-0.92897-0.42302 0.34236 0.55113-0.14071
   7   1   6   37.10    2.40 101 0.93938-0.72965-0.30685 0.38751-0.15300 0.56342
   7  -1  -6   31.70    2.20  83 0.87835-0.66862-0.40059 0.31993 0.26085-0.67126
   7  -1   6   34.20    3.00 105 0.92649-0.71677-0.27189 0.19124-0.26016 0.67058
   7   1  -6   33.40    2.50  89 0.91713-0.70740-0.37757 0.45823 0.12774-0.53815
  -7  -1  -6   31.00    2.70 124 0.76408-0.97381-0.10550 0.02484-0.63644 0.22602
  -7   1   6   34.10    2.60  63 0.61897-0.82869-0.41774 0.49840 0.66511-0.25469
  -8   1  -6    1.90    1.00 128 0.70440-0.94409-0.06342 0.14408-0.70696 0.29655
  -8  -1   6    1.70    1.10  67 0.68130-0.92099-0.42209 0.34143 0.59806-0.18764
   8   1   6    1.40    0.90 103 0.93459-0.69491-0.29025 0.37091-0.20564 0.61606
   8  -1  -6    1.20    0.90  81 0.86297-0.62328-0.40606 0.32540 0.30066-0.71108
   8  -1   6    1.90    1.20 107 0.91774-0.67805-0.25650 0.17585-0.30325 0.71367
   8   1  -6    1.70    1.00  87 0.90670-0.66701-0.38574 0.46640 0.17059-0.58100
  -8  -1  -6    1.60    0.80 127 0.72061-0.96029-0.07442-0.00624-0.68934 0.27892
  -8   1   6    0.30    1.20  61 0.57914-0.81883-0.41346 0.49412 0.70260-0.29218
  -9   1  -6    2.40    1.00 130 0.66490-0.93455-0.03773 0.11839-0.74598 0.33556
  -9  -1   6    5.10    1.80  65 0.64235-0.91200-0.41974 0.33908 0.64125-0.23084
   9   1   6    3.90    1.00   1-0.67499 0.94463 0.04415 0.03651 0.73651-0.32609
   9   1   6    1.80    1.40 105 0.92760-0.65795-0.27408 0.35473-0.25386 0.66428
   9  -1  -6    4.00    1.10  80 0.84780-0.57815-0.41034 0.32968 0.33594-0.74636
   9  -1   6    5.70    1.20   2-0.66490 0.93455 0.03773-0.11839 0.74598-0.33556
   9  -1   6    3.70    1.50 109 0.90792-0.63827-0.24185 0.16119-0.34233 0.75274
   9   1  -6    2.80    1.00  85 0.89555-0.62590-0.39255 0.47321 0.20952-0.61994
  -9  -1  -6    2.50    1.40 130 0.67499-0.94463-0.04415-0.03651-0.73651 0.32609
  -9   1   6    4.20    1.50  59 0.53951-0.80916-0.40821 0.48887 0.73640-0.32599
 -10  -1   6   -2.30    1.00  62 0.60281-0.90242-0.41613 0.33547 0.68077-0.27035
  10   1   6   -0.60    1.10   4-0.62805 0.92766 0.01498 0.06568 0.77803-0.36761
  10   1   6   -1.70    0.90 107 0.91901-0.61941-0.25858 0.33923-0.29758 0.70800
  10  -1  -6    0.60    0.90  78 0.83318-0.53357-0.41364 0.33299 0.36703-0.77745
  10  -1   6    0.00    0.90   4-0.62451 0.92412 0.01285-0.09351 0.78091-0.37050
  10  -1   6   -1.90    1.60 111 0.89749-0.59788-0.22806 0.14741-0.37750 0.78792
  10   1  -6   -0.20    1.00  84 0.88409-0.58448-0.39817 0.47882 0.24465-0.65507
 -10   1   6   -0.10    1.20  57 0.50033-0.79994-0.40216 0.48282 0.76677-0.35635
  11   1   6    2.80    1.50   7-0.58051 0.91008-0.01289 0.09355 0.81415-0.40373
  11   1   6    2.00    1.20 109 0.90940-0.57984-0.24394 0.32460-0.33686 0.74728
  11  -1  -6   -1.10    1.10  77 0.81936-0.48979-0.41617 0.33551 0.39428-0.80470
  11  -1   6    1.90    1.90   6-0.58364 0.91320-0.01111-0.06955 0.81194-0.40152
  11  -1   6   -1.10    1.20 112 0.88681-0.55724-0.21523 0.13458-0.40896 0.81937
  11   1  -6    0.00    1.50  82 0.87265-0.54309-0.40277 0.48343 0.27614-0.68655
  12   1   6   16.80    1.80   9-0.53296 0.89249-0.03935 0.12001 0.84522-0.43481
  12   1   6   15.70    2.20 110 0.89926-0.53973-0.23030 0.31096-0.37189 0.78230
  12  -1  -6   15.90    2.20  76 0.80650-0.44697-0.41807 0.33741 0.41806-0.82847
  12  -1   6   16.90    2.30   9-0.54264 0.90217-0.03407-0.04659 0.83927-0.42886
  12   1  -6   13.00    1.70  81 0.86152-0.50199-0.40652 0.48717 0.30419-0.71461
  13   1   6   38.30    2.90  12-0.48585 0.87534-0.06434 0.14500 0.87167-0.46125
  13   1   6   39.10    3.30 112 0.88897-0.49948-0.21774 0.29840-0.40290 0.81331
  13  -1  -6   41.40    3.00  75 0.79472-0.40523-0.41949 0.33883 0.43869-0.84911
  13  -1   6   35.00    2.80  11-0.50181 0.89130-0.05600-0.02466 0.86316-0.45275
  13   1  -6   36.20    2.90  80 0.85088-0.46139-0.40955 0.49021 0.32905-0.73947
  14   1   6   29.70    2.70  14-0.43951 0.85896-0.08787 0.16852 0.89393-0.48351
  14   1   6   34.60    3.90 113 0.87885-0.45940-0.20630 0.28696-0.43018 0.84060
  14  -1  -6   33.00    2.60  74 0.78407-0.36462-0.42053 0.33987 0.45650-0.86691
  14  -1   6   31.80    2.60  13-0.46136 0.88081-0.07690-0.00376 0.88388-0.47346
  14   1  -6   31.40    3.10  79 0.84089-0.42144-0.41199 0.49265 0.35095-0.76137
  15   1   6    5.60    1.60  16-0.39418 0.84359-0.10996 0.19062 0.91243-0.50201
  15  -1  -6    3.40    1.40  73 0.77457-0.32516-0.42129 0.34063 0.47176-0.88218
  15  -1   6    2.40    1.20  15-0.42146 0.87087-0.09677 0.01611 0.90167-0.49125
  15   1  -6    5.50    1.80  78 0.83165-0.38224-0.41395 0.49461 0.37013-0.78055
  16  -1  -6    3.00    1.40  73 0.76621-0.28684-0.42183 0.34117 0.48475-0.89517
  16  -1   6    7.50    2.10  17-0.38222 0.86160-0.11564 0.03499 0.91681-0.50639
  16   1  -6    5.00    1.60  77 0.82324-0.34387-0.41551 0.49617 0.38681-0.79723
  17   1   6   -0.10    0.90  20-0.30708 0.81642-0.15010 0.23075 0.93977-0.52935
  17  -1  -6   -1.50    1.30  72 0.75897-0.24964-0.42221 0.34155 0.49569-0.90610
  17  -1   6   -0.10    1.80  18-0.34374 0.85307-0.13356 0.05290 0.92952-0.51910
  17   1  -6    0.20    1.20  77 0.81569-0.30636-0.41675 0.49741 0.40120-0.81162
  18   1   6    6.80    1.60  22-0.26544 0.80474-0.16829 0.24895 0.94932-0.53891
  18  -1  -6    3.90    1.50  72 0.75281-0.21351-0.42247 0.34181 0.50477-0.91519
  18  -1   6    7.60    1.80  20-0.30606 0.84535-0.15055 0.06989 0.94003-0.52962
  18   1  -6    7.00    1.60  76 0.80902-0.26972-0.41773 0.49838 0.41351-0.82393
  19   1   6    0.70    1.70  24-0.22509 0.79434-0.18536 0.26602 0.95654-0.54613
  19  -1  -6   -0.40    1.30  71 0.74768-0.17843-0.42265 0.34199 0.51219-0.92261
  19  -1   6    1.90    1.50  22-0.26920 0.83846-0.16668 0.08602 0.94855-0.53813
  19   1  -6    3.10    2.10  76 0.80322-0.23396-0.41849 0.49915 0.42391-0.83433
  20   1   6    0.50    1.80  26-0.18599 0.78521-0.20137 0.28203 0.96169-0.55128
  20  -1  -6    0.60    1.40  71 0.74354-0.14432-0.42277 0.34211 0.51809-0.92851
  20  -1   6    0.70    2.30  24-0.23318 0.83240-0.18198 0.10132 0.95525-0.54484
  20   1  -6   -1.40    1.40  75 0.79828-0.19906-0.41909 0.49975 0.43257-0.84299
 -21   1  -6    1.00    1.00 173 0.06865-0.69782-0.45186 0.53252-0.88944 0.47903
  21   1   6    1.20    1.50  27-0.14812 0.77730-0.21641 0.29707 0.96500-0.55458
  21  -1  -6    5.00    2.30  71 0.74032-0.11114-0.42284 0.34219 0.52262-0.93304
  21  -1   6    3.90    1.70  25-0.19799 0.82717-0.19651 0.11585 0.96030-0.54989
  21   1  -6    3.90    2.00  75 0.79417-0.16500-0.41955 0.50020 0.43963-0.85004
  22   1   6    1.30    1.70  29-0.11141 0.77055-0.23055 0.31121 0.96666-0.55624
  22  -1  -6   -2.10    1.90  71 0.73798-0.07884-0.42289 0.34223 0.52588-0.93630
  22  -1   6    3.10    2.80  27-0.16360 0.82274-0.21032 0.12966 0.96385-0.55343
  22   1  -6    1.50    2.30  75 0.79087-0.13174-0.41989 0.50055 0.44521-0.85563
  23   1   6    2.40    2.20  30-0.07580 0.76490-0.24386 0.32452 0.96684-0.55643
  23  -1  -6   -0.80    2.70  71 0.73645-0.04736-0.42292 0.34226 0.52799-0.93841
  23  -1   6    1.80    1.80  28-0.13001 0.81910-0.22344 0.14278 0.96601-0.55559
  23   1  -6    1.30    2.60  74 0.78835-0.09925-0.42014 0.50080 0.44944-0.85986
  24   1   6    5.70    2.10  32-0.04124 0.76030-0.25641 0.33707 0.96569-0.55527
  24  -1  -6    6.60    3.30  70 0.73570-0.01664-0.42293 0.34227 0.52904-0.93945
  24  -1   6    6.50    3.00  30-0.09716 0.81622-0.23592 0.15527 0.96690-0.55648
  24   1  -6    8.10    2.60  74 0.78655-0.06749-0.42031 0.50096 0.45241-0.86283
  25   1   6    7.40    3.30  33-0.00766 0.75668-0.26825 0.34891 0.96332-0.55290
  25  -1  -6   -0.50    2.90  70 0.73566 0.01336-0.42293 0.34227 0.52909-0.93951
  25  -1   6   -2.70    2.20  31-0.06504 0.81406-0.24781 0.16715 0.96662-0.55621
  25   1  -6   -5.80    2.90  74 0.78545-0.03643-0.42041 0.50106 0.45422-0.86464
  26   1   6   -1.20    1.80  35 0.02501 0.75397-0.27945 0.36010 0.95984-0.54942
  26  -1  -6    5.20    3.50  71 0.73629 0.04269-0.42292 0.34226 0.52822-0.93863
  26  -1   6   -1.50    3.10  32-0.03361 0.81259-0.25913 0.17848 0.96526-0.55484
  26   1  -6    2.20    2.30  74 0.78501-0.00603-0.42045 0.50110 0.45495-0.86537
  27   1   6    0.70    2.10  36 0.05684 0.75211-0.29003 0.37069 0.95533-0.54491
  27  -1  -6   -4.60    3.70  71 0.73755 0.07139-0.42290 0.34224 0.52648-0.93690
  27  -1   6    0.60    3.50  34-0.00283 0.81177-0.26993 0.18927 0.96288-0.55246
  27   1  -6   -1.60    2.80  74 0.78519 0.02375-0.42043 0.50109 0.45465-0.86507
   0   1  -7    0.70    1.10 107 0.92061-0.92061-0.26125 0.34190-0.29021-0.18861
   0  -1   7   -3.20    1.40  86 0.90390-0.90390-0.38761 0.30695 0.18091 0.29791
   0   1   7    0.00    1.40  81 0.85702-0.85702-0.40786 0.48851 0.31491 0.16391
   0  -1  -7    0.00    1.00 103 0.93560-0.93560-0.29311 0.21245-0.19683-0.28199
  -1   1  -7    6.00    1.40 109 0.90732-0.93728-0.24101 0.32167-0.34451-0.13431
  -1  -1   7    5.00    1.40  84 0.88710-0.91706-0.39680 0.31614 0.23581 0.24301
   1   1   7    4.20    1.00  83 0.87880-0.84884-0.40040 0.48106 0.25960 0.21922
   1  -1  -7    2.80    1.00 100 0.94032-0.91036-0.31206 0.23140-0.13574-0.34308
   1  -1   7    1.90    1.30  89 0.91747-0.88751-0.37726 0.29660 0.12618 0.35264
   1   1  -7    2.80    1.10 104 0.93047-0.90051-0.28014 0.36080-0.23611-0.24271
  -1  -1  -7    0.60    0.80 105 0.92665-0.95661-0.27220 0.19154-0.25927-0.21955
  -1   1   7    3.90    1.10  78 0.83225-0.86221-0.41383 0.49449 0.36893 0.10989
  -2   1  -7    2.10    1.30 112 0.89054-0.95046-0.21960 0.30026-0.39839-0.08043
  -2  -1   7    0.10    1.10  82 0.86715-0.92707-0.40470 0.32404 0.29030 0.18852
   2   1   7   -0.20    1.20  86 0.89734-0.83742-0.39155 0.47221 0.20361 0.27521
   2  -1  -7    0.60    1.00  97 0.94121-0.88129-0.32899 0.24833-0.07675-0.40207
   2  -1   7    1.10    1.00  91 0.92784-0.86792-0.36593 0.28527 0.07220 0.40662
   2   1  -7    0.70    1.00 102 0.93703-0.87711-0.29758 0.37824-0.18282-0.29600
  -2  -1  -7   -0.10    0.70 108 0.91320-0.97313-0.24948 0.16882-0.32221-0.15661
  -2   1   7    0.50    1.00  76 0.80479-0.86471-0.41829 0.49895 0.42113 0.05769
  -3   1  -7    3.00    1.30 114 0.87034-0.96023-0.19720 0.27786-0.45124-0.02758
  -3  -1   7    3.10    1.10  79 0.84420-0.93408-0.41122 0.33056 0.34384 0.13498
   3   1   7    3.80    1.10  88 0.91253-0.82265-0.38145 0.46211 0.14760 0.33122
   3  -1  -7    2.70    1.00  95 0.93878-0.84889-0.34392 0.26326-0.02048-0.45834
   3  -1  -7    3.70    0.80 165-0.70369 0.79357 0.52781-0.60847-0.47564-0.00318
   3  -1   7    3.30    1.60  93 0.93511-0.84523-0.35381 0.27315 0.01950 0.45932
   3   1  -7    3.40    1.30 100 0.94052-0.85064-0.31350 0.39416-0.13090-0.34792
  -3  -1  -7    3.40    1.40 111 0.89514-0.98502-0.22515 0.14449-0.38475-0.09408
  -3   1   7    4.00    1.60  73 0.77500-0.86488-0.42126 0.50191 0.47108 0.00774
  -4   1  -7    6.60    1.60 117 0.84689-0.96673-0.17404 0.25470-0.50249 0.02366
  -4  -1   7    6.30    1.40  77 0.81849-0.93833-0.41631 0.33565 0.39593 0.08289
   4   1   7    7.30    1.30  90 0.92434-0.80450-0.37026 0.45092 0.09222 0.38660
   4  -1  -7    4.70    1.10  93 0.93357-0.81373-0.35691 0.27626 0.03258-0.51140
   4  -1  -7    6.30    0.90 159-0.75746 0.87730 0.39770-0.47836-0.51778 0.03896
   4  -1   7    7.20    1.90  96 0.93950-0.81965-0.34111 0.26046-0.03141 0.51023
   4   1  -7    7.50    1.60  98 0.94126-0.82142-0.32786 0.40852-0.08084-0.39798
  -4  -1  -7    5.60    1.10 114 0.87253-0.99237-0.19950 0.11884-0.44598-0.03284
  -4   1   7    8.60    1.50  71 0.74328-0.86313-0.42277 0.50343 0.51845-0.03963
  -5   1  -7    0.80    1.10 119 0.82042-0.97022-0.15035 0.23101-0.55164 0.07282
  -5  -1   7    0.40    1.80  75 0.79031-0.94012-0.41994 0.33929 0.44615 0.03267
   5   1   7   -1.30    1.30  93 0.93286-0.78306-0.35821 0.43887 0.03812 0.44070
   5  -1  -7    0.00    0.70  91 0.92615-0.77635-0.36810 0.28744 0.08213-0.56095
   5  -1  -7    1.40    0.60 151-0.80368 0.95348 0.21060-0.29126-0.55655 0.07773
   5  -1   7   -0.60    1.60  98 0.94125-0.79145-0.32806 0.24741-0.08011 0.55893
   5   1  -7    0.10    1.20  96 0.93960-0.78979-0.34069 0.42134-0.03306-0.44576
   5   1  -7    2.00    0.40 132-0.78538 0.93519-0.26411 0.34477-0.55984 0.08102
  -5  -1  -7    1.50    0.80 117 0.84559-0.99540-0.17283 0.09217-0.50508 0.02626
  -5   1   7    9.50    2.30  69 0.71003-0.85983-0.42293 0.50359 0.56302-0.08420
  -6   1  -7    1.20    1.60 121 0.79125-0.97102-0.12635 0.20701-0.59829 0.11947
  -6  -1   7   -1.50    1.10  72 0.75999-0.93976-0.42216 0.34150 0.49416-0.01534
   6   1   7    0.50    0.90  95 0.93830-0.75853-0.34554 0.42619-0.01411 0.49293
   6  -1  -7    0.00    0.90  89 0.91708-0.73731-0.37762 0.29696 0.12796-0.60678
   6  -1  -7    0.00    0.30 140-0.81559 0.99536-0.06959-0.01106-0.57443 0.09561
   6  -1   7   -0.20    1.60 100 0.94070-0.76094-0.31487 0.23421-0.12626 0.60508
   6   1  -7   -0.20    1.00  94 0.93591-0.75615-0.35203 0.43269 0.01212-0.49094
   6   1  -7    0.50    0.20 147-0.81591 0.99567 0.10397-0.02332-0.56875 0.08993
  -6  -1  -7    0.70    1.20 120 0.81472-0.99448-0.14550 0.06485-0.56131 0.08249
  -6   1   7    2.20    1.70  67 0.67561-0.85538-0.42183 0.50249 0.60465-0.12583
  -7   1  -7   31.60    2.60 124 0.75974-0.96947-0.10228 0.18294-0.64213 0.16331
   7   1   7   30.00    2.40  97 0.94094-0.73121-0.33248 0.41314-0.06399 0.54281
   7  -1  -7   26.20    2.40  87 0.90685-0.69712-0.38564 0.30499 0.17003-0.64885
   7  -1   7   23.50    2.80 101 0.93818-0.72846-0.30173 0.22107-0.16962 0.64844
   7   1  -7   28.40    2.50  92 0.93059-0.72087-0.36197 0.44263 0.05450-0.53332
  -7  -1  -7   30.20    3.00 122 0.78038-0.99011-0.11786 0.03720-0.61409 0.13527
  -7   1   7   25.00    2.80  64 0.64039-0.85012-0.41959 0.50024 0.64331-0.16449
  -8   1  -7   22.90    2.30 126 0.72626-0.96595-0.07833 0.15898-0.68294 0.20412
   8   1   7   26.60    2.40  99 0.94112-0.70143-0.31928 0.39994-0.11113 0.58995
   8  -1  -7   24.40    2.40  85 0.89590-0.65622-0.39236 0.31170 0.20837-0.68719
   8   1  -7   24.60    2.10  90 0.92402-0.68434-0.37062 0.45128 0.09392-0.57274
  -8  -1  -7   22.80    2.30 125 0.74316-0.98285-0.09023 0.00957-0.66300 0.18418
  -9   1  -7    8.10    1.80 129 0.69120-0.96085-0.05467 0.13533-0.72059 0.24177
   9   1   7    7.30    1.70 101 0.93924-0.66959-0.30617 0.38683-0.15523 0.63405
   9  -1  -7    5.90    1.50  84 0.88463-0.61498-0.39793 0.31727 0.24308-0.72190
   9   1  -7    7.40    1.60  89 0.91655-0.64690-0.37809 0.45874 0.13034-0.60916
  -9  -1  -7    8.90    1.50 128 0.70363-0.97327-0.06290-0.01776-0.70778 0.22896
  10   1   7    1.20    1.00   2-0.66237 0.96197 0.03613 0.04453 0.74831-0.26949
  10   1   7    0.50    1.70 103 0.93568-0.63607-0.29334 0.37399-0.19612 0.67494
  10  -1  -7    0.70    1.50  82 0.87334-0.57373-0.40252 0.32186 0.27433-0.75315
  10  -1   7   -0.90    1.10   2-0.65492 0.95453 0.03146-0.11212 0.75504-0.27622
  10   1  -7   -0.70    1.10  87 0.90849-0.60888-0.38449 0.46515 0.16375-0.64257
  11   1   7   47.90    3.50   4-0.61991 0.94948 0.01010 0.07056 0.78460-0.30578
  11   1   7   46.80    4.20 104 0.93083-0.60126-0.28094 0.36160-0.23373 0.71255
  11  -1  -7   43.90    3.70  81 0.86229-0.53272-0.40628 0.32562 0.30232-0.78114
  11  -1   7   47.70    3.40   4-0.61777 0.94733 0.00882-0.08948 0.78631-0.30749
  11   1  -7   47.80    3.60  86 0.90012-0.57055-0.38995 0.47061 0.19423-0.67305
  12   1   7   19.60    2.20   7-0.57675 0.93628-0.01503 0.09569 0.81678-0.33796
  12   1   7   12.20    2.60 106 0.92505-0.56552-0.26913 0.34979-0.26807 0.74689
  12  -1  -7   14.70    1.80  80 0.85167-0.49214-0.40934 0.32868 0.32726-0.80608
  12  -1   7   17.40    2.50   7-0.58003 0.93956-0.01317-0.06749 0.81449-0.33567
  12   1  -7   15.00    2.00  85 0.89167-0.53214-0.39458 0.47524 0.22187-0.70069
  13   1   7    9.30    1.90   9-0.53330 0.92279-0.03917 0.11982 0.84502-0.36620
  13  -1  -7    2.80    1.70  79 0.84163-0.45214-0.41182 0.33116 0.34937-0.82819
  13  -1   7    3.00    1.90   9-0.54198 0.93147-0.03443-0.04623 0.83968-0.36086
  13   1  -7    7.10    2.20  84 0.88334-0.49385-0.39849 0.47915 0.24680-0.72562
  14   1   7   48.20    3.30  11-0.48989 0.90934-0.06224 0.14290 0.86956-0.39074
  14  -1  -7   46.60    3.80  78 0.83228-0.41283-0.41383 0.33317 0.36887-0.84769
  14  -1   7   46.90    4.10  11-0.50385 0.92330-0.05493-0.02573 0.86205-0.38323
  14   1  -7   48.90    3.60  83 0.87529-0.45584-0.40178 0.48244 0.26915-0.74797
  15   1   7    5.90    1.80  14-0.44680 0.89622-0.08423 0.16489 0.89066-0.41184
  15  -1  -7    2.80    1.80  77 0.82368-0.37427-0.41543 0.33478 0.38596-0.86478
  15  -1   7    3.70    2.10  13-0.46581 0.91522-0.07464-0.00602 0.88173-0.40291
  15   1  -7    3.00    1.50  82 0.86763-0.41822-0.40454 0.48520 0.28909-0.76791
  16   1   7   65.20    4.30  16-0.40425 0.88362-0.10513 0.18578 0.90859-0.42977
  16  -1  -7   57.60    4.60  77 0.81588-0.33651-0.41672 0.33606 0.40085-0.87967
  16  -1   7   65.40    4.80  14-0.42801 0.90739-0.09355 0.01289 0.89892-0.42010
  16   1  -7   63.20    4.80  81 0.86046-0.38108-0.40684 0.48750 0.30675-0.78557
  17   1   7   41.90    3.70  18-0.36238 0.87171-0.12495 0.20561 0.92362-0.44480
  17  -1  -7   40.00    3.30  76 0.80890-0.29957-0.41774 0.33708 0.41372-0.89254
  17  -1   7   40.40    3.40  16-0.39059 0.89992-0.11167 0.03101 0.91377-0.43495
  17   1  -7   41.50    3.50  80 0.85384-0.34451-0.40875 0.48941 0.32230-0.80112
  18   1   7   72.20    4.60  20-0.32130 0.86060-0.14374 0.22440 0.93600-0.45718
  18  -1  -7   66.20    5.30  76 0.80275-0.26346-0.41855 0.33789 0.42474-0.90356
  18  -1   7   62.00    5.40  18-0.35362 0.89291-0.12901 0.04836 0.92645-0.44763
  18   1  -7   67.60    5.20  80 0.84783-0.30853-0.41033 0.49099 0.33588-0.81470
  19   1   7    3.80    2.30  21-0.28110 0.85035-0.16152 0.24218 0.94599-0.46717
  19  -1  -7    2.80    2.40  75 0.79742-0.22817-0.41919 0.33853 0.43405-0.91287
  19  -1   7    0.10    1.70  20-0.31716 0.88642-0.14560 0.06494 0.93713-0.45831
  19   1  -7   -0.70    1.70  79 0.84244-0.27319-0.41164 0.49229 0.34763-0.82645
  20   1   7   23.40    3.10  23-0.24180 0.84102-0.17836 0.25902 0.95379-0.47497
  20  -1  -7   24.10    4.20  75 0.79289-0.19367-0.41968 0.33902 0.44181-0.92063
  20  -1   7   15.80    3.50  21-0.28127 0.88049-0.16145 0.08079 0.94595-0.46713
  20   1  -7   25.00    3.40  79 0.83771-0.23849-0.41270 0.49336 0.35767-0.83649
  21   1   7    2.60    2.10  25-0.20343 0.83261-0.19429 0.27495 0.95962-0.48080
  21  -1  -7    5.60    3.00  74 0.78914-0.15996-0.42006 0.33940 0.44812-0.92694
  21  -1   7    2.00    2.00  23-0.24598 0.87516-0.17659 0.09594 0.95305-0.47423
  21   1  -7    1.60    2.30  78 0.83361-0.20444-0.41356 0.49421 0.36614-0.84496
  22   1   7    3.60    2.60  27-0.16598 0.82512-0.20937 0.29003 0.96365-0.48482
  22  -1  -7    0.50    1.90  74 0.78613-0.12700-0.42034 0.33969 0.45310-0.93193
  22  -1   7   -0.80    2.40  25-0.21130 0.87043-0.19106 0.11041 0.95857-0.47975
  22   1  -7   -0.20    1.80  78 0.83017-0.17103-0.41424 0.49490 0.37313-0.85195
  23   1   7    1.10    2.10  28-0.12945 0.81855-0.22365 0.30431 0.96603-0.48721
  23  -1  -7    2.40    2.10  74 0.78385-0.09475-0.42055 0.33989 0.45686-0.93568
  23  -1   7    1.40    2.30  26-0.17723 0.86632-0.20489 0.12423 0.96261-0.48379
  23   1  -7    2.20    3.20  78 0.82735-0.13825-0.41477 0.49543 0.37875-0.85757
  24   1   7   -0.30    3.10  30-0.09379 0.81285-0.23719 0.31784 0.96693-0.48811
  24  -1  -7   -0.70    2.70  74 0.78225-0.06319-0.42069 0.34003 0.45947-0.93829
  24  -1   7   -2.50    3.00  28-0.14377 0.86283-0.21811 0.13745 0.96528-0.48646
  24   1  -7    3.40    3.70  78 0.82515-0.10609-0.41517 0.49583 0.38309-0.86191
  25   1   7    1.40    2.20  31-0.05899 0.80801-0.25001 0.33067 0.96644-0.48762
  25  -1  -7    2.60    2.90  74 0.78130-0.03228-0.42077 0.34011 0.46101-0.93983
  25  -1   7    5.60    3.10  29-0.11091 0.85993-0.23074 0.15008 0.96667-0.48785
  25   1  -7   -4.60    3.40  77 0.82354-0.07452-0.41546 0.49612 0.38623-0.86505
  26   1   7    3.20    3.30  33-0.02500 0.80398-0.26218 0.34284 0.96469-0.48587
  26  -1  -7   -0.40    2.50  74 0.78096-0.00198-0.42080 0.34014 0.46155-0.94037
  26   1  -7    1.20    2.40  77 0.82250-0.04352-0.41564 0.49630 0.38824-0.86706
   0   1  -8    1.20    1.20 108 0.91458-0.91458-0.25156 0.33222-0.31663-0.23059
   0  -1  -8    0.20    1.50 104 0.93012-0.93012-0.27937 0.19872-0.23838-0.30885
  -1   1  -8    2.40    1.30 110 0.90163-0.93159-0.23337 0.31403-0.36414-0.18308
   1   1   8   -2.70    1.50  82 0.86621-0.83625-0.40501 0.48567 0.29265 0.25458
   1  -1  -8   -0.30    1.00 102 0.93679-0.90683-0.29678 0.21612-0.18534-0.36188
   1   1  -8    0.40    0.90 106 0.92481-0.89484-0.26868 0.34934-0.26934-0.27788
  -1  -1  -8    0.60    1.30 107 0.92015-0.95011-0.26047 0.17981-0.29236-0.25486
  -2   1  -8   -1.60    1.00 112 0.88592-0.94584-0.21421 0.29487-0.41142-0.13580
   2   1   8   -1.30    1.00  84 0.88406-0.82414-0.39818 0.47883 0.24472 0.30250
   2  -1  -8    0.20    0.90 100 0.94040-0.88048-0.31264 0.23198-0.13378-0.41344
   2  -1  -8    0.90    0.90 169-0.66259 0.72252 0.60299-0.68364-0.44427-0.10295
   2   1  -8    0.60    0.90 104 0.93241-0.87249-0.28464 0.36530-0.22269-0.32453
  -2  -1  -8    0.40    0.90 109 0.90670-0.96662-0.24016 0.15950-0.34672-0.20050
  -3   1  -8    9.00    2.40 114 0.86745-0.95734-0.19421 0.27487-0.45804-0.08918
   3   1   8    9.10    2.40  86 0.89938-0.80950-0.39038 0.47104 0.19675 0.35047
   3  -1  -8   10.50    2.30  98 0.94129-0.85141-0.32694 0.24628-0.08414-0.46308
   3   1  -8    9.20    1.70 102 0.93755-0.84767-0.29940 0.38005-0.17707-0.37015
  -3  -1  -8    9.20    1.50 112 0.88968-0.97957-0.21859 0.13793-0.40085-0.14637
  -4   1  -8   21.50    2.40 117 0.84633-0.96617-0.17352 0.25418-0.50360-0.04362
   4   1   8   17.30    2.20  88 0.91215-0.79230-0.38175 0.46241 0.14918 0.39804
   4  -1  -8   18.50    2.50  96 0.93981-0.81996-0.33972 0.25906-0.03679-0.51044
   4  -1  -8   23.30    1.40 159-0.75687 0.87671 0.39942-0.48008-0.51731-0.02992
   4   1  -8   20.20    2.20 100 0.94044-0.82060-0.31292 0.39358-0.13284-0.41438
  -4  -1  -8   25.20    2.10 114 0.86912-0.98896-0.19593 0.11527-0.45414-0.09308
  -5   1  -8    2.00    1.10 119 0.82268-0.97249-0.15230 0.23295-0.54772 0.00050
   5   1   8    3.40    1.70  90 0.92240-0.77259-0.37241 0.45307 0.10244 0.44478
   5  -1  -8    2.70    1.30  94 0.93633-0.78653-0.35103 0.27037 0.00800-0.55523
   5  -1  -8    3.60    0.90 152-0.80004 0.94984 0.23202-0.31267-0.55327 0.00605
   5   1  -8    3.60    1.20  98 0.94132-0.79151-0.32522 0.40587-0.09031-0.45692
  -5  -1  -8    2.10    1.10 117 0.84513-0.99493-0.17240 0.09174-0.50601-0.04122
  -6   1  -8    1.00    1.10 121 0.79670-0.97647-0.13070 0.21136-0.59007 0.04284
   6   1   8   -2.30    1.30  92 0.93023-0.75047-0.36253 0.44318 0.05693 0.49029
   6  -1  -8    0.60    1.20  92 0.93124-0.75147-0.36096 0.28030 0.05004-0.59726
   6  -1  -8    1.70    0.50 142-0.81814 0.99790-0.02203-0.05862-0.57460 0.02737
   6   1  -8    1.10    1.30  96 0.94044-0.76067-0.33631 0.41697-0.04972-0.49751
   6   1  -8    0.90    0.30 144-0.81877 0.99853 0.03316 0.04750-0.57316 0.02594
  -6  -1  -8    0.50    1.20 119 0.81791-0.99768-0.14821 0.06755-0.55592 0.00870
  -7   1  -8   10.70    1.90 123 0.76862-0.97834-0.10890 0.18955-0.63037 0.08315
   7  -1  -8   12.10    2.10  90 0.92489-0.71517-0.36962 0.28896 0.08920-0.63643
   7   1  -8   10.50    2.90  95 0.93807-0.72835-0.34625 0.42691-0.01126-0.53596
  -7  -1  -8   10.00    1.80 122 0.78777-0.99749-0.12361 0.04295-0.60344 0.05622
  -8   1  -8   21.90    2.90 125 0.73867-0.97836-0.08703 0.16769-0.66842 0.12120
   8  -1  -8   20.50    2.30  89 0.91763-0.67794-0.37712 0.29646 0.12546-0.67269
   8   1  -8   23.50    2.60  93 0.93449-0.69481-0.35510 0.43576 0.02492-0.57215
  -8  -1  -8   22.60    2.50 124 0.75504-0.99472-0.09882 0.01816-0.64819 0.10097
  -9   1  -8    1.20    1.80 128 0.70714-0.97679-0.06526 0.14592-0.70406 0.15683
   9  -1  -8    3.50    2.10  87 0.90975-0.64010-0.38357 0.30291 0.15883-0.70605
   9   1  -8    0.20    1.10  92 0.92996-0.66031-0.36294 0.44359 0.05876-0.60598
  -9  -1  -8    1.00    1.10 127 0.72010-0.98975-0.07407-0.00659-0.68991 0.14268
 -10   1  -8    0.10    1.20 130 0.67428-0.97388-0.04369 0.12435-0.73719 0.18996
  10  -1  -8   -1.20    1.20  86 0.90152-0.60191-0.38910 0.30844 0.18937-0.73659
  10  -1   8   -1.60    1.40   1-0.67428 0.97388 0.04369-0.12435 0.73719-0.18996
  10   1  -8   -2.40    1.60  90 0.92471-0.62510-0.36983 0.45049 0.09020-0.63742
 -10  -1  -8    0.00    0.90 129 0.68335-0.98296-0.04954-0.03111-0.72841 0.18119
  11   1   8    3.20    1.20   3-0.64517 0.97474 0.02542 0.05524 0.76361-0.21639
  11  -1  -8    4.80    1.70  85 0.89317-0.56360-0.39381 0.31316 0.21716-0.76439
  11  -1   8    7.70    1.70   3-0.64034 0.96991 0.02245-0.10311 0.76776-0.22054
  11   1  -8    6.00    1.70  89 0.91897-0.58940-0.37587 0.45653 0.11925-0.66648
  12   1   8   -0.20    1.40   5-0.60595 0.96548 0.00183 0.07883 0.79550-0.24828
  12  -1  -8    1.30    1.40  84 0.88488-0.52535-0.39781 0.31715 0.24235-0.78957
  12  -1   8    0.60    1.20   5-0.60559 0.96512 0.00162-0.08228 0.79578-0.24855
  12   1  -8    0.90    1.30  88 0.91293-0.55340-0.38113 0.46179 0.14596-0.69318
  13   1   8   13.50    2.20   7-0.56600 0.95549-0.02111 0.10176 0.82413-0.27691
  13  -1  -8   16.10    2.70  83 0.87681-0.48732-0.40119 0.32054 0.26504-0.81227
  13  -1   8   13.40    2.10   7-0.57023 0.95972-0.01873-0.06193 0.82127-0.27405
  13   1  -8   15.20    2.40  87 0.90676-0.51726-0.38571 0.46636 0.17037-0.71760
  14   1   8    4.40    1.90  10-0.52564 0.94509-0.04331 0.12397 0.84960-0.30238
  14  -1  -8    2.50    1.70  82 0.86908-0.44963-0.40404 0.32339 0.28540-0.83262
  14  -1   8    2.90    1.60   9-0.53447 0.95392-0.03853-0.04213 0.84431-0.29709
  14   1  -8    4.20    1.90  86 0.90060-0.48115-0.38966 0.47032 0.19257-0.73979
  15   1   8   10.00    2.10  12-0.48512 0.93453-0.06472 0.14538 0.87205-0.32482
  15  -1  -8   10.40    2.20  81 0.86178-0.41237-0.40643 0.32578 0.30355-0.85078
  15  -1   8    9.20    1.90  11-0.49849 0.94790-0.05775-0.02291 0.86497-0.31775
  15   1  -8    8.40    1.80  85 0.89458-0.44517-0.39307 0.47373 0.21265-0.75987
  16   1   8    0.00    2.00  14-0.44466 0.92404-0.08530 0.16596 0.89163-0.34440
  16  -1  -8    1.80    2.50  80 0.85499-0.37561-0.40843 0.32778 0.31965-0.86688
  16  -1   8    3.10    1.70  13-0.46243 0.94180-0.07635-0.00430 0.88336-0.33614
  16   1  -8    1.90    2.50  84 0.88880-0.40943-0.39600 0.47665 0.23070-0.77793
  17  -1  -8    0.10    1.40  80 0.84875-0.33941-0.41010 0.32944 0.33384-0.88106
  17  -1   8    0.30    2.40  15-0.42643 0.93576-0.09433 0.01367 0.89959-0.35237
  17   1  -8    0.20    2.40  84 0.88333-0.37399-0.39850 0.47916 0.24684-0.79406
  18   1   8    0.60    2.10  18-0.36460 0.90390-0.12392 0.20457 0.92288-0.37566
  18  -1  -8    1.70    1.80  79 0.84309-0.30380-0.41148 0.33083 0.34623-0.89345
  18  -1   8    2.20    1.60  16-0.39059 0.92988-0.11167 0.03101 0.91377-0.36654
  18   1  -8    1.80    1.80  83 0.87823-0.33894-0.40063 0.48129 0.26116-0.80838
  19   1   8    0.80    2.60  19-0.32525 0.89450-0.14196 0.22262 0.93491-0.38769
  19  -1  -8    0.60    1.90  79 0.83805-0.26879-0.41262 0.33197 0.35696-0.90419
  19  -1   8    3.10    2.10  18-0.35500 0.92425-0.12838 0.04772 0.92601-0.37879
  19   1  -8    1.20    3.00  82 0.87355-0.30430-0.40244 0.48309 0.27376-0.82099
  20   1   8    3.20    2.20  21-0.28646 0.88568-0.15918 0.23984 0.94477-0.39755
  20  -1  -8    0.60    2.00  78 0.83361-0.23440-0.41356 0.33290 0.36614-0.91337
  20  -1   8    4.40    2.90  20-0.31972 0.91894-0.14445 0.06379 0.93644-0.38921
  20   1  -8    0.30    2.00  82 0.86933-0.27011-0.40396 0.48461 0.28476-0.83198
  21   1   8    4.10    2.60  23-0.24830 0.87748-0.17561 0.25627 0.95263-0.40541
  21  -1  -8    6.30    2.30  78 0.82980-0.20062-0.41431 0.33365 0.37388-0.92110
  21  -1   8    3.20    2.20  21-0.28481 0.91399-0.15991 0.07925 0.94515-0.39793
  21   1  -8    4.70    3.10  82 0.86558-0.23640-0.40522 0.48588 0.29422-0.84145
  22   1   8    4.20    3.10  25-0.21080 0.86994-0.19127 0.27192 0.95863-0.41141
  22  -1  -8    1.60    2.20  78 0.82659-0.16745-0.41491 0.33426 0.38026-0.92749
  22  -1   8    3.50    2.60  23-0.25031 0.90944-0.17476 0.09410 0.95226-0.40504
  22   1  -8   -0.80    2.00  81 0.86231-0.20318-0.40627 0.48693 0.30226-0.84948
  23   1   8   -0.30    1.80  26-0.17399 0.86309-0.20619 0.28685 0.96292-0.41570
  23  -1  -8    3.60    3.60  77 0.82397-0.13487-0.41538 0.33472 0.38539-0.93261
  23  -1   8   -0.40    1.90  24-0.21623 0.90533-0.18903 0.10837 0.95787-0.41064
  24   1   8    1.10    2.20  28-0.13786 0.85692-0.22040 0.30106 0.96562-0.41839
  24  -1  -8    1.40    2.50  77 0.82194-0.10288-0.41573 0.33508 0.38933-0.93656
  24  -1   8    1.00    2.90  26-0.18261 0.90167-0.20273 0.12207 0.96206-0.41483
   0   1  -9    0.30    1.70 109 0.90728-0.90728-0.24095 0.32161-0.34467-0.27096
   0  -1  -9    0.50    1.10 106 0.92306-0.92306-0.26551 0.18485-0.27831-0.33732
  -1   1  -9    6.90    1.90 111 0.89448-0.92444-0.22434 0.30500-0.38675-0.22888
   1  -1  -9    7.70    1.50 104 0.93114-0.90118-0.28166 0.20100-0.23161-0.38402
   1   1  -9    8.10    1.60 107 0.91784-0.88788-0.25667 0.33733-0.30279-0.31284
  -1  -1  -9    9.80    1.60 108 0.91232-0.94228-0.24816 0.16751-0.32571-0.28991
  -2   1  -9   31.60    2.70 113 0.87942-0.93934-0.20692 0.28758-0.42872-0.18691
   2  -1  -9   30.90    3.20 102 0.93672-0.87680-0.29658 0.21592-0.18598-0.42965
   2  -1  -9   35.20    2.30 168-0.67975 0.73967 0.57342-0.65408-0.45730-0.15832
   2   1  -9   25.80    2.80 105 0.92627-0.86635-0.27145 0.35211-0.26142-0.35421
  -2  -1  -9   28.90    2.90 110 0.89878-0.95870-0.22970 0.14904-0.37340-0.24223
  -3   1  -9   20.10    2.80 115 0.86210-0.95198-0.18878 0.26944-0.47026-0.14537
   3  -1  -9   21.00    2.40 100 0.94002-0.85014-0.31025 0.22959-0.14176-0.47386
   3  -1  -9   25.60    1.70 164-0.72122 0.81110 0.49042-0.57108-0.48921-0.12641
   3   1  -9   17.80    2.30 104 0.93266-0.84278-0.28525 0.36591-0.22086-0.39476
  -3  -1  -9   19.30    2.40 113 0.88239-0.97227-0.21021 0.12956-0.42095-0.19468
  -4   1  -9   44.00    3.70 117 0.84256-0.96241-0.17002 0.25068-0.51106-0.10457
   4  -1  -9   39.70    4.10  98 0.94129-0.82144-0.32269 0.24203-0.09924-0.51638
   4  -1  -9   41.40    2.50 158-0.76394 0.88379 0.37797-0.45863-0.52300-0.09263
   4   1  -9   35.50    3.70 102 0.93716-0.81732-0.29804 0.37870-0.18137-0.43425
  -4  -1  -9   39.70    3.30 115 0.86314-0.98299-0.18983 0.10917-0.46792-0.14771
  -5   1  -9   11.80    1.90 119 0.82089-0.97070-0.15075 0.23141-0.55083-0.06480
   5  -1  -9   11.40    2.10  97 0.94077-0.79097-0.33392 0.25327-0.05865-0.55698
   5  -1  -9   15.90    1.20 152-0.80226 0.95206 0.21923-0.29988-0.55526-0.06036
   5   1  -9   14.90    1.90 100 0.93995-0.79015-0.30982 0.39048-0.14319-0.47243
  -5  -1  -9   14.90    2.30 117 0.84111-0.99091-0.16868 0.08802-0.51390-0.10173
  -6   1  -9    3.30    1.50 121 0.79720-0.97697-0.13110 0.21176-0.58931-0.02632
   6  -1  -9    1.50    1.40  95 0.93875-0.75899-0.34400 0.26335-0.02015-0.59547
   6  -1  -9    2.90    0.60 141-0.81796 0.99772-0.02709-0.05357-0.57464-0.04099
   6   1  -9    2.30    1.40  99 0.94120-0.76144-0.32061 0.40127-0.10651-0.50911
   6   1  -9    3.60    0.50 144-0.81861 0.99838 0.04327 0.03739-0.57271-0.04291
   6   1  -9    4.60    0.40 165-0.70380 0.88357 0.52758-0.44692-0.47573-0.13989
  -6  -1  -9    3.60    2.20 119 0.81640-0.99616-0.14693 0.06627-0.55848-0.05714
  -7   1  -9   10.90    1.90 123 0.77164-0.98137-0.11118 0.19184-0.62626 0.01064
   7  -1  -9    8.50    2.20  94 0.93549-0.72576-0.35300 0.27234 0.01612-0.63175
   7   1  -9    6.30    1.60  97 0.94112-0.73139-0.33043 0.41109-0.07150-0.54412
  -8   1  -9    1.40    1.40 125 0.74438-0.98407-0.09111 0.17176-0.66151 0.04588
   8  -1  -9   -1.10    1.10  92 0.93123-0.69154-0.36097 0.28032 0.05010-0.66573
   8   1  -9   -0.90    1.20  96 0.93989-0.70020-0.33933 0.41998-0.03828-0.57735
  -8  -1  -9    2.40    1.60 124 0.75973-0.99941-0.10227 0.02161-0.64215 0.02652
  -9   1  -9    0.30    1.80 127 0.71560-0.98525-0.07099 0.15165-0.69489 0.07926
   9  -1  -9    0.10    1.30  91 0.92622-0.65657-0.36802 0.28736 0.08175-0.69738
   9   1  -9   -0.30    2.00  94 0.93771-0.66807-0.34734 0.42800-0.00693-0.60869
  -9  -1  -9   -0.30    1.10 126 0.72823-0.99788-0.07970-0.00096-0.68068 0.06505
 -10   1  -9   10.70    2.70 129 0.68550-0.98511-0.05094 0.13160-0.72629 0.11066
  10  -1  -9    6.60    2.30  89 0.92067-0.62106-0.37420 0.29355 0.11109-0.72671
  10   1  -9    8.50    1.90  93 0.93478-0.63517-0.35452 0.43518 0.02248-0.63811
 -10  -1  -9    7.40    2.10 128 0.69499-0.99460-0.05716-0.02350-0.71674 0.10112
  11   1   9    2.80    1.40   2-0.66027 0.98984 0.03481 0.04585 0.75022-0.13459
  11  -1  -9    0.60    1.50  88 0.91477-0.58520-0.37962 0.29896 0.13814-0.75376
  11  -1   9    3.90    1.80   2-0.65426 0.98383 0.03105-0.11171 0.75563-0.14001
  11   1  -9    1.20    1.80  92 0.93125-0.60168-0.36094 0.44159 0.04993-0.66556
  12   1   9    5.00    1.60   4-0.62436 0.98388 0.01276 0.06790 0.78104-0.16541
  12  -1  -9    3.60    1.70  87 0.90869-0.54917-0.38434 0.30368 0.16296-0.77858
  12  -1   9    3.10    1.70   4-0.62208 0.98161 0.01139-0.09205 0.78287-0.16725
  12   1  -9    5.00    1.70  91 0.92730-0.56777-0.36664 0.44730 0.07543-0.69106
  13   1   9   -1.40    1.60   6-0.58751 0.97700-0.00889 0.08954 0.80917-0.19354
  13  -1  -9    0.20    1.40  86 0.90258-0.51309-0.38844 0.30779 0.18563-0.80125
  13  -1   9    0.30    1.90   6-0.58913 0.97863-0.00795-0.07271 0.80800-0.19237
  13   1  -9    0.10    1.30  90 0.92306-0.53357-0.37169 0.45235 0.09899-0.71462
  14   1   9   -1.00    1.30   8-0.54997 0.96942-0.03004 0.11069 0.83464-0.21902
  14  -1  -9   -2.00    2.10  85 0.89655-0.47710-0.39200 0.31134 0.20623-0.82185
  14  -1   9   -0.60    1.80   8-0.55560 0.97505-0.02692-0.05374 0.83102-0.21539
  14   1  -9   -1.30    1.70  89 0.91867-0.49922-0.37615 0.45681 0.12065-0.73628
  15   1   9   -0.20    1.30  10-0.51197 0.96138-0.05063 0.13128 0.85751-0.24188
  15  -1  -9    1.20    2.40  85 0.89071-0.44130-0.39506 0.31440 0.22485-0.84048
  15  -1   9   -0.30    1.60  10-0.52162 0.97103-0.04547-0.03519 0.85196-0.23634
  15   1  -9   -2.90    2.50  88 0.91423-0.46482-0.38007 0.46073 0.14046-0.75609
  16   1   9    1.70    1.90  12-0.47371 0.95308-0.07060 0.15126 0.87785-0.26222
  16  -1  -9    1.80    1.80  84 0.88513-0.40576-0.39770 0.31704 0.24160-0.85723
  16  -1   9    1.20    3.10  12-0.48735 0.96672-0.06356-0.01709 0.87089-0.25527
  16   1  -9   -1.20    3.70  87 0.90984-0.43046-0.38351 0.46417 0.15849-0.77411
  17   1   9    0.40    1.40  14-0.43535 0.94468-0.08993 0.17059 0.89576-0.28013
  17  -1  -9    0.30    1.50  83 0.87989-0.37055-0.39996 0.31930 0.25658-0.87220
  17  -1   9    0.70    2.00  13-0.45290 0.96223-0.08117 0.00051 0.88786-0.27223
  17   1  -9    1.60    2.00  87 0.90557-0.39624-0.38651 0.46716 0.17479-0.79041
  18   1   9   -1.80    1.60  16-0.39705 0.93634-0.10859 0.18925 0.91135-0.29573
  18  -1  -9   -1.10    2.70  83 0.87502-0.33572-0.40189 0.32123 0.26987-0.88550
  18  -1   9   -3.30    1.70  15-0.41838 0.95767-0.09827 0.01761 0.90294-0.28731
  18   1  -9    4.00    2.80  86 0.90150-0.36221-0.38911 0.46977 0.18943-0.80506
  19   1   9    2.90    2.10  18-0.35892 0.92817-0.12656 0.20722 0.92475-0.30912
  19  -1  -9    4.50    2.70  82 0.87057-0.30131-0.40352 0.32286 0.28158-0.89720
  19  -1   9   -3.90    3.20  17-0.38389 0.95314-0.11486 0.03420 0.91621-0.30058
  19   1  -9    1.40    3.40  86 0.89768-0.32842-0.39137 0.47202 0.20250-0.81813
  20   1   9    3.00    3.20  20-0.32106 0.92028-0.14385 0.22450 0.93607-0.32044
  20  -1  -9    0.50    2.60  82 0.86655-0.26734-0.40490 0.32424 0.29179-0.90741
  20  -1   9    0.80    2.00  18-0.34950 0.94871-0.13091 0.05025 0.92775-0.31212
  20   1  -9    4.00    2.20  85 0.89414-0.29493-0.39330 0.47396 0.21406-0.82969
  21   1   9   -1.30    2.20  21-0.28356 0.91274-0.16045 0.24111 0.94544-0.32981
  21  -1  -9    0.30    2.70  81 0.86300-0.23382-0.40605 0.32540 0.30059-0.91621
  21  -1   9    1.70    2.60  20-0.31527 0.94445-0.14644 0.06579 0.93763-0.32201
  21   1  -9    0.30    3.40  85 0.89093-0.26175-0.39495 0.47561 0.22418-0.83981
  22   1   9   -1.10    2.20  23-0.24647 0.90561-0.17638 0.25704 0.95296-0.33734
  22  -1  -9    2.70    2.40  81 0.85991-0.20077-0.40701 0.32635 0.30805-0.92368
  22  -1   9    0.50    3.20  21-0.28127 0.94040-0.16145 0.08079 0.94595-0.33032
  22   1  -9    2.20    2.30  84 0.88806-0.22892-0.39635 0.47701 0.23294-0.84856
   0   1 -10    0.40    2.10 110 0.89865-0.89865-0.22953 0.31019-0.37384-0.31019
   0  -1 -10   -1.70    1.40 108 0.91446-0.91446-0.25138 0.17072-0.31713-0.36690
  -1   1 -10    2.30    1.50 112 0.88589-0.91585-0.21418 0.29484-0.41148-0.27255
   1  -1 -10    1.30    1.60 106 0.92361-0.89365-0.26649 0.18583-0.27555-0.40848
   1   1 -10    2.30    1.80 109 0.90954-0.87957-0.24413 0.32478-0.33637-0.34765
  -1  -1 -10    0.60    1.50 110 0.90310-0.93306-0.23529 0.15464-0.35924-0.32479
  -2   1 -10   -0.30    1.10 114 0.87124-0.93117-0.19814 0.27880-0.44908-0.23495
   2  -1 -10    1.60    1.40 104 0.93067-0.87075-0.28059 0.19993-0.23478-0.44925
   2  -1 -10    0.40    1.10 166-0.70111 0.76103 0.53300-0.61366-0.47366-0.21037
   2   1 -10    2.10    1.60 107 0.91862-0.85870-0.25794 0.33859-0.29934-0.38469
  -2  -1 -10    0.50    1.30 112 0.88943-0.94935-0.21829 0.13763-0.40157-0.28246
  -3   1 -10   -0.50    1.30 116 0.85469-0.94457-0.18148 0.26214-0.48638-0.19765
   3  -1 -10    0.10    2.00 103 0.93579-0.84591-0.29367 0.21301-0.19508-0.48895
   3   1 -10    2.10    2.00 105 0.92599-0.83611-0.27092 0.35158-0.26294-0.42108
  -3  -1 -10    0.80    1.50 114 0.87342-0.96330-0.20044 0.11978-0.44381-0.24022
  -4   1 -10    4.90    3.00 118 0.83626-0.95610-0.16427 0.24492-0.52315-0.16088
   4  -1 -10    4.40    2.10 101 0.93914-0.81930-0.30573 0.22507-0.15668-0.52735
   4   1 -10    5.20    1.80 104 0.93175-0.81191-0.28307 0.36373-0.22740-0.45663
  -4  -1 -10    4.60    1.60 116 0.85504-0.97489-0.18182 0.10117-0.48563-0.19840
  -5   1 -10    0.10    2.20 119 0.81600-0.96580-0.14658 0.22724-0.55916-0.12487
   5  -1 -10    1.50    1.50  99 0.94091-0.79111-0.31678 0.23612-0.11976-0.56427
   5   1 -10    5.10    2.40 102 0.93602-0.78622-0.29437 0.37503-0.19289-0.49114
  -5  -1 -10   -1.80    1.60 118 0.83435-0.98415-0.16255 0.08189-0.52673-0.15730
  -6   1 -10    0.10    1.50 121 0.79398-0.97374-0.12852 0.20918-0.59421-0.08982
   6  -1 -10    0.50    1.50  98 0.94129-0.76153-0.32685 0.24619-0.08448-0.59955
   6   1 -10   -0.90    1.50 101 0.93894-0.75918-0.30484 0.38549-0.15958-0.52445
  -6  -1 -10    0.80    1.40 120 0.81140-0.99116-0.14272 0.06206-0.56680-0.11723
  -7   1 -10    4.40    1.60 123 0.77030-0.98003-0.11017 0.19082-0.62809-0.05594
   7  -1 -10    8.40    2.00  96 0.94049-0.73076-0.33598 0.25533-0.05095-0.63308
   7   1 -10    7.30    2.30 100 0.94065-0.73093-0.31447 0.39513-0.12760-0.55643
  -7  -1 -10    6.00    2.10 122 0.78631-0.99604-0.12247 0.04181-0.60557-0.07846
  -8   1 -10    0.70    1.70 125 0.74509-0.98477-0.09161 0.17227-0.66065-0.02338
   8  -1 -10    0.50    1.40  95 0.93869-0.69900-0.34423 0.26358-0.01925-0.66478
   8   1 -10    1.30    2.30  98 0.94130-0.70162-0.32331 0.40397-0.09705-0.58698
  -8  -1 -10    0.40    1.20 124 0.75924-0.99892-0.10191 0.02125-0.64279-0.04124
  -9   1 -10   -0.50    1.50 127 0.71846-0.98810-0.07294 0.15360-0.69174 0.00771
   9  -1 -10   -0.80    2.10  94 0.93607-0.66643-0.35165 0.27099 0.01055-0.69458
   9   1 -10    5.10    2.20  97 0.94104-0.67139-0.33138 0.41204-0.06803-0.61600
  -9  -1 -10    0.20    1.40 126 0.73034-0.99998-0.08116 0.00050-0.67825-0.00578
  10  -1 -10   -0.60    2.20  93 0.93282-0.63321-0.35829 0.27763 0.03844-0.72247
  10   1 -10    0.40    1.80  96 0.94001-0.64040-0.33872 0.41938-0.04060-0.64343
 -10  -1 -10    0.00    1.30 128 0.69980-0.99941-0.06035-0.02031-0.71178 0.02776
  11   1  10   -5.00    2.70   1-0.66783 0.99740 0.03958 0.04107 0.74326-0.05923
  11  -1 -10    3.40    2.20  91 0.92909-0.59952-0.36421 0.28355 0.06442-0.74845
  11  -1  10    0.10    1.50   2-0.66152 0.99109 0.03559-0.11625 0.74908-0.06505
  11   1 -10    0.40    1.70  95 0.93835-0.60878-0.34537 0.42602-0.01479-0.66924
 -11  -1 -10   -0.30    1.70 130 0.66783-0.99740-0.03958-0.04107-0.74326 0.05923
  12   1  10    3.50    2.30   3-0.63463 0.99416 0.01896 0.06169 0.77258-0.08855
  12  -1 -10    3.90    2.60  90 0.92502-0.56549-0.36947 0.28881 0.08851-0.77254
  12  -1  10    5.20    2.10   4-0.63150 0.99103 0.01707-0.09772 0.77519-0.09116
  12   1 -10    2.20    2.10  94 0.93619-0.57666-0.35136 0.43202 0.00938-0.69341
  13   1  10    0.80    2.30   5-0.60040 0.98989-0.00142 0.08207 0.79970-0.11567
  13  -1 -10    0.50    2.50  89 0.92074-0.53125-0.37413 0.29347 0.11073-0.79476
  13  -1  10    0.60    2.50   5-0.60064 0.99013-0.00128-0.07938 0.79952-0.11549
  13   1 -10    3.20    1.80  93 0.93365-0.54416-0.35675 0.43741 0.03190-0.71593
  14   1  10    3.20    2.60   7-0.56534 0.98479-0.02148 0.10214 0.82458-0.14055
  14  -1 -10    1.40    2.70  89 0.91637-0.49692-0.37825 0.29759 0.13115-0.81518
  14  -1  10   -2.60    1.90   7-0.56908 0.98853-0.01937-0.06128 0.82205-0.13802
  14   1 -10   -0.30    1.60  92 0.93084-0.51139-0.36159 0.44224 0.05279-0.73682
  15   1  10    1.60    1.80   9-0.52963 0.97904-0.04115 0.12181 0.84723-0.16320
  15  -1 -10    0.70    2.20  88 0.91199-0.46258-0.38187 0.30121 0.14981-0.83384
  15  -1  10    0.00    1.70   9-0.53695 0.98636-0.03718-0.04348 0.84280-0.15877
  15   1 -10    1.50    2.00  91 0.92786-0.47845-0.36590 0.44656 0.07206-0.75609
  16   1  10    1.20    2.00  11-0.49345 0.97282-0.06039 0.14104 0.86768-0.18365
  16  -1 -10   -1.10    2.00  87 0.90770-0.42833-0.38505 0.30439 0.16678-0.85081
  16  -1  10   -3.00    2.70  11-0.50436 0.98374-0.05466-0.02600 0.86176-0.17773
  16   1 -10   -2.70    2.80  90 0.92479-0.44542-0.36974 0.45039 0.08976-0.77379
  17   1  10    3.40    2.10  13-0.45694 0.96627-0.07913 0.15979 0.88597-0.20194
  17  -1 -10    2.90    2.90  86 0.90356-0.39423-0.38782 0.30717 0.18213-0.86616
  17  -1  10   -2.80    1.90  12-0.47144 0.98077-0.07176-0.00889 0.87897-0.19494
  17   1 -10    3.80    2.50  90 0.92171-0.41238-0.37314 0.45379 0.10592-0.78995
  18   1  10    1.20    1.90  15-0.42025 0.95954-0.09736 0.17802 0.90217-0.21814
  18  -1 -10    2.20    2.30  86 0.89963-0.36033-0.39024 0.30958 0.19593-0.87995
  18  -1  10   -1.80    3.10  14-0.43828 0.97757-0.08848 0.00782 0.89447-0.21044
  18   1 -10   -0.90    2.50  89 0.91868-0.37939-0.37614 0.45679 0.12058-0.80461
  19   1  10    0.50    3.40  17-0.38349 0.95275-0.11504 0.19570 0.91635-0.23232
  19  -1 -10   -2.60    2.70  85 0.89594-0.32669-0.39233 0.31168 0.20823-0.89226
  19  -1  10    0.00    3.00  16-0.40497 0.97423-0.10478 0.02412 0.90831-0.22428
  19   1 -10    0.80    3.30  89 0.91577-0.34651-0.37877 0.45943 0.13381-0.81784
  20   1  10   -3.20    2.90  18-0.34677 0.94599-0.13216 0.21282 0.92859-0.24456
  20  -1 -10   -1.40    2.80  85 0.89255-0.29333-0.39413 0.31348 0.21913-0.90316
  20  -1  10   -4.30    2.30  17-0.37159 0.97081-0.12065 0.03999 0.92052-0.23649
  20   1 -10   -0.40    2.10  88 0.91300-0.31379-0.38107 0.46173 0.14564-0.82966
   0   1 -11   -0.10    1.50 112 0.88863-0.88863-0.21735 0.29801-0.40384-0.34859
   0  -1 -11    2.80    2.70 110 0.90430-0.90430-0.23689 0.15624-0.35515-0.39729
  -1   1 -11   -0.10    2.60 113 0.87586-0.90582-0.20304 0.28370-0.43778-0.31466
   1  -1 -11    2.20    2.00 108 0.91429-0.88433-0.25112 0.17047-0.31781-0.43462
   1   1 -11    2.70    3.30 110 0.89982-0.86986-0.23102 0.31168-0.37007-0.38236
  -1  -1 -11   -0.80    1.50 111 0.89242-0.92239-0.22185 0.14119-0.39289-0.35954
  -2   1 -11   -0.60    1.70 115 0.86146-0.92138-0.18813 0.26879-0.47170-0.28074
   2  -1 -11    0.00    1.90 106 0.92250-0.86258-0.26451 0.18385-0.28110-0.47133
   2   1 -11    6.70    3.50 109 0.90946-0.84954-0.24402 0.32468-0.33666-0.41578
  -2  -1 -11    0.00    1.40 113 0.87861-0.93853-0.20603 0.12537-0.43081-0.32162
  -3   1 -11    0.00    1.70 117 0.84543-0.93531-0.17268 0.25333-0.50541-0.24702
   3  -1 -11    1.90    1.70 105 0.92904-0.83915-0.27704 0.19638-0.24523-0.50720
   3   1 -11    1.10    1.90 107 0.91762-0.82774-0.25631 0.33697-0.30377-0.44866
  -3  -1 -11    1.10    2.00 115 0.86281-0.95270-0.18949 0.10884-0.46866-0.28377
  -4   1 -11   -1.30    2.20 118 0.82777-0.94762-0.15672 0.23738-0.53873-0.21371
   4  -1 -11   -0.30    1.60 103 0.93402-0.81418-0.28871 0.20805-0.21037-0.54206
   4   1 -11    0.70    1.80 106 0.92438-0.80454-0.26789 0.34855-0.27157-0.48086
  -4  -1 -11    0.50    2.10 117 0.84503-0.96487-0.17230 0.09164-0.50620-0.24623
  -5   1 -11   -0.60    1.50 120 0.80853-0.95834-0.14034 0.22100-0.57147-0.18096
   5  -1 -11    1.00    2.60 102 0.93759-0.78778-0.29952 0.21886-0.17668-0.57576
   5   1 -11   -1.70    2.80 104 0.92984-0.78003-0.27875 0.35941-0.24021-0.51222
  -5  -1 -11    0.20    2.20 119 0.82527-0.97507-0.15453 0.07387-0.54319-0.20924
  -6   1 -11    3.60    2.30 122 0.78775-0.96752-0.12360 0.20425-0.60347-0.14897
   6  -1 -11    7.40    2.00 100 0.93989-0.76013-0.30949 0.22884-0.14429-0.60815
   6   1 -11    6.60    2.40 103 0.93409-0.75432-0.28889 0.36955-0.20982-0.54262
  -6  -1 -11    7.70    3.50 120 0.80358-0.98334-0.13627 0.05561-0.57939-0.17304
  -7   1 -11    2.00    2.80 123 0.76550-0.97522-0.10656 0.18721-0.63456-0.11788
   7  -1 -11    1.60    2.00  99 0.94107-0.73135-0.31865 0.23800-0.11330-0.63913
   7   1 -11    3.80    2.40 102 0.93724-0.72752-0.29831 0.37897-0.18051-0.57192
  -7  -1 -11    0.20    2.30 122 0.78004-0.98976-0.11759 0.03694-0.61458-0.13785
  -8   1 -11   -0.80    2.50 125 0.74184-0.98153-0.08929 0.16995-0.66460-0.08783
   8  -1 -11    0.70    1.80  98 0.94129-0.70160-0.32703 0.24638-0.08381-0.66862
   8   1 -11    0.00    1.80 101 0.93942-0.69973-0.30704 0.38770-0.15238-0.60005
  -8  -1 -11   -0.50    1.80 124 0.75474-0.99443-0.09861 0.01795-0.64857-0.10386
  -9   1 -11   11.20    3.70 127 0.71689-0.98654-0.07187 0.15253-0.69347-0.05896
   9  -1 -11    9.50    3.10  97 0.94068-0.67103-0.33467 0.25401-0.05587-0.69656
   9   1 -11    8.80    3.00 100 0.94073-0.67108-0.31509 0.39575-0.12551-0.62693
  -9  -1 -11   12.00    2.50 126 0.72781-0.99746-0.07940-0.00126-0.68117-0.07126
 -10   1 -11    3.90    3.10 129 0.69074-0.99035-0.05436 0.13502-0.72106-0.03137
  10  -1 -11   -0.10    2.80  95 0.93938-0.63977-0.34160 0.26094-0.02952-0.72291
  10   1 -11    3.90    2.80  98 0.94128-0.64167-0.32249 0.40315-0.09995-0.65248
 -10  -1 -11   -0.30    1.50 128 0.69937-0.99898-0.06007-0.02059-0.71223-0.04020
 -11   1 -11   -1.60    1.60 130 0.66349-0.99306-0.03684 0.11749-0.74728-0.00516
  11   1  11   -0.90    2.40   1-0.66957 0.99914 0.04069 0.03997 0.74163 0.01080
  11  -1 -11   -1.90    3.40  94 0.93753-0.60796-0.34787 0.26722-0.00478-0.74765
  11  -1  11   -0.40    2.10   2-0.66349 0.99306 0.03684-0.11750 0.74728 0.00516
  11   1 -11   -1.00    2.60  97 0.94119-0.61162-0.32926 0.40992-0.07576-0.67667
 -11  -1 -11   -0.40    1.50 130 0.66957-0.99914-0.04069-0.03997-0.74163-0.01080
  12   1  11    0.30    1.70   3-0.63857 0.99810 0.02137 0.05929 0.76927-0.01684
  12  -1 -11    4.20    3.20  93 0.93524-0.57571-0.35353 0.27287 0.01834-0.77078
  12  -1  11    3.30    3.70   3-0.63526 0.99479 0.01935-0.10001 0.77205-0.01962
  12   1 -11    0.90    3.00  96 0.94057-0.58104-0.33545 0.41610-0.05297-0.69946
  13   1  11   20.00    5.30   5-0.60651 0.99600 0.00216 0.07850 0.79507-0.04264
  13  -1 -11   -2.00    3.30  92 0.93263-0.54314-0.35862 0.27796 0.03986-0.79230
  13  -1  11    0.80    1.90   5-0.60617 0.99566 0.00196-0.08262 0.79534-0.04290
  13   1 -11    2.20    3.20  96 0.93951-0.55002-0.34107 0.42173-0.03158-0.72085
  14   1  11   -1.00    1.80   7-0.57356 0.99301-0.01685 0.09750 0.81899-0.06656
  14  -1 -11    0.00    2.30  92 0.92980-0.51035-0.36317 0.28251 0.05980-0.81224
  14  -1  11   -0.70    2.00   7-0.57631 0.99576-0.01528-0.06538 0.81709-0.06465
  14   1 -11   -1.80    2.20  95 0.93810-0.51865-0.34617 0.42682-0.01161-0.74083
  15   1  11    0.10    1.90   9-0.53985 0.98926-0.03560 0.11625 0.84101-0.08858
  15  -1 -11    0.10    2.50  91 0.92683-0.47742-0.36724 0.28658 0.07819-0.83063
  15  -1  11    3.40    3.20   8-0.54581 0.99522-0.03233-0.04833 0.83729-0.08485
  15   1 -11   -1.00    2.20  94 0.93644-0.48702-0.35077 0.43143 0.00696-0.75939
  16   1  11   11.00    4.10  11-0.50554 0.98491-0.05404 0.13469 0.86111-0.10868
  16  -1 -11    1.30    2.60  90 0.92381-0.44444-0.37086 0.29021 0.09507-0.84750
  16  -1  11    6.80    2.40  10-0.51476 0.99413-0.04914-0.03152 0.85593-0.10349
  16   1 -11    3.10    2.40  93 0.93459-0.45521-0.35492 0.43557 0.02413-0.77657
  17  -1 -11   -0.70    3.80  90 0.92079-0.41146-0.37408 0.29342 0.11047-0.86291
  17  -1  11    0.30    2.60  12-0.48326 0.99259-0.06568-0.01497 0.87301-0.12058
  17   1 -11    0.80    5.10  92 0.93262-0.42329-0.35863 0.43929 0.03994-0.79237
   0   1 -12   -0.20    2.10 113 0.87717-0.87717-0.20446 0.28512-0.43447-0.38636
   0  -1 -12    2.70    2.20 111 0.89253-0.89253-0.22198 0.14132-0.39257-0.42827
  -1   1 -12    2.80    2.60 115 0.86433-0.89429-0.19102 0.27168-0.46525-0.35559
   1  -1 -12    5.20    2.10 110 0.90322-0.87326-0.23546 0.15480-0.35882-0.46201
   1   1 -12    5.60    2.60 112 0.88863-0.85867-0.21735 0.29801-0.40385-0.41699
  -1  -1 -12    9.80    2.40 113 0.88023-0.91019-0.20781 0.12715-0.42664-0.39420
  -2   1 -12    2.50    2.10 116 0.85007-0.90999-0.17705 0.25770-0.49602-0.32481
   2  -1 -12    0.70    2.20 108 0.91235-0.85243-0.24822 0.16756-0.32557-0.49526
   2   1 -12    3.00    3.30 110 0.89874-0.83882-0.22965 0.31031-0.37352-0.44731
  -2  -1 -12    1.80    2.70 115 0.86625-0.92617-0.19297 0.11232-0.46084-0.35999
  -3   1 -12    2.90    1.80 118 0.83439-0.92427-0.16259 0.24325-0.52664-0.29419
   3  -1 -12    1.20    1.90 107 0.92002-0.83014-0.26024 0.17958-0.29299-0.52785
   3   1 -12    1.30    2.30 109 0.90756-0.81768-0.24135 0.32200-0.34364-0.47720
  -3  -1 -12   -2.00    2.90 116 0.85057-0.94045-0.17752 0.09686-0.49500-0.32584
  -4   1 -12    2.90    2.30 119 0.81730-0.93714-0.14769 0.22834-0.55697-0.26387
   4  -1 -12    3.90    3.10 105 0.92631-0.80646-0.27153 0.19087-0.26121-0.55963
   4   1 -12    1.80    2.70 108 0.91514-0.79530-0.25242 0.33308-0.31432-0.50651
  -4  -1 -12    3.10    2.00 118 0.83317-0.95302-0.16150 0.08084-0.52890-0.29193
  -5   1 -12   -1.70    2.30 121 0.79880-0.94861-0.13239 0.21305-0.58684-0.23399
   5  -1 -12   -0.70    1.80 104 0.93132-0.78152-0.28208 0.20142-0.23036-0.59047
   5   1 -12    2.50    2.80 106 0.92156-0.77176-0.26287 0.34353-0.28569-0.53514
  -5  -1 -12   -2.50    3.10 120 0.81408-0.96388-0.14496 0.06431-0.56238-0.25846
  -6   1 -12    0.90    3.30 122 0.77894-0.95871-0.11675 0.19741-0.61613-0.20471
   6  -1 -12    4.80    2.80 103 0.93518-0.75542-0.29190 0.21124-0.20057-0.62026
   6   1 -12    7.60    2.90 105 0.92690-0.74714-0.27269 0.35335-0.25787-0.56297
  -6  -1 -12    6.60    3.70 121 0.79330-0.97307-0.12798 0.04732-0.59522-0.22561
  -7   1 -12    0.00    2.30 124 0.75776-0.96749-0.10082 0.18148-0.64469-0.17614
   7  -1 -12    2.00    3.70 102 0.93799-0.72827-0.30101 0.22035-0.17194-0.64890
   7   1 -12   -1.50    1.80 104 0.93124-0.72151-0.28188 0.36254-0.23094-0.58990
  -7  -1 -12   -0.40    2.30 123 0.77090-0.98063-0.11062 0.02996-0.62727-0.19356
  -8   1 -12   -0.90    2.20 126 0.73532-0.97501-0.08466 0.16532-0.67241-0.14842
   8  -1 -12   -1.80    2.30 100 0.93988-0.70019-0.30942 0.22876-0.14452-0.67631
   8   1 -12   -3.10    2.30 103 0.93467-0.69498-0.29047 0.37112-0.20499-0.61584
  -8  -1 -12    1.80    2.00 125 0.74695-0.98663-0.09295 0.01229-0.65835-0.16248
  -9   1 -12    3.50    2.20 127 0.71168-0.98133-0.06832 0.14898-0.69917-0.12166
   9  -1 -12    2.30    2.10  99 0.94095-0.67130-0.31717 0.23651-0.11840-0.70244
   9   1 -12    2.10    2.60 102 0.93728-0.66763-0.29844 0.37910-0.18010-0.64074
  -9  -1 -12    6.60    3.30 127 0.72152-0.99116-0.07504-0.00561-0.68832-0.13252
 -10   1 -12   -3.70    2.10 129 0.68692-0.98652-0.05186 0.13252-0.72488-0.09595
  10  -1 -12   -1.10    2.30  98 0.94132-0.64171-0.32429 0.24363-0.09361-0.72723
  10   1 -12    1.90    2.50 101 0.93916-0.63956-0.30584 0.38650-0.15631-0.66452
 -10  -1 -12    2.10    2.80 128 0.69471-0.99432-0.05698-0.02368-0.71703-0.10380
  11   1  12    0.10    3.00   2-0.66663 0.99619 0.03882 0.04184 0.74438 0.07645
  11  -1 -12    2.30    2.50  97 0.94109-0.61152-0.33079 0.25014-0.07019-0.75065
  11  -1  12   -3.70    2.50   2-0.66111 0.99068 0.03534-0.11600 0.74945 0.07138
  11   1 -12   -0.70    2.20 100 0.94041-0.61084-0.31267 0.39333-0.13369-0.68715
 -11  -1 -12   -1.60    2.00 130 0.66663-0.99619-0.03882-0.04184-0.74438-0.07645
  12   1  12   -1.70    2.40   3-0.63739 0.99692 0.02064 0.06002 0.77027 0.05057
  12  -1 -12    2.50    2.40  96 0.94037-0.58084-0.33673 0.25607-0.04814-0.77269
  12  -1  12    1.20    3.10   4-0.63435 0.99388 0.01880-0.09945 0.77281 0.04802
  12   1 -12   -0.50    2.50  99 0.94110-0.58157-0.31896 0.39962-0.11225-0.70858
  13   1  12   -2.70    2.20   5-0.60711 0.99660 0.00251 0.07815 0.79462 0.02622
  13  -1 -12   -0.80    2.30  95 0.93925-0.54976-0.34213 0.26147-0.02749-0.79335
  13  -1  12   25.60    6.80   5-0.60673 0.99622 0.00229-0.08295 0.79491 0.02593
  13   1 -12   -2.60    2.10  98 0.94132-0.55183-0.32473 0.40539-0.09204-0.72880
   0   1 -13    0.60    2.20 115 0.86417-0.86417-0.19087 0.27152-0.46559-0.42365
   0  -1 -13   -2.60    2.00 113 0.87910-0.87910-0.20657 0.12591-0.42954-0.45970
  -1   1 -13    5.10    2.80 116 0.85123-0.88119-0.17816 0.25881-0.49362-0.39562
   1  -1 -13    7.00    4.90 112 0.89037-0.86041-0.21940 0.13874-0.39888-0.49036
   1   1 -13    4.10    5.10 113 0.87589-0.84593-0.20308 0.28374-0.43769-0.45155
  -1  -1 -13    5.80    3.50 115 0.86642-0.89638-0.19315 0.11249-0.46045-0.42878
  -2   1 -13   34.30    5.20 118 0.83705-0.89697-0.16498 0.24564-0.52166-0.36757
   2  -1 -13   37.20    5.20 110 0.90027-0.84034-0.23160 0.15094-0.36862-0.52061
   2   1 -13   33.50    4.70 112 0.88641-0.82649-0.21478 0.29544-0.41005-0.47919
  -2  -1 -13   25.30    4.10 116 0.85227-0.91219-0.17914 0.09849-0.49148-0.39776
  -3   1 -13   -1.10    2.20 119 0.82160-0.91149-0.15137 0.23202-0.54960-0.33964
   3  -1 -13    5.90    3.10 109 0.90886-0.81897-0.24316 0.16251-0.33890-0.55034
   3   1 -13    4.40    2.90 111 0.89579-0.80590-0.22595 0.30661-0.38277-0.50647
  -3  -1 -13    4.20    3.40 118 0.83663-0.92651-0.16460 0.08394-0.52245-0.36678
  -4   1 -13   -4.40    3.90 120 0.80490-0.92475-0.13735 0.21801-0.57729-0.31195
   4  -1 -13   -2.40    3.60 108 0.91621-0.79637-0.25409 0.17343-0.30983-0.57941
   4   1 -13    0.20    3.70 110 0.90406-0.78421-0.23657 0.31723-0.35597-0.53327
  -4  -1 -13    0.80    2.30 119 0.81949-0.93934-0.14956 0.06890-0.55323-0.33601
  -5   1 -13   -3.10    3.20 122 0.78696-0.93676-0.12298 0.20363-0.60462-0.28461
   5  -1 -13    5.30    2.80 106 0.92242-0.77262-0.26436 0.18371-0.28152-0.60772
   5   1 -13    2.30    3.70 108 0.91128-0.76148-0.24664 0.32730-0.32975-0.55949
  -5  -1 -13   -0.50    2.20 121 0.80086-0.95067-0.13406 0.05340-0.58365-0.30559
  -6   1 -13    2.40    2.20 123 0.76779-0.94756-0.10828 0.18893-0.63148-0.25776
   6  -1 -13   -0.10    2.90 105 0.92756-0.74779-0.27400 0.19334-0.25408-0.63516
   6   1 -13   -0.30    2.30 107 0.91752-0.73776-0.25616 0.33681-0.30420-0.58504
  -6  -1 -13   40.70   10.10 122 0.78076-0.96052-0.11815 0.03749-0.61357-0.27567
  -7   1 -13   -0.20    2.30 125 0.74743-0.95716-0.09330 0.17396-0.65775-0.23149
   7  -1 -13    3.90    2.60 104 0.93172-0.72200-0.28301 0.20235-0.22759-0.66165
   7   1 -13   10.20    3.20 106 0.92285-0.71312-0.26512 0.34578-0.27940-0.60983
  -7  -1 -13   44.30    9.00 124 0.75921-0.96893-0.10189 0.02123-0.64283-0.24641
   0   2   0 1934.00   65.40 146-0.81731 0.81731 0.08066 0.08066-0.57053 0.57053
   0  -2   0 2016.00   65.50 139-0.81473 0.81473-0.08066-0.08066-0.57420 0.57420
   0  -2   0 2014.50   64.00 188 0.04576-0.04576-0.08066-0.08066-0.99569 0.99569
  -1   2   0    0.40    0.30   7-0.56523 0.53527-0.02154 0.18285 0.82465-0.82465
  -1   2   0   -0.30    0.30 140-0.81570 0.78574-0.06806 0.22937-0.57445 0.57445
  -1   2   0    1.00    0.70 195 0.03330-0.06326 0.08962 0.07169-0.99542 0.99542
  -1  -2   0    0.00    0.10   1-0.67008 0.64011 0.04101-0.20233 0.74116-0.74116
  -1  -2   0    0.20    0.10 108 0.91587-0.94583-0.25354 0.09223-0.31130 0.31130
  -1  -2   0   -0.40    0.50 145-0.81786 0.78790 0.06846-0.22978-0.57133 0.57133
  -1  -2   0    0.40    0.40 188 0.04655-0.07651-0.09209-0.06923-0.99466 0.99466
   1   2   0    0.30    0.20 130 0.67008-0.64012-0.04101 0.20233-0.74116 0.74116
   1   2   0    0.50    0.30 152-0.80003 0.83000 0.23203-0.07071-0.55327 0.55327
   1   2   0    0.90    0.40 195 0.03425-0.00429 0.07708 0.08424-0.99644 0.99644
   1  -2   0   -0.30    0.20  19-0.32228 0.35224-0.14330-0.01802 0.93573-0.93573
   1  -2   0    0.20    0.30 133-0.79290 0.82287-0.23070 0.06939-0.56398 0.56398
   1  -2   0   -0.20    0.40 189 0.04536-0.01540-0.07501-0.08630-0.99615 0.99615
  -2   2   0   61.40    2.30  13-0.45829 0.39837-0.07845 0.23976 0.88533-0.88533
  -2   2   0   58.50    2.80 134-0.79808 0.73816-0.20466 0.36598-0.56673 0.56673
  -2   2   0   59.10    2.60 196 0.03221-0.09213 0.10375 0.05756-0.99408 0.99408
  -2  -2   0   61.50    2.40  80 0.85353-0.91346-0.40884 0.24752 0.32301-0.32301
  -2  -2   0   60.50    2.70 151-0.80426 0.74433 0.20696-0.36827-0.55708 0.55708
  -2  -2   0   59.90    2.60 187 0.04775-0.10768-0.10953-0.05179-0.99284 0.99284
   2   2   0   65.40    2.20 108 0.91135-0.85143-0.24674 0.40805-0.32949 0.32949
   2   2   0   59.40    2.40 158-0.76463 0.82455 0.37581-0.21450-0.52355 0.52355
   2   2   0   62.80    3.00 195 0.03410 0.02582 0.07912 0.08219-0.99628 0.99628
   2  -2   0   59.00    2.40  23-0.23770 0.29762-0.18008 0.01877 0.95450-0.95450
   2  -2   0   61.10    2.60 189 0.04536 0.01456-0.07494-0.08638-0.99616 0.99616
  -3   2   0    0.30    0.30  16-0.39034 0.30046-0.11179 0.27311 0.91386-0.91386
  -3   2   0   -0.40    0.30 197 0.03073-0.12061 0.12282 0.03850-0.99195 0.99195
  -3  -2   0    0.10    0.20  59 0.54411-0.63399-0.40886 0.24755 0.73265-0.73265
  -3  -2   0    0.00    0.40 156-0.77857 0.68869 0.32811-0.48942-0.53495 0.53495
  -3  -2   0   -0.10    0.30 186 0.04937-0.13925-0.13320-0.02811-0.98986 0.98986
   3   2   0    0.20    0.10  85 0.89488-0.80499-0.39291 0.55423 0.21170-0.21170
   3   2   0    0.00    0.40 164-0.71502 0.80490 0.50409-0.34278-0.48440 0.48440
   3   2   0    0.40    0.60 195 0.03349 0.05639 0.08704 0.07428-0.99564 0.99564
   3  -2   0   -0.30    0.20  26-0.17769 0.26757-0.20471 0.04339 0.96256-0.96256
   3  -2   0    0.50    1.00 188 0.04573 0.04416-0.08022-0.08110-0.99573 0.99573
  -4   2   0 2514.10   79.80  18-0.34654 0.22669-0.13227 0.29359 0.92866-0.92866
  -4   2   0 2416.80   78.70 198 0.02886-0.14871 0.14662 0.01470-0.98877 0.98877
  -4  -2   0 2483.00   78.00 161-0.74623 0.62639 0.42921-0.59053-0.50884 0.50884
  -4  -2   0 2482.70   79.30 185 0.05138-0.17123-0.16335 0.00203-0.98523 0.98523
   4   2   0 2504.10   79.10 196 0.03241 0.08743 0.10109 0.06022-0.99435 0.99435
   4  -2   0 2475.00   78.30  28-0.13150 0.25134-0.22286 0.06155 0.96594-0.96594
   4  -2   0 2544.10   77.90 188 0.04645 0.07339-0.09066-0.07065-0.99480 0.99480
  -5   2   0   -0.50    0.50  20-0.31809 0.16829-0.14518 0.30650 0.93688-0.93688
  -5   2   0    0.30    0.40 199 0.02661-0.17641 0.17493-0.01361-0.98422 0.98422
  -5  -2   0    0.00    0.20  42 0.19661-0.34641-0.33279 0.17148 0.92228-0.92228
  -5  -2   0    0.40    0.60 165-0.71186 0.56206 0.51085-0.67217-0.48196 0.48196
  -5  -2   0   -0.20    0.40 183 0.05380-0.20360-0.20018 0.03886-0.97828 0.97828
   5   2   0    0.10    0.30  63 0.61074-0.46094-0.41695 0.57826 0.67316-0.67316
   5   2   0    0.10    0.30 197 0.03083 0.11898 0.12159 0.03973-0.99210 0.99210
   5  -2   0   -0.20    0.40  30-0.09369 0.24350-0.23722 0.07591 0.96693-0.96693
   5  -2   0    0.60    0.60 187 0.04752 0.10229-0.10609-0.05523-0.99322 0.99322
  -6   2   0    8.60    0.90  21-0.29984 0.12007-0.15331 0.31462 0.94159-0.94159
  -6   2   0    9.80    1.00 200 0.02397-0.20374 0.20754-0.04622-0.97793 0.97793
  -6  -2   0    9.50    0.70  39 0.11450-0.29427-0.30842 0.14710 0.94434-0.94434
  -6  -2   0   10.00    0.80 168-0.67863 0.49887 0.57542-0.73674-0.45645 0.45645
  -6  -2   0    9.80    0.80 182 0.05659-0.23635-0.24388 0.08257-0.96815 0.96815
   6   2   0    9.80    0.60  58 0.52691-0.34715-0.40635 0.56767 0.74648-0.74648
   6   2   0    9.40    0.80 198 0.02869 0.15108 0.14885 0.01246-0.98844 0.98844
   6  -2   0    8.50    0.80  31-0.06133 0.24109-0.24916 0.08785 0.96652-0.96652
   6  -2   0    7.90    0.90 187 0.04890 0.13086-0.12633-0.03499-0.99078 0.99078
  -7   2   0   -0.30    0.50  21-0.28862 0.07889-0.15824 0.31956 0.94428-0.94428
  -7   2   0    0.40    0.30 202 0.02095-0.23068 0.24423-0.08291-0.96949 0.96949
  -7  -2   0    0.00    0.20  36 0.05596-0.26569-0.28974 0.12843 0.95547-0.95547
  -7  -2   0    0.10    0.40 179 0.05972-0.26945-0.29464 0.13332-0.95374 0.95374
   7   2   0   -0.30    0.50  55 0.47258-0.26285-0.39740 0.55872 0.78660-0.78660
   7   2   0   -0.30    0.40 199 0.02594 0.18379 0.18326-0.02195-0.98272 0.98272
   7  -2   0   -0.20    0.60  32-0.03267 0.24240-0.25947 0.09815 0.96520-0.96520
   7  -2   0    0.30    0.50 186 0.05058 0.15915-0.15123-0.01008-0.98720 0.98720
  -8   2   0    6.10    1.20  21-0.28244 0.04276-0.16094 0.32225 0.94569-0.94569
  -8   2   0    6.80    0.70 204 0.01754-0.25723 0.28479-0.12348-0.95843 0.95843
  -8  -2   0    6.70    0.90  34 0.01067-0.25035-0.27457 0.11325 0.96151-0.96151
  -8  -2   0    5.70    0.60 177 0.06316-0.30284-0.35256 0.19125-0.93366 0.93366
   8   2   0    6.90    0.70  54 0.43715-0.19747-0.39081 0.55212 0.81004-0.81004
   8   2   0    5.90    0.60 201 0.02252 0.21716 0.22526-0.06394-0.97404 0.97404
   8  -2   0    6.30    1.00  33-0.00665 0.24634-0.26860 0.10729 0.96323-0.96323
   8  -2   0    7.50    0.90 184 0.05253 0.18716-0.18068 0.01936-0.98214 0.98214
  -9   2   0    0.70    0.90  21-0.28000 0.01035-0.16200 0.32332 0.94623-0.94623
  -9   2   0   -0.30    0.50 206 0.01374-0.28339 0.32900-0.16768-0.94423 0.94423
  -9  -2   0   -0.50    0.50  33-0.02656-0.24309-0.26163 0.10032 0.96480-0.96480
  -9  -2   0    0.30    0.30 174 0.06682-0.33646-0.41771 0.25639-0.90612 0.90612
   9   2   0   -0.40    0.50  52 0.41413-0.14448-0.38622 0.54754 0.82421-0.82421
   9   2   0    0.40    0.40 203 0.01834 0.25130 0.27536-0.11405-0.96117 0.96117
   9  -2   0   -0.70    0.80  35 0.01744 0.25221-0.27688 0.11556 0.96075-0.96075
   9  -2   0    0.30    1.00 183 0.05473 0.21492-0.21454 0.05323-0.97518 0.97518
 -10   2   0   81.00    4.10  21-0.28037-0.01924-0.16184 0.32316 0.94615-0.94615
 -10   2   0   76.10    3.80 208 0.00954-0.30915 0.37661-0.21530-0.92632 0.92632
 -10  -2   0   81.60    4.50  31-0.05853-0.24108-0.25018 0.08887 0.96643-0.96643
 -10  -2   0   79.80    3.40 171 0.07061-0.37022-0.49003 0.32872-0.86884 0.86884
  10   2   0   83.90    3.90  52 0.39956-0.09995-0.38320 0.54451 0.83278-0.83278
  10   2   0   80.40    2.90 206 0.01329 0.28632 0.33420-0.17289-0.94241 0.94241
  10  -2   0   80.70    3.90  36 0.04006 0.25955-0.28449 0.12317 0.95784-0.95784
  10  -2   0   79.00    3.70 181 0.05715 0.24246-0.25275 0.09143-0.96584 0.96584
 -11   2   0    0.10    0.80  21-0.28293-0.04663-0.16072 0.32204 0.94558-0.94558
 -11   2   0   -0.40    0.30 210 0.00494-0.33451 0.42740-0.26609-0.90405 0.90405
 -11  -2   0   -0.10    1.00  30-0.08691-0.24266-0.23975 0.07844 0.96694-0.96694
  11   2   0    0.00    0.70  51 0.39094-0.06137-0.38137 0.54269 0.83769-0.83769
  11   2   0   -0.10    0.30 209 0.00721 0.32236 0.40259-0.24128-0.91535 0.91535
  11  -2   0    0.00    1.10  36 0.06155 0.26802-0.29157 0.13025 0.95457-0.95457
  11  -2   0   -0.30    0.50 179 0.05976 0.26981-0.29522 0.13391-0.95356 0.95356
 -12   2   0    3.10    1.00  21-0.28723-0.07230-0.15885 0.32017 0.94460-0.94460
 -12   2   0    1.20    0.50 212-0.00008-0.35944 0.48112-0.31980-0.87666 0.87666
 -12  -2   0    6.80    1.70  29-0.11274-0.24679-0.23005 0.06873 0.96663-0.96663
  12   2   0    3.20    0.60  51 0.38666-0.02713-0.38045 0.54177 0.84009-0.84009
  12   2   0    2.20    0.40 212-0.00013 0.35966 0.48160-0.32028-0.87639 0.87639
  12  -2   0    1.40    0.90  37 0.08215 0.27738-0.29823 0.13691 0.95095-0.95095
  12  -2   0    1.70    0.50 177 0.06254 0.29699-0.34193 0.18061-0.93764 0.93764
 -13   2   0    0.50    0.80  21-0.29291-0.09658-0.15636 0.31767 0.94327-0.94327
 -13  -2   0   -1.30    0.90  28-0.13668-0.25281-0.22086 0.05955 0.96568-0.96568
  13   2   0   -0.40    0.60  51 0.38563 0.00386-0.38023 0.54155 0.84066-0.84066
  13  -2   0   -1.20    0.80  38 0.10203 0.28746-0.30453 0.14321 0.94702-0.94702
  13  -2   0    0.20    0.50 175 0.06545 0.32405-0.39285 0.23153-0.91727 0.91727
 -14   2   0    1.20    1.30  21-0.29972-0.11973-0.15336 0.31467 0.94162-0.94162
 -14  -2   0    2.60    0.90  27-0.15919-0.26026-0.21206 0.05074 0.96420-0.96420
  14   2   0    2.30    0.80  51 0.38710 0.03235-0.38055 0.54186 0.83984-0.83984
  14  -2   0    3.40    1.10  39 0.12132 0.29813-0.31052 0.14921 0.94279-0.94279
  14  -2   0    3.90    0.60 173 0.06844 0.35101-0.44802 0.28670-0.89140 0.89140
 -15   2   0    0.30    0.90  20-0.30747-0.14194-0.14992 0.31124 0.93967-0.93967
 -15  -2   0    1.60    0.90  26-0.18060-0.26881-0.20354 0.04222 0.96227-0.96227
  15   2   0   -0.40    0.70  51 0.39052 0.05889-0.38128 0.54260 0.83793-0.83793
  15  -2   0   -0.30    0.70  40 0.14014 0.30927-0.31626 0.15494 0.93827-0.93827
  15  -2   0    0.10    0.30 170 0.07148 0.37793-0.50752 0.34620-0.85867 0.85867
 -16   2   0    0.70    1.00  20-0.31600-0.16337-0.14612 0.30743 0.93744-0.93744
 -16  -2   0    1.10    0.80  25-0.20113-0.27824-0.19523 0.03391 0.95991-0.95991
  16   2   0   -0.80    0.90  52 0.39549 0.08388-0.38234 0.54366 0.83511-0.83511
  16  -2   0    0.30    0.80  41 0.15855 0.32082-0.32176 0.16045 0.93345-0.93345
 -17  -2   0    2.00    1.10  24-0.22096-0.28837-0.18707 0.02576 0.95717-0.95717
  17   2   0    0.30    0.80  52 0.40172 0.10761-0.38365 0.54497 0.83152-0.83152
  17  -2   0    0.80    1.50  42 0.17663 0.33271-0.32706 0.16574 0.92835-0.92835
 -18  -2   0   22.80    2.80  23-0.24022-0.29907-0.17902 0.01771 0.95407-0.95407
  18   2   0   27.50    2.30  52 0.40899 0.13031-0.38516 0.54648 0.82727-0.82727
  18  -2   0   28.20    2.80  42 0.19441 0.34488-0.33217 0.17085 0.92297-0.92297
 -19  -2   0   -1.60    1.40  22-0.25901-0.31024-0.17105 0.00973 0.95061-0.95061
  19   2   0   -1.50    1.30  53 0.41710 0.15215-0.38682 0.54814 0.82243-0.82243
  19  -2   0    2.20    1.20  43 0.21196 0.35730-0.33711 0.17579 0.91730-0.91730
  20   2   0    2.90    1.10  53 0.42594 0.17328-0.38860 0.54992 0.81705-0.81705
  20  -2   0    2.20    1.60  44 0.22928 0.36993-0.34189 0.18057 0.91134-0.91134
  21   2   0    0.70    1.60  53 0.43538 0.19380-0.39046 0.55178 0.81116-0.81116
  21  -2   0   -0.90    1.80  45 0.24643 0.38275-0.34651 0.18520 0.90510-0.90510
  22   2   0    0.50    1.10  54 0.44534 0.21380-0.39238 0.55370 0.80480-0.80480
  22  -2   0   -0.10    2.10  45 0.26341 0.39573-0.35100 0.18968 0.89856-0.89856
  23   2   0    0.10    1.80  54 0.45574 0.23335-0.39434 0.55566 0.79799-0.79799
  23  -2   0    2.20    1.80  46 0.28024 0.40885-0.35535 0.19403 0.89173-0.89173
  24   2   0    3.80    2.20  55 0.46654 0.25252-0.39632 0.55764 0.79074-0.79074
  24  -2   0    2.30    1.80  47 0.29696 0.42210-0.35957 0.19825 0.88460-0.88460
  25   2   0   -2.10    2.60  56 0.47766 0.27136-0.39830 0.55962 0.78307-0.78307
  25  -2   0   -1.20    1.80  48 0.31356 0.43546-0.36366 0.20235 0.87717-0.87717
  26   2   0    1.60    1.70  56 0.48909 0.28990-0.40028 0.56159 0.77497-0.77497
  26  -2   0    0.10    3.10  48 0.33006 0.44892-0.36763 0.20631 0.86943-0.86943
  27   2   0    1.20    1.70  57 0.50077 0.30817-0.40223 0.56355 0.76645-0.76645
  27  -2   0   -0.40    2.80  49 0.34648 0.46246-0.37148 0.21016 0.86137-0.86137
  28   2   0   22.20    4.00  57 0.51268 0.32623-0.40415 0.56547 0.75751-0.75751
  28  -2   0   18.10    3.70  50 0.36281 0.47609-0.37520 0.21389 0.85299-0.85299
  29   2   0    0.40    1.90  58 0.52479 0.34407-0.40603 0.56735 0.74815-0.74815
  29  -2   0    0.40    2.60  51 0.37908 0.48979-0.37881 0.21749 0.84428-0.84428
  30   2   0   17.70    4.00  59 0.53709 0.36174-0.40786 0.56918 0.73837-0.73837
  30  -2   0   15.20    4.30  52 0.39528 0.50355-0.38230 0.22098 0.83523-0.83523
   0   2  -1   49.30    2.00 120 0.81300-0.81300-0.14406 0.30538-0.56416 0.49576
   0   2  -1   51.60    2.40 137-0.80743 0.80743-0.14710 0.30842-0.57133 0.50293
   0   2  -1   51.30    2.40 179 0.06050-0.06050-0.30751 0.46882-0.94962 0.88122
   0  -2   1   50.50    2.50 109 0.90740-0.90740-0.24112 0.07981-0.34422 0.41263
   0  -2   1   49.10    2.30 172 0.06952-0.06952-0.46859 0.30728-0.88067 0.94908
   0   2   1   50.50    2.00  38 0.10670-0.10670-0.30599 0.46730 0.94604-0.87763
   0   2   1   46.80    2.40 156-0.78006 0.78006 0.32252-0.16120-0.53618 0.60459
   0   2   1   49.90    2.20 212 0.00101-0.00101 0.46954-0.30823-0.88291 0.95131
   0  -2  -1   49.30    2.00  59 0.53789-0.53789-0.40798 0.24666 0.73772-0.80612
   0  -2  -1   48.60    2.30 148-0.81241 0.81241 0.14439-0.30570-0.56493 0.49652
   0  -2  -1   50.80    2.10 205 0.01554-0.01554 0.30818-0.46949-0.95120 0.88280
  -1   2  -1   24.70    1.20 127 0.71019-0.74015-0.06731 0.22863-0.70079 0.63239
  -1   2  -1   20.00    1.50 131-0.78060 0.75064-0.28328 0.44460-0.55714 0.48874
  -1   2  -1   21.30    1.30 179 0.05976-0.08972-0.29529 0.45660-0.95354 0.88513
  -1  -2   1   22.40    1.30  99 0.94114-0.97110-0.31952 0.15820-0.11032 0.17872
  -1  -2   1   22.50    1.40 135-0.80071 0.77075-0.19011 0.02880-0.56808 0.63648
  -1  -2   1   21.80    1.10 171 0.07018-0.10014-0.48144 0.32012-0.87367 0.94207
   1   2   1   22.50    0.90  42 0.18297-0.15301-0.32889 0.49021 0.92647-0.85807
   1   2   1   21.20    1.20 162-0.73884 0.76880 0.44845-0.28714-0.50300 0.57140
   1   2   1   22.10    1.30 212 0.00081 0.02915 0.47169-0.31037-0.88177 0.95017
   1  -2  -1   21.30    1.00  51 0.38964-0.35968-0.38109 0.21978 0.83842-0.90682
   1  -2  -1   21.20    1.30 142-0.81857 0.84853-0.00642-0.15489-0.57437 0.50597
   1  -2  -1   22.10    1.30 205 0.01554 0.01442 0.30827-0.46959-0.95117 0.88277
   1  -2   1   23.50    1.00 118 0.83636-0.80640-0.16436 0.00304-0.52296 0.59136
   1  -2   1   22.00    1.20 172 0.06909-0.03913-0.46039 0.29907-0.88502 0.95343
   1   2  -1   23.70    1.20 111 0.89780-0.86784-0.22846 0.38977-0.37652 0.30811
   1   2  -1   22.10    1.30 143-0.81878 0.84874 0.00659 0.15473-0.57407 0.50567
   1   2  -1   20.90    1.40 179 0.06095-0.03099-0.31499 0.47631-0.94714 0.87873
  -1  -2  -1   22.80    0.90  77 0.82184-0.85180-0.41575 0.25444 0.38952-0.45793
  -1  -2  -1   21.20    1.20 154-0.79041 0.76045 0.27991-0.44122-0.54489 0.47649
  -1  -2  -1   21.40    1.30 204 0.01598-0.04594 0.30311-0.46443-0.95282 0.88442
  -1   2   1   20.60    1.00  37 0.06811-0.09807-0.29371 0.45502 0.95347-0.88506
  -1   2   1   20.00    1.20 150-0.80744 0.77748 0.18546-0.02414-0.56004 0.62845
  -1   2   1   22.40    1.50 212 0.00079-0.03075 0.47193-0.31061-0.88164 0.95004
  -2   2  -1   42.80    2.00 180 0.05873-0.11866-0.27840 0.43971-0.95867 0.89027
  -2  -2   1   44.10    1.80  88 0.91211-0.97203-0.38178 0.22046 0.14933-0.08093
  -2  -2   1   45.10    2.10 141-0.81706 0.75714-0.04647-0.11485-0.57467 0.64307
  -2  -2   1   46.80    2.20 170 0.07106-0.13098-0.49893 0.33761-0.86372 0.93213
   2   2   1   40.60    2.40 167-0.68796 0.74788 0.55840-0.39709-0.46357 0.53198
   2   2   1   45.20    2.20 212 0.00016 0.05976 0.47855-0.31724-0.87806 0.94646
   2  -2  -1   44.20    1.90  48 0.31122-0.25129-0.36309 0.20177 0.87824-0.94665
   2  -2  -1   48.20    2.10 136-0.80505 0.86497-0.16354 0.00222-0.57022 0.50182
   2  -2  -1   44.30    2.10 204 0.01594 0.04398 0.30359-0.46491-0.95267 0.88427
   2  -2   1   43.00    2.00   5-0.60915 0.66907 0.00371-0.16503 0.79305-0.72464
   2  -2   1   43.10    2.00 124 0.75617-0.69624-0.09965-0.06167-0.64675 0.71515
   2  -2   1   46.50    2.10 172 0.06890-0.00898-0.45677 0.29546-0.88691 0.95531
   2   2  -1   47.50    2.00 101 0.93944-0.87952-0.30714 0.46846-0.15204 0.08364
   2   2  -1   46.70    2.10 150-0.80965 0.86957 0.16866-0.00735-0.56216 0.49376
   2   2  -1   47.20    2.30 178 0.06111-0.00118-0.31764 0.47896-0.94624 0.87784
  -2  -2  -1   43.00    2.20 159-0.75829 0.69837 0.39522-0.55654-0.51845 0.45005
  -2  -2  -1   43.40    2.10 204 0.01686-0.07678 0.29283-0.45414-0.95602 0.88761
  -2   2   1   47.50    1.90  36 0.04071-0.10063-0.28470 0.44602 0.95775-0.88935
  -2   2   1   43.50    2.10 144-0.81858 0.75866 0.04504 0.11628-0.57263 0.64103
  -2   2   1   44.50    2.10 212 0.00015-0.06007 0.47865-0.31733-0.87801 0.94641
  -3   2  -1 2074.10   67.60 181 0.05740-0.14729-0.25689 0.41821-0.96473 0.89633
  -3  -2   1 2244.50   67.80  77 0.82365-0.91353-0.41544 0.25412 0.38602-0.31762
  -3  -2   1 2052.40   69.90 146-0.81661 0.72673 0.09327-0.25458-0.56961 0.63801
   3   2   1 2139.00   69.70 213-0.00096 0.09084 0.49030-0.32899-0.87155 0.93996
   3  -2  -1 2085.40   68.60  46 0.26691-0.17703-0.35191 0.19060 0.89717-0.96557
   3  -2  -1 2156.10   68.00 204 0.01673 0.07315 0.29431-0.45563-0.95556 0.88716
   3  -2   1 2048.70   69.70  10-0.51855 0.60844-0.04711-0.11420 0.85375-0.78534
   3  -2   1 2256.00   67.80 129 0.68259-0.59271-0.04905-0.11226-0.72915 0.79755
   3  -2   1 2139.20   66.80 172 0.06895 0.02093-0.45766 0.29635-0.88645 0.95485
   3   2  -1 2188.10   67.90  91 0.92779-0.83790-0.36600 0.52731 0.07251-0.14092
   3   2  -1 2048.50   68.10 156-0.77881 0.86869 0.32722-0.16591-0.53515 0.46675
   3   2  -1 2139.60   68.40 179 0.06097 0.02891-0.31534 0.47665-0.94702 0.87862
  -3  -2  -1 2054.80   67.20 164-0.72164 0.63176 0.48947-0.65078-0.48954 0.42114
  -3  -2  -1 2172.00   69.20 203 0.01820-0.10809 0.27702-0.43834-0.96069 0.89229
  -3   2   1 2146.80   67.00  35 0.01806-0.10794-0.27709 0.43841 0.96067-0.89227
  -3   2   1 2039.80   69.00 139-0.81393 0.72405-0.08994 0.25125-0.57395 0.64236
  -3   2   1 2082.50   67.20 213-0.00088-0.08900 0.48947-0.32816-0.87202 0.94042
  -4   2  -1  640.40   21.00   4-0.62095 0.50110 0.01072 0.15060 0.78378-0.85218
  -4   2  -1  617.40   20.70 182 0.05576-0.17561-0.23080 0.39212-0.97140 0.90300
  -4  -2   1  659.10   21.40  68 0.70567-0.82552-0.42286 0.26154 0.56852-0.50012
  -4  -2   1  614.50   21.00 152-0.80200 0.68215 0.22079-0.38210-0.55503 0.62343
   4   2   1  635.70   21.00  34 0.00677 0.11308-0.27323 0.43455 0.96192-0.89352
   4   2   1  630.00   20.90 214-0.00257 0.12242 0.50706-0.34575-0.86191 0.93031
   4  -2  -1  615.20   21.00  44 0.24119-0.12134-0.34511 0.18379 0.90704-0.97545
   4  -2  -1  645.80   21.80 203 0.01790 0.10194 0.28055-0.44187-0.95967 0.89127
   4  -2   1  607.90   21.70  14-0.44002 0.55986-0.08761-0.07370 0.89370-0.82530
   4  -2   1  648.20   21.90 172 0.06923 0.05062-0.46295 0.30164-0.88368 0.95208
   4   2  -1  660.40   21.40  83 0.87762-0.75778-0.40087 0.56219 0.26283-0.33123
   4   2  -1  638.60   21.20 179 0.06052 0.05932-0.30790 0.46922-0.94949 0.88109
  -4  -2  -1  626.20   20.30   2-0.66442 0.54458 0.03743-0.19874 0.74642-0.81482
  -4  -2  -1  612.50   21.50 167-0.68468 0.56483 0.56448-0.72580-0.46106 0.39266
  -4  -2  -1  638.60   21.70 202 0.02003-0.13987 0.25533-0.41665-0.96665 0.89824
  -4   2   1  638.30   21.50  34-0.00213-0.11771-0.27017 0.43149 0.96281-0.89441
  -4   2   1  612.90   22.50 134-0.79665 0.67681-0.21217 0.37348-0.56598 0.63438
  -4   2   1  619.20   21.00 213-0.00229-0.11755 0.50417-0.34285-0.86360 0.93201
  -5   2  -1  188.50    6.90   7-0.57144 0.42163-0.01804 0.17936 0.82045-0.88885
  -5   2  -1  181.80    7.00 183 0.05380-0.20360-0.20015 0.36146-0.97829 0.90988
  -5  -2   1  195.60    7.20  61 0.58656-0.73636-0.41433 0.25302 0.69590-0.62750
  -5  -2   1  182.00    7.30 156-0.77779 0.62798 0.33101-0.49232-0.53430 0.60271
   5   2   1  186.80    6.30  36 0.05099 0.09882-0.28811 0.44942 0.95624-0.88784
   5  -2  -1  183.70    7.10  44 0.22658-0.07678-0.34115 0.17983 0.91229-0.98070
   5  -2  -1  194.20    7.10 203 0.01943 0.13037 0.26242-0.42373-0.96476 0.89636
   5  -2   1  180.60    7.30  17-0.37236 0.52217-0.12029-0.04103 0.92026-0.85186
   5  -2   1  191.60    6.90 172 0.06972 0.08008-0.47251 0.31119-0.87856 0.94697
   5   2  -1  192.40    7.00  76 0.81254-0.66273-0.41722 0.57854 0.40707-0.47547
   5   2  -1  182.20    6.90 169-0.66756 0.81737 0.59466-0.43335-0.44804 0.37963
   5   2  -1  184.80    7.00 179 0.05975 0.09005-0.29512 0.45644-0.95359 0.88519
  -5  -2  -1  182.80    6.50  10-0.51553 0.36572-0.04873-0.11258 0.85549-0.92389
  -5  -2  -1  187.90    7.00 201 0.02235-0.17215 0.22735-0.38866-0.97356 0.90515
  -5   2   1  190.80    7.20  33-0.02090-0.12890-0.26363 0.42494 0.96440-0.89600
  -5   2   1  174.70    7.10 214-0.00407-0.14573 0.52248-0.36117-0.85264 0.92104
  -6   2  -1   43.00    2.00   9-0.53252 0.35276-0.03959 0.20090 0.84549-0.91389
  -6   2  -1   38.30    2.10 185 0.05149-0.23126-0.16495 0.32627-0.98496 0.91655
  -6  -2   1   39.40    1.80  56 0.47987-0.65964-0.39869 0.23738 0.78152-0.71311
  -6  -2   1   39.90    2.00 160-0.74874 0.56897 0.42244-0.58376-0.51082 0.57922
   6   2   1   38.60    1.90  37 0.08043 0.09933-0.29768 0.45899 0.95127-0.88287
   6  -2  -1   39.70    2.30  43 0.21911-0.03934-0.33909 0.17778 0.91488-0.98328
   6  -2  -1   42.40    2.00 202 0.02131 0.15846 0.23996-0.40128-0.97055 0.90215
   6  -2   1   40.50    2.10  20-0.31371 0.49347-0.14714-0.01417 0.93805-0.86965
   6  -2   1   43.60    2.10 171 0.07042 0.10935-0.48619 0.32487-0.87101 0.93942
   6   2  -1   42.50    2.00  71 0.74880-0.56904-0.42261 0.58393 0.51058-0.57898
   6   2  -1   40.60    2.00 180 0.05863 0.12113-0.27673 0.43804-0.95916 0.89076
  -6  -2  -1   41.50    1.90  14-0.43545 0.25569-0.08988-0.07144 0.89571-0.96412
  -6  -2  -1   41.20    1.90 200 0.02519-0.20495 0.19257-0.35388-0.98096 0.91256
  -6   2   1   45.60    2.50  32-0.03876-0.14100-0.25730 0.41861 0.96555-0.89715
  -7   2  -1   46.90    2.30  11-0.50234 0.29262-0.05572 0.21704 0.86287-0.93127
  -7   2  -1   48.70    2.50 187 0.04882-0.25855-0.12522 0.28653-0.99093 0.92252
  -7  -2   1   51.70    2.20  51 0.38854-0.59827-0.38086 0.21954 0.83903-0.77063
  -7  -2   1   43.90    2.20 164-0.71863 0.50890 0.49620-0.65752-0.48720 0.55560
   7   2   1   48.80    2.10  38 0.10404 0.10569-0.30516 0.46647 0.94660-0.87820
   7  -2  -1   48.20    2.20  43 0.21648-0.00675-0.33836 0.17705 0.91578-0.98418
   7  -2  -1   51.70    2.30 201 0.02351 0.18622 0.21323-0.37455-0.97672 0.90832
   7  -2   1   47.70    2.40  22-0.26227 0.47200-0.16966 0.00834 0.94996-0.88156
   7  -2   1   55.20    2.30 170 0.07130 0.13842-0.50382 0.34251-0.86086 0.92926
   7   2  -1   52.40    2.40  68 0.69342-0.48370-0.42254 0.58386 0.58363-0.65203
   7   2  -1   48.00    2.10 181 0.05712 0.15260-0.25236 0.41368-0.96595 0.89754
  -7  -2  -1   44.60    2.30  16-0.39006 0.18034-0.11192-0.04939 0.91396-0.98236
  -7  -2  -1   48.10    2.20 198 0.02856-0.23829 0.15041-0.31172-0.98821 0.91981
  -7   2   1   46.70    2.70  31-0.05602-0.15371-0.25109 0.41241 0.96634-0.89794
  -8   2  -1   40.30    2.30  12-0.47923 0.23954-0.06776 0.22908 0.87507-0.94347
  -8   2  -1   41.20    2.00 188 0.04578-0.28546-0.08095 0.24227-0.99567 0.92726
  -8  -2   1   41.80    2.20  48 0.31111-0.55080-0.36306 0.20175 0.87829-0.80989
  -8  -2   1   36.40    2.10 167-0.68994 0.45025 0.55469-0.71600-0.46509 0.53349
   8   2   1   43.20    2.20  39 0.12476 0.11493-0.31158 0.47289 0.94200-0.87359
   8  -2  -1   40.40    2.30  43 0.21728 0.02240-0.33859 0.17727 0.91550-0.98391
   8  -2  -1   40.30    2.20 199 0.02602 0.21366 0.18223-0.34354-0.98291 0.91451
   8  -2   1   42.90    2.20  24-0.21658 0.45627-0.18888 0.02757 0.95782-0.88941
   8   2  -1   39.90    2.00  65 0.64797-0.40828-0.42016 0.58147 0.63530-0.70370
   8   2  -1   42.90    2.10 183 0.05518 0.18451-0.22158 0.38290-0.97358 0.90518
  -8  -2  -1   39.90    2.10  18-0.36366 0.12397-0.12436-0.03696 0.92319-0.99160
  -8  -2  -1   40.30    1.90 196 0.03248-0.27217 0.10018-0.26150-0.99444 0.92604
  -8   2   1   44.90    2.50  31-0.07284-0.16685-0.24495 0.40627 0.96679-0.89839
  -9   2  -1   35.00    2.30  13-0.46179 0.19214-0.07668 0.23799 0.88367-0.95207
  -9   2  -1   35.60    1.80 190 0.04233-0.31197-0.03216 0.19347-0.99859 0.93018
  -9  -2   1   37.90    2.20  45 0.24506-0.51471-0.34615 0.18483 0.90561-0.83721
  -9  -2   1   34.70    1.90 169-0.66403 0.39439 0.60059-0.76191-0.44536 0.51376
   9   2   1   36.90    1.90  40 0.14384 0.12580-0.31737 0.47869 0.93733-0.86892
   9  -2  -1   38.30    2.30  43 0.22060 0.04905-0.33950 0.17819 0.91437-0.98277
   9  -2  -1   36.00    1.60 198 0.02884 0.24081 0.14693-0.30825-0.98873 0.92032
   9  -2   1   37.20    2.20  26-0.17548 0.44512-0.20559 0.04428 0.96278-0.89437
   9   2  -1   36.60    1.90  63 0.61176-0.34212-0.41705 0.57836 0.67217-0.74058
   9   2  -1   36.60    1.70 184 0.05273 0.21691-0.18383 0.34514-0.98154 0.91314
  -9  -2  -1   35.00    2.20  18-0.34861 0.07896-0.13132-0.02999 0.92802-0.99643
  -9  -2  -1   34.80    1.80 193 0.03697-0.30662 0.04106-0.20238-0.99847 0.93007
  -9   2   1   37.20    2.20  30-0.08935-0.18030-0.23884 0.40016 0.96694-0.89854
 -10   2  -1  175.80    7.10  13-0.44894 0.14933-0.08316 0.24448 0.88968-0.95809
 -10   2  -1  160.20    6.60 193 0.03845-0.33805 0.02117 0.14015-0.99904 0.93063
 -10  -2   1  171.70    6.70  42 0.18799-0.48760-0.33034 0.16902 0.92495-0.85655
  10   2   1  173.60    6.40  41 0.16191 0.13769-0.32275 0.48407 0.93253-0.86413
  10  -2  -1  161.40    6.60  44 0.22582 0.07379-0.34094 0.17962 0.91256-0.98096
  10  -2  -1  167.20    6.10 196 0.03194 0.26767 0.10729-0.26861-0.99371 0.92531
  10  -2   1  161.80    6.80  28-0.13805 0.43765-0.22033 0.05901 0.96561-0.89720
  10   2  -1  169.30    6.70  61 0.58346-0.28385-0.41397 0.57529 0.69872-0.76712
  10   2  -1  170.90    5.70 186 0.04971 0.24989-0.13837 0.29968-0.98913 0.92073
 -10  -2  -1  163.30    6.10  19-0.34083 0.04122-0.13489-0.02643 0.93040-0.99880
 -10  -2  -1  160.20    6.20 191 0.04202-0.34163-0.02795-0.13337-0.99873 0.93032
 -10   2   1  170.90    7.10  29-0.10563-0.19398-0.23274 0.39405 0.96679-0.89838
 -11   2  -1    0.60    1.10  14-0.43981 0.11024-0.08772 0.24903 0.89380-0.96220
 -11   2  -1   -0.10    0.50 195 0.03410-0.36367 0.07903 0.08228-0.99629 0.92789
 -11  -2   1    0.20    0.60  40 0.13797-0.46754-0.31560 0.15429 0.93881-0.87041
  11   2   1    1.20    0.80  42 0.17931 0.15026-0.32784 0.48915 0.92756-0.85916
  11  -2  -1    0.70    0.80  44 0.23250 0.09707-0.34276 0.18145 0.91020-0.97860
  11  -2  -1   -0.10    0.50 194 0.03530 0.29427 0.06323-0.22454-0.99737 0.92897
  11  -2   1   -0.10    0.80  29-0.10360 0.43317-0.23350 0.07219 0.96682-0.89842
  11   2  -1   -0.20    0.50  60 0.56167-0.23210-0.41126 0.57257 0.71791-0.78631
  11   2  -1   -0.20    0.40 188 0.04601 0.28356-0.08425 0.24557-0.99538 0.92698
 -11  -2  -1   -0.90    0.70  19-0.33799 0.00842-0.13618-0.02513 0.93125-0.99965
 -11  -2  -1   -0.10    0.30 187 0.04766-0.37723-0.10812-0.05320-0.99300 0.92459
 -11   2   1   -0.20    1.00  28-0.12172-0.20785-0.22662 0.38794 0.96635-0.89794
 -12   2  -1    4.20    0.90  14-0.43373 0.07420-0.09073 0.25205 0.89646-0.96487
 -12   2  -1    4.10    0.70 198 0.02927-0.38880 0.14146 0.01986-0.98951 0.92111
 -12  -2   1    5.30    0.90  38 0.09347-0.45300-0.30183 0.14052 0.94877-0.88037
  12   2   1    3.40    0.80  42 0.19624 0.16329-0.33269 0.49400 0.92239-0.85399
  12  -2  -1    2.90    0.90  44 0.24035 0.11918-0.34488 0.18357 0.90735-0.97576
  12  -2  -1    4.50    0.90 192 0.03893 0.32060 0.01462-0.17593-0.99914 0.93073
  12  -2   1    4.20    1.10  31-0.07159 0.43112-0.24541 0.08410 0.96677-0.89837
  12   2  -1    3.80    0.80  59 0.54520-0.18567-0.40902 0.57034 0.73175-0.80015
  12   2  -1    4.00    0.50 191 0.04147 0.31806-0.02019 0.18150-0.99894 0.93053
 -12  -2  -1    3.20    1.00  19-0.33863-0.02090-0.13589-0.02542 0.93106-0.99946
 -12  -2  -1    4.90    0.60 183 0.05386-0.41339-0.20111 0.03979-0.97809 0.90968
 -12   2   1    4.90    1.10  28-0.13767-0.22186-0.22048 0.38179 0.96563-0.89722
 -13   2  -1    9.20    1.80  14-0.43017 0.04068-0.09249 0.25380 0.89800-0.96640
 -13   2  -1    9.60    0.90 200 0.02390-0.41339 0.20847-0.04716-0.97774 0.90933
 -13  -2   1   10.70    1.60  36 0.05336-0.44285-0.28889 0.12757 0.95587-0.88747
  13  -2  -1    7.50    1.30  45 0.24912 0.14037-0.34723 0.18592 0.90408-0.97249
  13  -2  -1   10.70    0.90 190 0.04280 0.34669-0.03871-0.12260-0.99833 0.92993
  13  -2   1    7.70    1.30  32-0.04159 0.43108-0.25629 0.09497 0.96571-0.89730
  13   2  -1    9.60    1.40  58 0.53308-0.14359-0.40727 0.56859 0.74159-0.80999
 -13  -2  -1    9.90    1.30  19-0.34183-0.04766-0.13443-0.02688 0.93010-0.99850
 -13  -2  -1    8.70    0.80 179 0.06061-0.45010-0.30927 0.14796-0.94904 0.88064
 -13   2   1    7.50    1.30  27-0.15350-0.23599-0.21430 0.37561 0.96463-0.89623
 -14   2  -1   24.60    2.60  14-0.42871 0.00926-0.09321 0.25452 0.89862-0.96702
 -14   2  -1   24.20    1.40 203 0.01794-0.43739 0.28015-0.11883-0.95979 0.89139
 -14  -2   1   26.20    2.30  35 0.01676-0.43621-0.27665 0.11533 0.96082-0.89242
  14   2   1   26.50    2.00  44 0.22917 0.19028-0.34185 0.50317 0.91138-0.84298
  14  -2  -1   21.40    1.80  45 0.25865 0.16080-0.34975 0.18844 0.90043-0.96883
  14  -2  -1   26.60    1.50 188 0.04689 0.37256-0.09700-0.06432-0.99418 0.92578
  14  -2   1   22.40    2.10  33-0.01327 0.43272-0.26630 0.10499 0.96380-0.89540
  14   2  -1   28.10    1.80  58 0.52450-0.10505-0.40599 0.56731 0.74838-0.81678
  14   2  -1   25.70    1.30 198 0.02891 0.39054 0.14601 0.01531-0.98886 0.92046
 -14  -2  -1   24.90    2.20  18-0.34695-0.07250-0.13208-0.02923 0.92854-0.99694
 -14  -2  -1   25.50    1.60 173 0.06783-0.48728-0.43642 0.27510-0.89719 0.82878
 -14   2   1   24.80    3.20  26-0.16925-0.25021-0.20808 0.36939 0.96336-0.89496
 -15   2  -1    1.80    1.60  14-0.42902-0.02039-0.09306 0.25437 0.89849-0.96689
 -15   2  -1   -0.10    0.40 207 0.01132-0.46074 0.35659-0.19528-0.93419 0.86579
 -15  -2   1    2.40    1.10  33-0.01700-0.43241-0.26499 0.10368 0.96410-0.89570
  15   2   1    0.90    1.10  45 0.24531 0.20410-0.34622 0.50753 0.90551-0.83711
  15  -2  -1    0.70    1.30  46 0.26881 0.18061-0.35241 0.19109 0.89641-0.96481
  15  -2  -1    0.60    0.60 185 0.05120 0.39821-0.16057-0.00075-0.98570 0.91729
  15  -2   1    0.30    1.30  34 0.01365 0.43577-0.27559 0.11427 0.96118-0.89278
  15   2  -1    1.70    1.00  58 0.51886-0.06945-0.40512 0.56644 0.75277-0.82117
  15   2  -1    0.80    0.30 202 0.02001 0.42941 0.25557-0.09426-0.96658 0.89818
 -15  -2  -1    1.20    0.70  18-0.35356-0.09585-0.12904-0.03228 0.92647-0.99487
 -15   2   1   -0.80    1.00  26-0.18491-0.26450-0.20181 0.36312 0.96181-0.89341
 -16   2  -1    0.30    1.40  14-0.43082-0.04855-0.09217 0.25348 0.89772-0.96612
 -16   2  -1    3.60    0.50 210 0.00396-0.48333 0.43800-0.27669-0.89896 0.83056
 -16  -2   1    2.50    1.70  32-0.04845-0.43093-0.25383 0.09251 0.96604-0.89763
  16   2   1    2.60    0.80  45 0.26130 0.21807-0.35045 0.51177 0.89939-0.83099
  16  -2  -1    0.60    1.00  46 0.27948 0.19989-0.35516 0.19384 0.89205-0.96045
  16  -2  -1    2.20    0.60 182 0.05571 0.42367-0.22989 0.06857-0.97162 0.90322
  16  -2   1   -1.50    1.60  35 0.03936 0.44001-0.28426 0.12294 0.95794-0.88954
  16   2  -1    3.40    1.30  58 0.51564-0.03627-0.40462 0.56594 0.75525-0.82365
  16   2  -1    3.40    0.40 208 0.00799 0.47139 0.39397-0.23265-0.91909 0.85069
 -16  -2  -1    3.30    1.20  18-0.36134-0.11803-0.12543-0.03588 0.92396-0.99236
 -16   2   1    2.00    1.20  25-0.20051-0.27886-0.19548 0.35680 0.95999-0.89159
 -17  -2   1    0.30    1.80  30-0.07797-0.43136-0.24306 0.08175 0.96687-0.89847
  17   2   1    1.00    0.80  46 0.27717 0.23216-0.35456 0.51588 0.89301-0.82460
  17  -2  -1   -2.20    1.80  47 0.29060 0.21873-0.35798 0.19666 0.88736-0.95576
  17  -2  -1    0.90    0.50 179 0.06039 0.44895-0.30564 0.14433-0.95023 0.88183
  17  -2   1    1.40    1.50  37 0.06406 0.44527-0.29239 0.13107 0.95415-0.88575
  17   2  -1   -1.20    1.10  57 0.51445-0.00512-0.40443 0.56575 0.75616-0.82456
 -17  -2  -1   -0.40    1.10  17-0.37006-0.13927-0.12137-0.03995 0.92105-0.98945
 -18  -2   1   25.80    2.70  29-0.10590-0.43339-0.23263 0.07132 0.96678-0.89838
  18   2   1   26.30    2.80  47 0.29294 0.24635-0.35856 0.51988 0.88635-0.81795
  18  -2  -1   23.60    2.50  47 0.30209 0.23721-0.36084 0.19953 0.88235-0.95075
  18  -2  -1   27.40    1.60 175 0.06522 0.47407-0.38889 0.22758-0.91897 0.85057
  18  -2   1   19.90    2.80  38 0.08788 0.45142-0.30006 0.13874 0.94987-0.88146
  18   2  -1   26.20    2.30  57 0.51497 0.02432-0.40452 0.56583 0.75576-0.82416
 -18  -2  -1   23.40    3.20  17-0.37955-0.15975-0.11691-0.04441 0.91776-0.98616
 -19  -2   1   -0.90    1.30  28-0.13248-0.43677-0.22248 0.06117 0.96589-0.89749
  19   2   1    2.60    1.30  47 0.30864 0.26062-0.36246 0.52377 0.87941-0.81101
  19  -2  -1    1.30    1.10  48 0.31390 0.25535-0.36374 0.20243 0.87702-0.94542
  19  -2  -1    2.80    0.70 171 0.07018 0.49908-0.48146 0.32014-0.87366 0.80525
  19  -2   1    3.60    1.80  39 0.11094 0.45831-0.30731 0.14599 0.94512-0.87672
  19   2  -1    3.40    1.60  58 0.51695 0.05231-0.40482 0.56614 0.75424-0.82265
 -19  -2  -1    3.30    1.80  16-0.38967-0.17959-0.11211-0.04920 0.91411-0.98251
  20   2   1   20.40    2.00  48 0.32426 0.27496-0.36625 0.52756 0.87219-0.80379
  20  -2  -1   24.40    2.60  48 0.32599 0.27323-0.36666 0.20534 0.87137-0.93978
  20  -2   1   19.30    2.80  40 0.13334 0.46587-0.31420 0.15288 0.93995-0.87154
  20   2  -1   20.00    2.80  58 0.52016 0.07906-0.40532 0.56664 0.75176-0.82016
 -20  -2  -1   13.20    2.50  16-0.40031-0.19891-0.10702-0.05429 0.91011-0.97851
  21   2   1    3.40    1.30  49 0.33983 0.28935-0.36993 0.53125 0.86468-0.79628
  21  -2  -1    2.20    1.80  49 0.33832 0.29086-0.36958 0.20826 0.86542-0.93382
  21  -2   1   -0.80    1.80  41 0.15517 0.47401-0.32076 0.15944 0.93437-0.86596
  21   2  -1    0.60    1.10  58 0.52444 0.10473-0.40598 0.56730 0.74842-0.81683
  22   2   1    5.00    1.90  50 0.35535 0.30379-0.37351 0.53483 0.85686-0.78846
  22  -2  -1   -2.30    2.00  49 0.35086 0.30828-0.37248 0.21117 0.85916-0.92756
  22  -2   1    0.50    1.90  41 0.17648 0.48266-0.32702 0.16570 0.92839-0.85999
  22   2  -1   -1.00    1.10  58 0.52965 0.12949-0.40676 0.56808 0.74432-0.81272
  23   2   1    2.40    2.00  50 0.37083 0.31827-0.37699 0.53831 0.84874-0.78034
  23  -2  -1   -0.80    1.80  50 0.36358 0.32552-0.37537 0.21406 0.85258-0.92099
  23  -2   1   -2.20    2.30  42 0.19735 0.49175-0.33300 0.17169 0.92204-0.85364
  23   2  -1   -0.20    1.70  59 0.53566 0.15343-0.40765 0.56897 0.73952-0.80792
  24   2   1   10.50    1.90  51 0.38628 0.33278-0.38037 0.54169 0.84030-0.77190
  24  -2  -1   11.60    3.10  51 0.37647 0.34259-0.37824 0.21692 0.84570-0.91410
  24  -2   1   12.80    2.60  43 0.21781 0.50125-0.33873 0.17742 0.91532-0.84692
  25   2   1   38.40    3.90  52 0.40169 0.34733-0.38365 0.54496 0.83154-0.76314
  25  -2  -1   36.00    4.00  51 0.38951 0.35951-0.38107 0.21975 0.83849-0.90690
  25  -2   1   34.40    3.90  44 0.23792 0.51110-0.34423 0.18292 0.90824-0.83984
  25   2  -1   34.50    3.50  59 0.54971 0.19931-0.40965 0.57096 0.72801-0.79642
  26   2   1   -1.80    2.10  53 0.41708 0.36190-0.38682 0.54814 0.82244-0.75404
  26  -2  -1   -1.40    1.90  52 0.40267 0.37631-0.38385 0.22254 0.83097-0.89937
  26  -2   1   -1.40    2.20  45 0.25772 0.52126-0.34951 0.18819 0.90079-0.83239
  26   2  -1   -0.10    1.60  60 0.55760 0.22138-0.41072 0.57204 0.72138-0.78979
  27   2   1    7.70    2.20  53 0.43245 0.37649-0.38989 0.55120 0.81300-0.74460
  27  -2  -1    7.00    3.20  53 0.41596 0.39299-0.38659 0.22528 0.82312-0.89152
  27  -2   1   10.40    2.80  46 0.27723 0.53171-0.35458 0.19326 0.89298-0.82458
  27   2  -1    8.10    2.20  60 0.56596 0.24298-0.41182 0.57313 0.71421-0.78261
  28   2   1    2.50    2.40  54 0.44780 0.39110-0.39285 0.55416 0.80321-0.73481
  28  -2  -1   -1.30    2.20  53 0.42934 0.40956-0.38928 0.22796 0.81494-0.88334
  28  -2   1   -0.30    2.10  47 0.29648 0.54242-0.35945 0.19813 0.88481-0.81641
  28   2  -1   -0.70    2.40  61 0.57476 0.26414-0.41292 0.57424 0.70650-0.77490
  29   2   1    0.00    2.10  55 0.46313 0.40573-0.39570 0.55702 0.79305-0.72465
  29  -2  -1    1.40    2.50  54 0.44283 0.42604-0.39190 0.23059 0.80642-0.87483
  29  -2   1   -2.30    2.70  48 0.31551 0.55336-0.36413 0.20282 0.87628-0.80787
  29   2  -1    1.40    2.60  61 0.58394 0.28492-0.41403 0.57535 0.69828-0.76668
  30   2   1    1.20    3.10  56 0.47845 0.42037-0.39844 0.55976 0.78252-0.71411
  30  -2  -1    6.80    3.80  54 0.45639 0.44243-0.39446 0.23314 0.79756-0.86597
  30  -2   1   -2.10    4.40  49 0.33432 0.56450-0.36864 0.20732 0.86737-0.79897
  30   2  -1    3.20    2.40  62 0.59347 0.30535-0.41512 0.57644 0.68954-0.75794
   0   2  -2  153.60    6.00 112 0.88477-0.88477-0.21290 0.37422-0.41455 0.27775
   0  -2   2  154.20    6.30 102 0.93671-0.93671-0.29653 0.13521-0.18614 0.32295
   0   2   2  153.30    5.60  64 0.62711-0.62711-0.41848 0.57980 0.65697-0.52016
   0   2   2  136.50    6.00 166-0.69832 0.69832 0.53854-0.37723-0.47151 0.60832
   0  -2  -2  150.20    5.30  80 0.85577-0.85577-0.40821 0.24690 0.31784-0.45464
   0  -2  -2  144.10    5.50 156-0.78148 0.78148 0.31705-0.47837-0.53737 0.40056
  -1   2  -2   11.70    0.80 118 0.82969-0.85965-0.15841 0.31972-0.53528 0.39848
  -1  -2   2   11.60    0.90  95 0.93942-0.96938-0.34145 0.18014-0.03010 0.16691
   1   2   2   10.40    0.70  72 0.75671-0.72675-0.42231 0.58363 0.49904-0.36224
   1  -2  -2   10.20    0.80  72 0.75801-0.72805-0.42225 0.26094 0.49712-0.63392
   1  -2  -2   10.10    0.80 150-0.80768 0.83764 0.18369-0.34500-0.56027 0.42347
   1  -2   2   10.20    1.00 108 0.91233-0.88237-0.24818 0.08687-0.32566 0.46247
   1   2  -2   11.10    0.70 106 0.92315-0.89319-0.26566 0.42698-0.27788 0.14107
   1   2  -2   12.50    0.90 135-0.80046 0.83042-0.19154 0.35286-0.56795 0.43115
  -1  -2  -2   10.70    0.60  92 0.93023-0.96019-0.36253 0.20122 0.05697-0.19378
  -1  -2  -2    9.40    0.90 161-0.74639 0.71643 0.42880-0.59012-0.50896 0.37215
  -1   2   2   10.30    0.80  57 0.51429-0.54425-0.40441 0.56572 0.75628-0.61948
  -1   2   2   10.10    0.80 161-0.74459 0.71463 0.43358-0.27226-0.50754 0.64434
  -2   2  -2    8.60    0.90 124 0.76436-0.82428-0.10571 0.26702-0.63607 0.49926
  -2  -2   2    8.60    0.80  89 0.91622-0.97615-0.37837 0.21706 0.13178 0.00502
   2   2   2    8.20    0.50  83 0.87647-0.81655-0.40133 0.56264 0.26596-0.12916
   2  -2  -2    8.20    0.70  66 0.66827-0.60835-0.42145 0.26013 0.61302-0.74983
   2  -2  -2    8.30    0.60 144-0.81878 0.87870 0.03218-0.19349-0.57320 0.43640
   2  -2   2    9.00    0.90 114 0.87379-0.81387-0.20083 0.03952-0.44290 0.57971
   2   2  -2    8.10    0.90 100 0.94042-0.88049-0.31273 0.47404-0.13348-0.00332
   2   2  -2    8.50    0.70 141-0.81768 0.87760-0.03383 0.19515-0.57468 0.43787
  -2  -2  -2    8.40    0.60 105 0.92604-0.98596-0.27102 0.10970-0.26267 0.12587
  -2  -2  -2    7.90    0.80 165-0.70786 0.64794 0.51925-0.68056-0.47886 0.34206
  -2   2   2    7.70    0.60  53 0.42254-0.48246-0.38792 0.54924 0.81913-0.68232
  -2   2   2    7.80    0.70 156-0.78191 0.72199 0.31538-0.15406-0.53773 0.67453
  -3   2  -2   18.70    1.30 128 0.69486-0.78475-0.05708 0.21839-0.71687 0.58007
  -3  -2   2   18.30    1.20  82 0.86847-0.95835-0.40425 0.24294 0.28695-0.15014
  -3  -2   2   16.40    1.20 134-0.79903 0.70914-0.19954 0.03823-0.56722 0.70403
   3   2   2   19.20    0.90  95 0.93852-0.84864-0.34481 0.50612-0.01699 0.15380
   3  -2  -2   16.90    1.10  62 0.59532-0.50544-0.41533 0.25401 0.68782-0.82463
   3  -2  -2   17.90    1.00 137-0.80972 0.89961-0.12949-0.03183-0.57234 0.43554
   3  -2   2   16.60    1.30 118 0.82867-0.73878-0.15751-0.00381-0.53713 0.67393
   3   2  -2   16.70    1.10  94 0.93632-0.84643-0.35107 0.51238 0.00817-0.14497
   3   2  -2   16.70    1.20 148-0.81315 0.90303 0.13704 0.02428-0.56569 0.42889
  -3  -2  -2   16.80    0.80 119 0.81812-0.90800-0.14838-0.01293-0.55558 0.41877
  -3  -2  -2   17.00    1.30 168-0.66978 0.57990 0.59088-0.75219-0.44972 0.31292
  -3   2   2   18.80    1.20  49 0.34834-0.43822-0.37191 0.53322 0.86043-0.72363
  -3   2   2   16.00    1.20 150-0.80699 0.71711 0.18866-0.02734-0.55962 0.69643
  -4   2  -2   57.70    3.00 170 0.07098-0.19082-0.49735 0.65867-0.86464 0.72783
  -4  -2   2   60.00    2.60  76 0.80241-0.92226-0.41859 0.25728 0.42534-0.28853
  -4  -2   2   57.40    3.00 140-0.81597 0.69613-0.06421-0.09711-0.57451 0.71132
   4   2   2   58.20    2.50   2-0.65725 0.77710 0.03292 0.12840 0.75295-0.61614
   4   2   2   66.00    3.00 106 0.92274-0.80290-0.26493 0.42625-0.27993 0.41674
   4  -2  -2   59.50    2.90  59 0.53868-0.41883-0.40809 0.24677 0.73708-0.87389
   4  -2   2   59.40    3.00   4-0.62563 0.74547 0.01352-0.17484 0.78000-0.64320
   4  -2   2   63.30    2.60 122 0.78272-0.66287-0.11966-0.04165-0.61077 0.74757
   4   2  -2   64.50    2.80  88 0.91484-0.79500-0.37956 0.54088 0.13784-0.27465
   4   2  -2   59.40    2.70 155-0.78375 0.90359 0.30811-0.14680-0.53926 0.40246
  -4   2   2   61.70    3.00  46 0.28727-0.40712-0.35714 0.51845 0.88878-0.75197
  -4   2   2   55.60    2.70 145-0.81816 0.69832 0.06030 0.10102-0.57182 0.70862
  -5   2  -2   66.40    3.30 172 0.06971-0.21951-0.47224 0.63356-0.87871 0.74190
  -5  -2   2   70.60    2.90  70 0.72620-0.87601-0.42302 0.26170 0.54193-0.40512
  -5  -2   2   68.00    3.20 145-0.81793 0.66813 0.06672-0.22804-0.57144 0.70824
   5   2   2   68.70    3.00  11-0.50387 0.65368-0.05491 0.21623 0.86203-0.72522
   5   2   2   73.90    3.00 115 0.85947-0.70966-0.18616 0.34747-0.47609 0.61289
   5  -2  -2   70.00    3.30  56 0.49550-0.34570-0.40136 0.24004 0.77032-0.90712
   5  -2  -2   72.50    3.00 214-0.00338 0.15318 0.51539-0.67670-0.85695 0.72015
   5  -2   2   66.00    3.20   8-0.55927 0.70908-0.02487-0.13644 0.82861-0.69180
   5  -2   2   73.20    3.10 125 0.73946-0.58966-0.08759-0.07372-0.66748 0.80428
   5   2  -2   74.80    3.40  83 0.88221-0.73241-0.39898 0.56030 0.25004-0.38684
   5   2  -2   69.90    3.10 162-0.73177 0.88157 0.46591-0.30459-0.49744 0.36064
  -5  -2  -2   70.30    3.50 214-0.00381-0.14600 0.51980-0.68111-0.85428 0.71748
  -5   2   2   72.70    3.00  44 0.23583-0.38563-0.34366 0.50498 0.90900-0.77219
  -5   2   2   66.20    3.20 140-0.81610 0.66629-0.06239 0.22371-0.57454 0.71134
  -6   2  -2    2.90    0.60 173 0.06819-0.24795-0.44320 0.60452-0.89382 0.75702
  -6  -2   2    2.60    0.60  65 0.64695-0.82672-0.42008 0.25877 0.63638-0.49958
  -6  -2   2    1.10    0.50 150-0.80737 0.62760 0.18598-0.34729-0.55998 0.69678
   6   2   2    2.70    0.40  17-0.37915 0.55891-0.11710 0.27841 0.91790-0.78109
   6   2   2    2.70    0.50 122 0.78543-0.60566-0.12178 0.28309-0.60685 0.74366
   6  -2  -2    1.40    0.50  55 0.46291-0.28315-0.39566 0.23434 0.79320-0.93001
   6  -2  -2    3.00    0.50 213-0.00150 0.18126 0.49593-0.65724-0.86836 0.73156
   6  -2   2    2.40    0.80  11-0.49704 0.67681-0.05851-0.10281 0.86575-0.72895
   6  -2   2    2.00    0.70 128 0.70066-0.52089-0.06092-0.10039-0.71089 0.84770
   6   2  -2    4.30    0.80  79 0.84448-0.66472-0.41115 0.57247 0.34323-0.48003
   6   2  -2    2.60    0.40 169-0.66379 0.84356 0.60100-0.43968-0.44518 0.30837
  -6  -2  -2    2.70    0.60 213-0.00173-0.17803 0.49835-0.65967-0.86697 0.73017
  -6   2   2    2.50    0.60  42 0.19146-0.37122-0.33133 0.49264 0.92389-0.78708
  -6   2   2    3.30    0.60 135-0.80348 0.62371-0.17360 0.33492-0.56946 0.70627
  -7   2  -2    0.10    1.10   2-0.66691 0.45719 0.03900 0.12231 0.74411-0.88092
  -7   2  -2    0.10    0.60 174 0.06640-0.27613-0.41009 0.57141-0.90962 0.77282
  -7  -2   2    0.20    0.70  60 0.56947-0.77920-0.41226 0.25095 0.71115-0.57435
  -7  -2   2   -0.30    0.40 155-0.78828 0.57855 0.28927-0.45059-0.54308 0.67989
   7   2   2    0.30    0.50  21-0.28136 0.49109-0.16141 0.32272 0.94593-0.80912
   7   2   2    0.70    1.00 127 0.71879-0.50906-0.07317 0.23448-0.69137 0.82817
   7  -2  -2   -0.90    0.90  54 0.43854-0.22881-0.39108 0.22976 0.80916-0.94597
   7  -2  -2   -0.20    0.40 212 0.00068 0.20905 0.47306-0.63437-0.88103 0.74423
   7  -2   2    0.10    0.60  14-0.43931 0.64904-0.08796-0.07335 0.89402-0.75721
   7  -2   2   -0.60    0.60 130 0.66691-0.45719-0.03900-0.12231-0.74411 0.88092
   7   2  -2   -0.50    0.40  76 0.80619-0.59646-0.41811 0.57943 0.41862-0.55542
  -7  -2  -2    0.30    0.40 212 0.00081-0.21053 0.47173-0.63304-0.88174 0.74494
  -7   2   2   -0.30    0.70  40 0.15238-0.36210-0.31993 0.48124 0.93511-0.79830
  -7   2   2    0.30    0.50 131-0.78393 0.57420-0.27009 0.43141-0.55902 0.69583
  -8   2  -2    6.30    1.00   3-0.63820 0.39851 0.02114 0.14018 0.76958-0.90639
  -8   2  -2    6.00    0.80 176 0.06431-0.30400-0.37276 0.53407-0.92570 0.78889
  -8  -2   2    7.30    1.10  57 0.49637-0.73605-0.40150 0.24019 0.76968-0.63288
  -8  -2   2    6.00    0.80 158-0.76474 0.52506 0.37545-0.53677-0.52364 0.66045
   8   2   2    7.80    0.80  25-0.20388 0.44356-0.19411 0.35542 0.95956-0.82275
   8  -2  -2    5.40    0.90  53 0.42057-0.18089-0.38753 0.22621 0.82033-0.95714
   8  -2  -2    6.20    0.90 211 0.00315 0.23653 0.44670-0.60801-0.89468 0.75787
   8  -2   2    5.90    1.20  16-0.38598 0.62566-0.11386-0.04745 0.91545-0.77865
   8   2  -2    5.80    0.80  73 0.77014-0.53045-0.42159 0.58290 0.47870-0.61550
  -8  -2  -2    5.80    0.80   2-0.66440 0.42471 0.03741-0.19872 0.74644-0.88325
  -8  -2  -2    6.00    0.80 210 0.00383-0.24352 0.43938-0.60070-0.89829 0.76149
  -8   2   2    5.90    1.00  39 0.11731-0.35700-0.30929 0.47060 0.94371-0.80690
  -9   2  -2   90.60    4.30   5-0.61416 0.34452 0.00668 0.15464 0.78915-0.92596
  -9   2  -2   84.60    3.80 178 0.06190-0.33155-0.33103 0.49234-0.94159 0.80478
  -9  -2   2   91.20    3.90  53 0.42869-0.69834-0.38915 0.22783 0.81535-0.67854
  -9  -2   2   82.10    3.70 161-0.73998 0.47034 0.44555-0.60687-0.50390 0.64070
   9   2   2   85.90    3.80  28-0.14089 0.41053-0.21923 0.38054 0.96545-0.82864
   9  -2  -2   86.00    4.10  52 0.40764-0.13800-0.38489 0.22357 0.82806-0.96487
   9  -2  -2   86.70    4.20 209 0.00592 0.26373 0.41675-0.57806-0.90900 0.77220
   9  -2   2   85.80    3.90  19-0.33670 0.60635-0.13677-0.02455 0.93163-0.79482
   9   2  -2   94.60    3.90  71 0.73775-0.46810-0.42289 0.58421 0.52620-0.66301
   9   2  -2   86.60    3.50 171 0.07064 0.19901-0.49060 0.65192-0.86851 0.73171
  -9  -2  -2   83.20    3.80   4-0.62180 0.35216 0.01123-0.17254 0.78309-0.91990
  -9  -2  -2   89.30    4.20 209 0.00738-0.27703 0.40063-0.56194-0.91621 0.77940
  -9   2   2   85.30    4.40  37 0.08535-0.35500-0.29925 0.46057 0.95035-0.81354
 -10   2  -2   45.40    2.80   6-0.59434 0.29473-0.00494 0.16626 0.80420-0.94101
 -10   2  -2   43.30    2.50 180 0.05912-0.35873-0.28472 0.44603-0.95679 0.81998
 -10  -2   2   48.60    2.40  50 0.36659-0.66620-0.37605 0.21473 0.85100-0.71419
 -10  -2   2   47.00    2.20 164-0.71615 0.41654 0.50164-0.66296-0.48527 0.62208
  10   2   2   47.60    2.40  30-0.08823 0.38784-0.23926 0.40058 0.96694-0.83013
  10  -2  -2   44.20    2.50  52 0.39872-0.09911-0.38302 0.22171 0.83326-0.97006
  10  -2  -2   49.70    2.50 208 0.00897 0.29064 0.38309-0.54440-0.92367 0.78686
  10  -2   2   46.80    2.50  21-0.29107 0.59068-0.15717-0.00415 0.94370-0.80690
  10   2  -2   49.10    2.30  69 0.70954-0.40993-0.42292 0.58424 0.56364-0.70044
  10   2  -2   47.70    2.30 172 0.06915 0.23045-0.46157 0.62289-0.88440 0.74760
 -10  -2  -2   43.80    2.60   6-0.58913 0.28952-0.00795-0.15337 0.80800-0.94480
 -10  -2  -2   44.30    2.10 207 0.01150-0.31110 0.35463-0.51595-0.93493 0.79813
 -10   2   2   48.50    3.00  36 0.05584-0.35545-0.28970 0.45102 0.95549-0.81868
 -11   2  -2    1.50    0.80   7-0.57823 0.24866-0.01419 0.17551 0.81575-0.95256
 -11   2  -2    0.80    0.40 182 0.05594-0.38551-0.23362 0.39493-0.97072 0.83391
 -11  -2   2    0.60    0.90  47 0.30973-0.63930-0.36273 0.20141 0.87892-0.74211
 -11  -2   2    1.20    0.60 166-0.69445 0.36488 0.54608-0.70740-0.46854 0.60535
  11   2   2    1.80    0.70  32-0.04305 0.37262-0.25576 0.41708 0.96578-0.82897
  11  -2  -2    1.30    1.30  51 0.39301-0.06344-0.38181 0.22050 0.83652-0.97332
  11  -2  -2    1.70    0.60 206 0.01230 0.31727 0.34555-0.50687-0.93832 0.80151
  11  -2   2    0.90    0.70  23-0.24864 0.57821-0.17547 0.01415 0.95257-0.81576
  11   2  -2    1.40    0.70  67 0.68553-0.35597-0.42226 0.58358 0.59307-0.72988
  11   2  -2    2.20    0.60 174 0.06732 0.26225-0.42696 0.58828-0.90176 0.76496
 -11  -2  -2    2.40    0.90   7-0.56444 0.23487-0.02199-0.13933 0.82518-0.96199
 -11  -2  -2    0.90    0.60 204 0.01622-0.34579 0.30034-0.46165-0.95370 0.81689
 -11   2   2    0.40    0.80  35 0.02828-0.35785-0.28055 0.44186 0.95942-0.82262
 -12   2  -2   10.90    1.70   7-0.56537 0.20584-0.02146 0.18278 0.82456-0.96136
 -12   2  -2   10.10    1.30 184 0.05232-0.41185-0.17750 0.33881-0.98273 0.84592
 -12  -2   2   11.00    1.20  45 0.25760-0.61713-0.34948 0.18816 0.90084-0.76403
 -12  -2   2    9.10    1.10 168-0.67546 0.31593 0.58104-0.74236-0.45403 0.59084
  12   2   2   11.40    1.20  34-0.00340 0.36293-0.26973 0.43105 0.96293-0.82612
  12  -2  -2   10.10    1.30  51 0.38993-0.03040-0.38116 0.21984 0.83826-0.97506
  12  -2  -2   10.80    1.10 204 0.01591 0.34362 0.30396-0.46528-0.95255 0.81575
  12  -2   2   10.60    1.60  25-0.20903 0.56856-0.19200 0.03068 0.95888-0.82207
  12   2  -2   11.20    1.10  66 0.66547-0.30594-0.42129 0.58261 0.61617-0.75297
  12   2  -2   13.20    1.30 175 0.06507 0.29446-0.38606 0.54738-0.92017 0.78337
 -12  -2  -2   12.00    1.80   8-0.54608 0.18655-0.03218-0.12913 0.83712-0.97392
 -12  -2  -2   11.30    1.40 202 0.02161-0.38114 0.23636-0.39768-0.97143 0.83462
 -12   2   2   12.20    1.50  34 0.00231-0.36184-0.27170 0.43302 0.96238-0.82557
 -13   2  -2   31.70    2.70   8-0.55534 0.16584-0.02706 0.18838 0.83119-0.96799
 -13   2  -2   28.50    1.90 187 0.04820-0.43769-0.11608 0.27740-0.99207 0.85526
 -13  -2   2   33.00    2.40  43 0.20964-0.59913-0.33646 0.17514 0.91807-0.78126
  13  -2  -2   29.30    2.10  51 0.38901 0.00048-0.38096 0.21964 0.83877-0.97558
  13  -2  -2   34.90    2.00 202 0.01980 0.36969 0.25809-0.41940-0.96592 0.82911
  13  -2   2   29.30    2.10  26-0.17186 0.56135-0.20704 0.04572 0.96312-0.82631
  13   2  -2   31.50    2.00  65 0.64899-0.25950-0.42023 0.58154 0.63421-0.77102
  13   2  -2   33.30    1.70 178 0.06231 0.32718-0.33797 0.49929-0.93909 0.80229
 -13  -2  -2   32.00    2.50   9-0.53276 0.14327-0.03946-0.12186 0.84535-0.98215
 -13  -2  -2   29.40    1.70 198 0.02773-0.41722 0.16085-0.32217-0.98659 0.84978
 -13   2   2   32.70    2.80  33-0.02237-0.36712-0.26311 0.42442 0.96451-0.82770
 -14   2  -2   -1.50    1.50   8-0.54776 0.12831-0.03126 0.19257 0.83605-0.97286
 -14   2  -2    0.10    0.60 190 0.04353-0.46298-0.04905 0.21037-0.99785 0.86104
 -14  -2   2    0.10    0.90  41 0.16530-0.58475-0.32375 0.16243 0.93159-0.79479
  14   2   2   -1.00    0.80  37 0.06436 0.35509-0.29249 0.45380 0.95410-0.81730
  14  -2  -2    1.60    1.10  51 0.38988 0.02957-0.38115 0.21983 0.83828-0.97509
  14  -2  -2   -1.20    0.80 200 0.02396 0.39549 0.20765-0.36896-0.97791 0.84110
  14  -2   2    0.70    0.90  28-0.13682 0.55627-0.22081 0.05949 0.96567-0.82887
  14   2  -2    0.00    0.60  64 0.63569-0.21624-0.41921 0.58053 0.64820-0.78500
  14   2  -2    0.20    0.30 180 0.05892 0.36053-0.28146 0.44277-0.95776 0.82096
 -14  -2  -2    1.40    1.00  10-0.52347 0.10402-0.04448-0.11684 0.85088-0.98769
 -14  -2  -2    0.30    0.50 195 0.03470-0.45415 0.07117-0.23249-0.99686 0.86005
 -14   2   2    1.00    1.10  32-0.04598-0.37348-0.25471 0.41603 0.96592-0.82912
 -15   2  -2    5.90    1.90   9-0.54232 0.09291-0.03425 0.19556 0.83947-0.97628
 -15   2  -2    4.50    0.80 193 0.03824-0.48765 0.02401 0.13731-0.99898 0.86217
 -15  -2   2    4.40    1.10  39 0.12409-0.57350-0.31137 0.15006 0.94215-0.80535
  15   2   2    7.00    1.10  38 0.09412 0.35529-0.30203 0.46335 0.94864-0.81183
  15  -2  -2    7.80    1.80  51 0.39226 0.05715-0.38165 0.22034 0.83694-0.97375
  15  -2  -2    6.20    0.90 198 0.02841 0.42100 0.15230-0.31361-0.98793 0.85112
  15  -2   2    7.50    1.40  29-0.10364 0.55305-0.23349 0.07217 0.96682-0.83001
  15   2  -2    8.20    1.50  64 0.62521-0.17579-0.41831 0.57963 0.65889-0.79569
  15   2  -2    6.40    0.70 183 0.05474 0.39467-0.21479 0.37611-0.97512 0.83832
 -15  -2  -2    7.30    2.60  10-0.51744 0.06803-0.04771-0.11361 0.85439-0.99119
 -15  -2  -2    6.90    0.70 190 0.04266-0.49207-0.03681-0.12450-0.99841 0.86161
 -15   2   2    7.60    1.60  31-0.06868-0.38073-0.24648 0.40780 0.96671-0.82991
 -16   2  -2   -2.20    1.30   9-0.53874 0.05937-0.03620 0.19752 0.84169-0.97850
 -16   2  -2   -0.30    0.40 196 0.03222-0.51159 0.10362 0.05770-0.99410 0.85729
 -16  -2   2   -0.40    1.40  38 0.08558-0.56495-0.29932 0.13801 0.95031-0.81350
  16   2   2    0.10    0.60  39 0.12188 0.35749-0.31069 0.47201 0.94266-0.80586
  16  -2  -2   -0.10    1.30  52 0.39591 0.08346-0.38243 0.22112 0.83486-0.97167
  16  -2  -2   -0.10    0.60 196 0.03314 0.44623 0.09159-0.25291-0.99524 0.85844
  16  -2   2   -0.40    1.40  31-0.07208 0.55145-0.24523 0.08392 0.96678-0.82998
  16   2  -2   -0.50    0.70  63 0.61718-0.13781-0.41757 0.57889 0.66687-0.80368
  16   2  -2    0.10    0.40 186 0.04952 0.42986-0.13541 0.29673-0.98955 0.85275
 -16  -2  -2    0.30    1.00  10-0.51407 0.03470-0.04951-0.11181 0.85632-0.99312
 -16  -2  -2    0.00    0.30 185 0.05186-0.53124-0.17057 0.00926-0.98398 0.84717
 -16   2   2    3.30    1.70  30-0.09062-0.38876-0.23837 0.39969 0.96694-0.83013
 -17   2  -2  128.20    6.00 200 0.02535-0.53469 0.19055-0.02923-0.98135 0.84454
 -17  -2   2  142.40    9.10  36 0.04941-0.55874-0.28759 0.12627 0.95648-0.81967
  17   2   2  133.80    6.40  40 0.14803 0.36131-0.31863 0.47994 0.93625-0.79944
  17  -2  -2  127.60    7.80  52 0.40066 0.10868-0.38343 0.22211 0.83214-0.96895
  17  -2  -2  141.10    5.80 193 0.03817 0.47117 0.02494-0.18626-0.99896 0.86215
  17  -2   2  122.00    6.70  32-0.04194 0.55127-0.25616 0.09485 0.96572-0.82892
  17   2  -2  131.30    6.80  63 0.61132-0.10198-0.41700 0.57832 0.67261-0.80941
  17   2  -2  133.60    5.40 190 0.04282 0.46651-0.03910 0.20042-0.99832 0.86151
 -17  -2  -2  130.60    7.70  10-0.51289 0.00356-0.05014-0.11118 0.85699-0.99379
 -17  -2  -2  135.90    5.00 177 0.06290-0.57223-0.34811 0.18679-0.93534 0.79854
 -18   2  -2   70.70    3.00 204 0.01745-0.55674 0.28593-0.12462-0.95809 0.82129
 -18  -2   2   66.90    5.30  34 0.01525-0.55455-0.27614 0.11482 0.96100-0.82419
  18   2   2   73.60    4.30  41 0.17285 0.36644-0.32596 0.48728 0.92945-0.79264
  18  -2  -2   66.30    4.60  52 0.40633 0.13296-0.38461 0.22330 0.82883-0.96564
  18  -2  -2   75.50    4.00 190 0.04349 0.49580-0.04847-0.11285-0.99788 0.86107
  18  -2   2   71.30    4.60  33-0.01304 0.55234-0.26638 0.10506 0.96378-0.82697
  18   2  -2   78.90    4.90  62 0.60734-0.06805-0.41660 0.57792 0.67645-0.81325
  18   2  -2   80.20    3.10 195 0.03386 0.50543 0.08222 0.07910-0.99604 0.85923
 -18  -2  -2   71.60    4.80  10-0.51354-0.02576-0.04979-0.11152 0.85662-0.99343
 -19   2  -2    4.80    0.80 208 0.00819-0.57745 0.39171-0.23039-0.92005 0.78325
  19   2   2    6.00    1.90  42 0.19658 0.37268-0.33278 0.49410 0.92229-0.78548
  19  -2  -2    5.20    2.00  52 0.41282 0.15644-0.38595 0.22464 0.82500-0.96180
  19  -2  -2    6.60    1.00 186 0.04914 0.52012-0.12982-0.03150-0.99032 0.85351
  19  -2   2    6.00    2.00  34 0.01476 0.55450-0.27597 0.11465 0.96105-0.82425
  19   2  -2    8.70    2.10  62 0.60501-0.03576-0.41636 0.57768 0.67868-0.81548
  19   2  -2    6.60    0.50 202 0.02049 0.54876 0.24975-0.08843-0.96809 0.83129
 -19  -2  -2    6.20    1.60  10-0.51571-0.05354-0.04863-0.11268 0.85538-0.99219
  20   2   2    4.80    1.90  43 0.21940 0.37982-0.33917 0.50049 0.91478-0.77798
  20  -2  -2    1.20    1.40  53 0.42001 0.17921-0.38741 0.22610 0.82067-0.95748
  20  -2  -2    2.80    0.90 183 0.05514 0.54408-0.22099 0.05967-0.97372 0.83691
  20  -2   2    3.80    2.20  36 0.04158 0.55763-0.28499 0.12368 0.95763-0.82082
  20   2  -2    0.90    1.60  62 0.60414-0.00492-0.41627 0.57759 0.67951-0.81631
  21   2   2   23.80    2.30  44 0.24144 0.38774-0.34518 0.50649 0.90695-0.77014
  21  -2  -2   24.10    3.00  53 0.42782 0.20136-0.38897 0.22766 0.81589-0.95269
  21  -2  -2   29.20    1.90 178 0.06156 0.56762-0.32531 0.16400-0.94360 0.80679
  21  -2   2   24.30    2.60  37 0.06755 0.56163-0.29352 0.13221 0.95356-0.81676
  21   2  -2   25.90    2.40  62 0.60455 0.02463-0.41631 0.57763 0.67912-0.81593
  22   2   2   -1.60    1.90  45 0.26282 0.39631-0.35085 0.51216 0.89879-0.76199
  22  -2  -2    2.40    1.90  53 0.43616 0.22297-0.39061 0.22930 0.81067-0.94747
  22  -2   2    0.10    1.30  38 0.09274 0.56639-0.30160 0.14028 0.94891-0.81211
  22   2  -2   -0.80    1.50  62 0.60608 0.05306-0.41647 0.57779 0.67765-0.81446
  23   2   2    4.00    1.50  46 0.28365 0.40545-0.35622 0.51753 0.89031-0.75350
  23  -2  -2    5.50    2.00  54 0.44499 0.24411-0.39232 0.23100 0.80503-0.94183
  23  -2   2    5.20    2.10  39 0.11726 0.57184-0.30927 0.14795 0.94372-0.80691
  23   2  -2    6.50    2.40  63 0.60862 0.08048-0.41673 0.57805 0.67522-0.81202
  24   2   2    4.60    2.00  47 0.30399 0.41507-0.36131 0.52263 0.88150-0.74470
  24  -2  -2    1.40    2.40  54 0.45425 0.26481-0.39406 0.23275 0.79898-0.93579
  24  -2   2    1.80    2.00  40 0.14116 0.57790-0.31656 0.15525 0.93801-0.80120
  24   2  -2    1.80    1.50  63 0.61204 0.10702-0.41707 0.57839 0.67190-0.80871
  25   2   2    2.60    2.00  48 0.32390 0.42512-0.36616 0.52748 0.87236-0.73556
  25  -2  -2    5.10    3.10  55 0.46388 0.28514-0.39584 0.23452 0.79255-0.92935
  25  -2   2    5.30    2.50  41 0.16451 0.58451-0.32352 0.16220 0.93181-0.79501
  25   2  -2    5.70    1.80  63 0.61626 0.13276-0.41748 0.57880 0.66778-0.80459
  26   2   2    4.60    1.90  49 0.34345 0.43553-0.37077 0.53209 0.86289-0.72608
  26  -2  -2    7.40    3.20  55 0.47385 0.30513-0.39763 0.23632 0.78572-0.92252
  26  -2   2    6.50    2.20  42 0.18736 0.59162-0.33015 0.16884 0.92515-0.78834
  26   2  -2    1.20    1.70  63 0.62118 0.15780-0.41795 0.57926 0.66291-0.79972
  27   2   2    0.20    1.80  50 0.36267 0.44627-0.37517 0.53649 0.85306-0.71626
  27  -2  -2   -0.30    1.90  56 0.48413 0.32481-0.39943 0.23811 0.77851-0.91531
  27  -2   2   -0.30    2.00  43 0.20977 0.59917-0.33650 0.17518 0.91802-0.78122
  27   2  -2    1.10    2.80  64 0.62674 0.18220-0.41845 0.57977 0.65734-0.79415
  28   2   2   -4.00    2.10  51 0.38161 0.45729-0.37936 0.54068 0.84289-0.70608
  28  -2  -2    2.40    3.70  56 0.49468 0.34422-0.40122 0.23991 0.77091-0.90772
  28  -2   2   -0.70    2.10  44 0.23177 0.60713-0.34256 0.18125 0.91046-0.77365
  28   2  -2    1.10    1.90  64 0.63286 0.20604-0.41898 0.58029 0.65111-0.78791
  29   2   2    0.20    1.90  52 0.40030 0.46857-0.38335 0.54467 0.83235-0.69554
  29  -2  -2    2.50    2.60  57 0.50548 0.36338-0.40300 0.24169 0.76294-0.89975
  29  -2   2   -1.30    3.20  45 0.25340 0.61546-0.34837 0.18705 0.90246-0.76565
  29   2  -2   -2.70    3.10  64 0.63950 0.22936-0.41952 0.58083 0.64424-0.78104
  30  -2  -2   -0.20    3.80  58 0.51651 0.38232-0.40476 0.24344 0.75458-0.89139
  30   2  -2    1.10    2.20  65 0.64661 0.25222-0.42006 0.58137 0.63675-0.77356
   0   2  -3    0.50    0.60 109 0.90494-0.90494-0.23776 0.39908-0.35292 0.14771
   0  -2   3    0.30    0.50  98 0.94132-0.94132-0.32537 0.16405-0.08976 0.29497
   0   2   3    0.80    0.40  72 0.75744-0.75744-0.42228 0.58360 0.49797-0.29276
   0  -2  -3    0.60    0.40  89 0.91632-0.91632-0.37829 0.21697 0.13137-0.33657
   0  -2  -3   -0.20    0.40 161-0.74435 0.74435 0.43421-0.59553-0.50735 0.30214
  -1   2  -3   14.10    1.00 114 0.87063-0.90059-0.19750 0.35881-0.45056 0.24535
  -1  -2   3   13.40    1.30  93 0.93444-0.96440-0.35522 0.19390 0.02539 0.17982
   1   2   3   11.80    0.90  78 0.83046-0.80050-0.41418 0.57550 0.37254-0.16733
   1  -2  -3   10.40    0.90  82 0.87278-0.84282-0.40272 0.24141 0.27581-0.48102
   1  -2  -3   11.00    1.00 156-0.77990 0.80986 0.32310-0.48442-0.53606 0.33085
   1   2  -3   13.40    1.00 105 0.92836-0.89840-0.27564 0.43695-0.24933 0.04412
  -1  -2  -3   11.20    0.80  96 0.93992-0.96988-0.33919 0.17788-0.03878-0.16643
  -1  -2  -3   13.00    1.00 165-0.70557 0.67560 0.52399-0.68530-0.47709 0.27188
  -1   2   3   12.00    0.80  67 0.68025-0.71021-0.42204 0.58336 0.59928-0.39408
  -2   2  -3   40.60    2.40 118 0.82743-0.88736-0.15642 0.31774-0.53934 0.33413
  -2  -2   3   41.70    2.20  88 0.91375-0.97367-0.38047 0.21915 0.14249 0.06272
   2   2   3   42.20    1.90  85 0.89056-0.83063-0.39514 0.55646 0.22533-0.02013
   2  -2  -3   37.70    2.10  77 0.82063-0.76071-0.41596 0.25464 0.39185-0.59706
   2  -2  -3   37.90    2.00 150-0.80684 0.86676 0.18970-0.35101-0.55948 0.35427
   2  -2   3   45.20    2.30 107 0.91913-0.85921-0.25877 0.09745-0.29705 0.50226
   2   2  -3   43.50    2.10 100 0.93992-0.88000-0.30966 0.47098-0.14373-0.06148
   2   2  -3   43.70    2.20 134-0.79852 0.85844-0.20230 0.36362-0.56696 0.36175
  -2  -2  -3   38.50    1.90 104 0.93231-0.99223-0.28440 0.12308-0.22343 0.01822
  -2  -2  -3   42.10    2.00 169-0.66725 0.60733 0.59519-0.75650-0.44780 0.24259
  -2   2   3   44.40    2.10  62 0.60497-0.66490-0.41636 0.57767 0.67871-0.47351
  -2   2   3   38.70    2.00 167-0.68874 0.62882 0.55694-0.39563-0.46417 0.66938
  -3   2  -3   -0.20    0.60 123 0.77791-0.86780-0.11596 0.27727-0.61758 0.41237
  -3  -2   3    0.60    0.50  83 0.87986-0.96974-0.39997 0.23865 0.25666-0.05145
   3   2   3    0.90    0.40  91 0.92896-0.83907-0.36439 0.52571 0.06526 0.13995
   3  -2  -3    0.50    0.40  73 0.76789-0.67801-0.42173 0.26041 0.48217-0.68738
   3  -2  -3    0.50    0.30 144-0.81873 0.90861 0.03653-0.19785-0.57302 0.36781
   3  -2   3    0.30    0.60 111 0.89545-0.80557-0.22553 0.06421-0.38381 0.58902
   3   2  -3    0.60    0.50  96 0.94000-0.85011-0.33880 0.50011-0.04030-0.16491
   3   2  -3    0.50    0.30 141-0.81743 0.90731-0.03938 0.20069-0.57469 0.36948
  -3  -2  -3    0.60    0.30 112 0.88854-0.97842-0.21725 0.05593-0.40410 0.19889
  -3   2   3   -0.10    0.60  59 0.53474-0.62462-0.40752 0.56883 0.74026-0.53505
  -3   2   3    0.70    0.40 162-0.73338 0.64350 0.46200-0.30068-0.49871 0.70392
  -4   2  -3    8.80    1.00 126 0.72460-0.84444-0.07717 0.23849-0.68484 0.47963
  -4  -2   3    6.70    0.90  78 0.83483-0.95467-0.41331 0.25199 0.36365-0.15844
   4   2   3    8.30    0.80  98 0.94132-0.82147-0.32421 0.48553-0.09386 0.29907
   4  -2  -3    6.40    1.00  69 0.71901-0.59917-0.42302 0.26170 0.55144-0.75665
   4  -2  -3    6.60    0.80 137-0.80976 0.92961-0.12918-0.03213-0.57236 0.36715
   4  -2   3    6.80    1.00 114 0.86740-0.74755-0.19415 0.03283-0.45818 0.66339
   4   2  -3    8.40    1.00  92 0.93019-0.81035-0.36259 0.52390 0.05720-0.26241
   4   2  -3    8.60    0.70 148-0.81282 0.93266 0.14037 0.02094-0.56535 0.36014
  -4  -2  -3    7.00    0.90 120 0.81401-0.93386-0.14491-0.01640-0.56248 0.35727
  -4   2   3    7.90    0.80  55 0.47060-0.59044-0.39705 0.55837 0.78796-0.58275
  -4   2   3    7.20    0.70 157-0.77086 0.65101 0.35546-0.19415-0.52861 0.73382
  -5   2  -3   18.00    1.30 130 0.66965-0.81945-0.04074 0.20205-0.74156 0.53635
  -5  -2   3   17.90    1.30  74 0.78160-0.93141-0.42074 0.25943 0.46052-0.25531
  -5  -2   3   15.90    1.50 132-0.78552 0.63571-0.26354 0.10223-0.55992 0.76513
   5   2   3   26.80    2.00 104 0.93006-0.78026-0.27925 0.44057-0.23875 0.44395
   5  -2  -3   17.50    1.50  67 0.67589-0.52609-0.42184 0.26053 0.60433-0.80954
   5  -2   3   15.10    1.50   1-0.66965 0.81945 0.04074-0.20205 0.74156-0.53635
   5  -2   3   15.50    1.60 117 0.83753-0.68773-0.16542 0.00410-0.52075 0.72596
   5   2  -3   19.30    1.40  88 0.91289-0.76309-0.38116 0.54248 0.14610-0.35131
   5   2  -3   17.60    1.00 156-0.77991 0.92972 0.32307-0.16176-0.53606 0.33085
  -5  -2  -3   18.20    1.30 127 0.72145-0.87125-0.07500-0.08632-0.68840 0.48319
  -5   2   3   16.60    1.40  52 0.41252-0.56232-0.38589 0.54720 0.82518-0.61997
  -5   2   3   16.40    1.10 153-0.79834 0.64853 0.24127-0.07995-0.55177 0.75697
  -6  -2   3    1.00    0.90  70 0.72328-0.90305-0.42302 0.26171 0.54581-0.34060
  -6  -2   3    2.40    0.60 137-0.80869 0.62893-0.13767-0.02365-0.57190 0.77711
   6   2   3    2.10    0.60   4-0.62384 0.80361 0.01245 0.14887 0.78145-0.57624
   6   2   3    1.50    0.40 110 0.90242-0.72266-0.23440 0.39572-0.36152 0.56673
   6  -2  -3    1.30    0.60  64 0.63899-0.45923-0.41948 0.25816 0.64477-0.84998
   6  -2   3    1.20    1.00   5-0.61470 0.79446 0.00700-0.16831 0.78873-0.58352
   6  -2   3    1.20    0.60 120 0.80777-0.62801-0.13971-0.02160-0.57270 0.77791
   6   2  -3    1.80    0.80  85 0.89069-0.71092-0.39507 0.55639 0.22493-0.43014
   6   2  -3    2.00    0.50 164-0.72025 0.90001 0.49260-0.33128-0.48846 0.28325
  -6   2   3    2.40    0.80  50 0.35993-0.53970-0.37455 0.53587 0.85449-0.64928
  -6   2   3    1.60    0.50 148-0.81425 0.63449 0.12508 0.03623-0.56687 0.77208
  -7  -2   3   31.80    2.00  66 0.66262-0.87235-0.42112 0.25981 0.61934-0.41413
  -7  -2   3   30.30    2.10 142-0.81838 0.60865-0.01437-0.14695-0.57450 0.77971
   7   2   3   32.40    1.70   9-0.52997 0.73970-0.04097 0.20229 0.84702-0.64182
   7   2   3   34.80    1.90 115 0.86641-0.65668-0.19314 0.35445-0.46047 0.66568
   7  -2  -3   32.90    2.40  63 0.60803-0.39831-0.41667 0.25536 0.67578-0.88099
   7  -2   3   32.10    2.40   8-0.56088 0.77060-0.02398-0.13734 0.82755-0.62234
   7  -2   3   33.80    2.20 122 0.77942-0.56969-0.11712-0.04420-0.61546 0.82067
   7   2  -3   36.70    2.20  82 0.86593-0.65620-0.40511 0.56642 0.29335-0.49856
  -7   2   3   32.80    2.10  48 0.31216-0.52188-0.36332 0.52463 0.87781-0.67261
  -7   2   3   29.80    1.90 143-0.81883 0.60910 0.01300 0.14832-0.57389 0.77910
  -8  -2   3   -0.40    0.60  62 0.60174-0.84142-0.41602 0.25470 0.68179-0.47658
  -8  -2   3   -0.10    0.50 147-0.81621 0.57652 0.09953-0.26085-0.56912 0.77432
   8   2   3    0.30    0.60  14-0.44402 0.68371-0.08562 0.24694 0.89192-0.68671
   8   2   3    0.30    0.50 118 0.82824-0.58856-0.15713 0.31845-0.53789 0.74309
   8  -2  -3    0.20    0.60  61 0.58244-0.34275-0.41385 0.25254 0.69964-0.90485
   8  -2   3   -2.80    0.80  10-0.50887 0.74855-0.05227-0.10904 0.85926-0.65405
   8  -2   3    0.60    0.90 124 0.75325-0.51356-0.09751-0.06380-0.65047 0.85568
   8   2  -3   -0.10    0.60  79 0.84050-0.60081-0.41208 0.57340 0.35179-0.55699
  -8   2   3    0.40    1.00  46 0.26848-0.50817-0.35232 0.51364 0.89654-0.69133
  -8   2   3   -0.20    0.50 139-0.81393 0.57424-0.08999 0.25130-0.57395 0.77916
  -9  -2   3    0.20    0.70  59 0.54209-0.81174-0.40858 0.24726 0.73430-0.52909
   9   2   3    0.80    0.60  17-0.36710 0.63675-0.12275 0.28406 0.92204-0.71684
   9   2   3    0.80    0.80 121 0.79174-0.52210-0.12675 0.28806-0.59756 0.80277
   9  -2  -3    1.10    1.00  60 0.56156-0.29191-0.41124 0.24993 0.71801-0.92321
   9  -2   3    0.30    0.70  13-0.45904 0.72869-0.07807-0.08324 0.88498-0.67977
   9  -2   3   -0.20    1.00 126 0.72966-0.46001-0.08069-0.08063-0.67904 0.88425
   9   2  -3    0.00    0.50  77 0.81574-0.54609-0.41674 0.57806 0.40112-0.60633
  -9   2   3    0.40    0.80  44 0.22829-0.49794-0.34161 0.50293 0.91169-0.70648
  -9   2   3    0.50    0.40 135-0.80229 0.53264-0.18086 0.34218-0.56887 0.77408
 -10   2  -3   83.00    4.50 171 0.07046-0.37007-0.48709 0.64840-0.87051 0.66530
 -10  -2   3   82.00    4.70  56 0.48459-0.78420-0.39951 0.23819 0.77818-0.57297
 -10  -2   3   79.90    3.80 154-0.78935 0.48974 0.28463-0.44594-0.54399 0.74919
  10   2   3   84.70    3.80  21-0.29879 0.59840-0.15377 0.31508 0.94185-0.73664
  10   2   3   89.80    3.80 124 0.75884-0.45923-0.10161 0.26293-0.64331 0.84852
  10  -2  -3   80.50    4.00  59 0.54476-0.24515-0.40896 0.24764 0.73211-0.93732
  10  -2   3   80.10    3.70  15-0.41154 0.71115-0.10160-0.05972 0.90571-0.70050
  10  -2   3   88.70    4.60 127 0.70879-0.40918-0.06637-0.09495-0.70229 0.90750
  10   2  -3   88.90    3.90  75 0.79252-0.49292-0.41972 0.58104 0.44243-0.64764
 -10   2   3   94.20    4.60  42 0.19104-0.49065-0.33121 0.49252 0.92402-0.71881
 -10   2   3   72.70    4.20 132-0.78669 0.48708-0.25860 0.41991-0.56057 0.76578
 -11   2  -3   77.30    3.80 173 0.06839-0.39796-0.44703 0.60834-0.89190 0.68669
 -11  -2   3   81.50    4.30  53 0.42971-0.75928-0.38935 0.22803 0.81471-0.60950
 -11  -2   3   73.90    4.20 157-0.77106 0.44149 0.35478-0.51610-0.52877 0.73398
  11   2   3   84.50    3.80  23-0.23806 0.56763-0.17993 0.34125 0.95444-0.74923
  11   2   3   89.20    9.70 126 0.73023-0.40067-0.08109 0.24241-0.67837 0.88358
  11  -2  -3   78.40    4.70  58 0.53147-0.20190-0.40704 0.24572 0.74287-0.94808
  11  -2   3   80.10    4.10  17-0.36637 0.69594-0.12309-0.03822 0.92229-0.71708
  11  -2   3   88.70    4.70 129 0.69062-0.36105-0.05429-0.10703-0.72117 0.92638
  11   2  -3   79.60    3.60  73 0.77136-0.44179-0.42151 0.58283 0.47680-0.68201
 -11   2   3   87.50    5.30  41 0.15629-0.48585-0.32109 0.48241 0.93406-0.72886
 -12   2  -3   -0.20    0.80   1-0.67504 0.31551 0.04418 0.11713 0.73646-0.94167
 -12   2  -3    0.30    0.50 175 0.06598-0.42551-0.40255 0.56387-0.91302 0.70781
 -12  -2   3    0.00    0.80  51 0.37764-0.73717-0.37849 0.21718 0.84506-0.63985
 -12  -2   3    0.30    0.40 160-0.75258 0.39305 0.41177-0.57308-0.51388 0.71909
  12   2   3   -0.50    0.70  26-0.18377 0.54330-0.20226 0.36358 0.96193-0.75673
  12   2   3    0.20    1.00 128 0.70600-0.34647-0.06449 0.22581-0.70527 0.91048
  12  -2  -3   -0.30    0.80  58 0.52120-0.16167-0.40548 0.24417 0.75095-0.95616
  12  -2  -3    0.50    0.60 213-0.00118 0.36071 0.49259-0.65391-0.87026 0.66505
  12  -2   3    1.10    1.10  19-0.32345 0.68298-0.14277-0.01854 0.93541-0.73020
  12  -2   3    1.10    1.30 130 0.67504-0.31551-0.04418-0.11713-0.73646 0.94167
  12   2  -3    0.60    0.70  72 0.75247-0.39294-0.42249 0.58380 0.50526-0.71047
 -12  -2  -3   -0.20    0.50 213-0.00151-0.35802 0.49608-0.65739-0.86828 0.66307
 -12   2   3    0.20    0.80  39 0.12365-0.48317-0.31124 0.47255 0.94225-0.73705
 -13   2  -3   -2.30    1.10   2-0.66187 0.27238 0.03582 0.12550 0.74876-0.95397
 -13   2  -3   -0.10    0.60 177 0.06320-0.45269-0.35334 0.51465-0.93336 0.72815
 -13  -2   3   -2.00    1.10  48 0.32838-0.71787-0.36723 0.20591 0.87023-0.66503
 -13  -2   3    0.20    0.40 162-0.73521 0.34572 0.45752-0.61884-0.50014 0.70535
  13   2   3    0.00    0.60  28-0.13486 0.52435-0.22157 0.38288 0.96578-0.76057
  13   2   3    0.60    0.80 129 0.68587-0.29638-0.05118 0.21250-0.72592 0.93113
  13  -2  -3   -0.50    1.50  57 0.51353-0.12404-0.40429 0.24297 0.75686-0.96207
  13  -2  -3   -0.20    0.50 211 0.00227 0.38722 0.45614-0.61746-0.88990 0.68470
  13  -2   3    0.00    0.90  21-0.28264 0.67213-0.16085-0.00046 0.94564-0.74044
  13   2  -3   -0.40    1.00  71 0.73593-0.34644-0.42292 0.58424 0.52871-0.73392
 -13  -2  -3    0.00    0.40 211 0.00299-0.39248 0.44841-0.60973-0.89382 0.68861
 -13   2   3    0.20    0.90  38 0.09281-0.48230-0.30162 0.46294 0.94890-0.74369
 -14   2  -3   13.20    2.20   3-0.65093 0.23147 0.02897 0.13234 0.75859-0.96380
 -14   2  -3    9.90    1.30 179 0.05999-0.47944-0.29901 0.46032-0.95236 0.74715
 -14  -2   3   16.00    1.90  46 0.28182-0.70127-0.35575 0.19444 0.89108-0.68587
 -14  -2   3   12.20    1.30 164-0.71965 0.30019 0.49394-0.65526-0.48799 0.69320
  14   2   3   11.90    1.40  30-0.09041 0.50986-0.23845 0.39977 0.96694-0.76173
  14   2   3   13.60    1.90 130 0.66945-0.25000-0.04061 0.20193-0.74175 0.94696
  14  -2  -3   14.80    1.90  57 0.50809-0.08864-0.40342 0.24211 0.76098-0.96619
  14  -2  -3   13.60    1.50 209 0.00599 0.41346 0.41591-0.57722-0.90939 0.70418
  14  -2   3   13.20    1.70  23-0.24378 0.66324-0.17752 0.01621 0.95344-0.74824
  14   2  -3   15.40    2.10  70 0.72169-0.30224-0.42302 0.58434 0.54792-0.75313
 -14  -2  -3   11.80    1.70   1-0.66945 0.25000 0.04061-0.20193 0.74175-0.94696
 -14  -2  -3   12.10    1.20 208 0.00813-0.42758 0.39238-0.55370-0.91977 0.71456
 -14   2   3   12.90    2.20  37 0.06352-0.48297-0.29221 0.45353 0.95424-0.74903
 -15   2  -3   -2.70    1.20   3-0.64201 0.19260 0.02347 0.13785 0.76634-0.97155
 -15   2  -3    0.40    0.40 182 0.05629-0.50570-0.23911 0.40042-0.96936 0.76415
 -15  -2   3    0.10    0.90  44 0.23778-0.68719-0.34419 0.18288 0.90829-0.70308
 -15  -2   3    0.00    0.50 165-0.70620 0.25679 0.52269-0.68400-0.47758 0.68279
  15   2   3   -0.80    1.20  32-0.04967 0.49908-0.25339 0.41470 0.96609-0.76088
  15  -2  -3    0.40    1.10  57 0.50458-0.05517-0.40286 0.24154 0.76361-0.96882
  15  -2  -3   -0.60    0.80 207 0.00999 0.43942 0.37159-0.53290-0.92834 0.72314
  15  -2   3    0.30    1.00  25-0.20673 0.65614-0.19294 0.03163 0.95919-0.75398
  15   2  -3    0.40    0.90  69 0.70963-0.26022-0.42292 0.58424 0.56352-0.76873
  15   2  -3    1.10    0.60 171 0.06979 0.37962-0.47390 0.63521-0.87781 0.67260
 -15  -2  -3   -0.50    0.80   2-0.65631 0.20690 0.03233-0.19364 0.75380-0.95901
 -15  -2  -3    0.30    0.60 205 0.01398-0.46340 0.32622-0.48753-0.94519 0.73998
 -15   2   3   -2.10    1.10  35 0.03556-0.48498-0.28299 0.44430 0.95846-0.75326
 -16   2  -3    1.40    0.70 185 0.05203-0.53140-0.17309 0.33440-0.98353 0.77832
 -16  -2   3    0.00    1.70  42 0.19606-0.67544-0.33264 0.17132 0.92245-0.71724
 -16  -2   3    1.00    0.90 166-0.69493 0.21556 0.54515-0.70646-0.46892 0.67412
  16   2   3    1.10    0.80  33-0.01202 0.49140-0.26673 0.42805 0.96370-0.75849
  16  -2  -3    1.10    1.00  57 0.50275-0.02338-0.40256 0.24124 0.76497-0.97018
  16  -2  -3    0.90    0.80 205 0.01428 0.46509 0.32283-0.48415-0.94635 0.74114
  16  -2   3    1.50    1.00  26-0.17131 0.65068-0.20726 0.04594 0.96317-0.75796
  16   2  -3    0.70    0.90  68 0.69961-0.22023-0.42272 0.58404 0.57607-0.78128
 -16  -2  -3    2.70    1.10   3-0.64605 0.16667 0.02596-0.18727 0.76286-0.96806
 -16  -2  -3    1.20    0.50 202 0.02069-0.50007 0.24735-0.40866-0.96871 0.76350
 -17   2  -3   98.20    5.00 188 0.04712-0.55645-0.10025 0.26156-0.99385 0.78864
 -17  -2   3   89.90    7.20  41 0.15647-0.66581-0.32114 0.15983 0.93401-0.72881
 -17  -2   3   94.30    5.30 167-0.68579 0.17645 0.56243-0.72375-0.46191 0.66712
  17   2   3   96.00    5.90  35 0.02303 0.48630-0.27878 0.44009 0.96008-0.75487
  17  -2  -3  101.10    7.80  57 0.50239 0.00695-0.40250 0.24118 0.76525-0.97045
  17  -2  -3  109.80    5.50 203 0.01886 0.49047 0.26920-0.43051-0.96290 0.75769
  17  -2   3   98.70    6.10  28-0.13737 0.64670-0.22059 0.05928 0.96564-0.76044
  17   2  -3  102.20    5.30  68 0.69146-0.18212-0.42248 0.58380 0.58600-0.79121
  17   2  -3  105.50    4.60 176 0.06400 0.44534-0.36722 0.52854-0.92793 0.72272
 -17  -2  -3  100.90    6.30   3-0.63829 0.12896 0.02120-0.18251 0.76950-0.97471
 -18   2  -3    0.50    0.50 191 0.04143-0.58072-0.01963 0.18094-0.99895 0.79374
 -18  -2   3    0.00    1.00 168-0.67863 0.13933 0.57543-0.73675-0.45645 0.66166
  18   2   3    2.20    1.10  36 0.05591 0.48339-0.28973 0.45104 0.95548-0.75027
  18  -2  -3    1.80    1.40  57 0.50330 0.03599-0.40265 0.24133 0.76457-0.96977
  18  -2  -3    0.30    1.00 200 0.02376 0.51553 0.21013-0.37144-0.97739 0.77218
  18  -2   3    0.90    1.20  29-0.10478 0.64407-0.23306 0.07174 0.96680-0.76159
  18   2  -3    2.10    1.00  67 0.68502-0.14573-0.42224 0.58356 0.59368-0.79889
  18   2  -3    2.90    0.80 179 0.06001 0.47929-0.29934 0.46065-0.95226 0.74705
 -18  -2  -3   -0.90    1.80   4-0.63273 0.09343 0.01781-0.17912 0.77417-0.97938
 -18  -2  -3    0.30    0.50 193 0.03764-0.57693 0.03207-0.19339-0.99878 0.79357
 -19   2  -3   -0.90    0.70 195 0.03478-0.60404 0.07013 0.09119-0.99693 0.79172
 -19  -2   3    0.10    0.80 168-0.67328 0.10403 0.58484-0.74616-0.45238 0.65759
  19   2   3    0.20    1.60  38 0.08694 0.48232-0.29976 0.46107 0.95005-0.74484
  19  -2  -3    0.20    1.30  57 0.50534 0.06391-0.40298 0.24166 0.76304-0.96825
  19  -2  -3   -0.30    0.90 198 0.02900 0.54026 0.14488-0.30620-0.98902 0.78382
  19  -2   3    0.30    1.60  31-0.07340 0.64266-0.24475 0.08343 0.96680-0.76160
  19   2  -3   -0.40    1.00  67 0.68015-0.11089-0.42204 0.58335 0.59940-0.80461
  19   2  -3   -0.60    0.50 183 0.05494 0.51432-0.21786 0.37917-0.97443 0.76922
 -19  -2  -3   -0.40    1.10   4-0.62906 0.05980 0.01559-0.17691 0.77720-0.98241
 -19  -2  -3   -0.10    0.40 186 0.04907-0.61832-0.12877-0.03255-0.99046 0.78525
 -20   2  -3   -0.30    0.60 199 0.02691-0.62612 0.17120-0.00988-0.98487 0.77966
 -20  -2   3    0.30    1.30 168-0.66958 0.07037 0.59122-0.75254-0.44957 0.65478
  20   2   3   -0.70    1.10  39 0.11639 0.48282-0.30900 0.47032 0.94391-0.73870
  20  -2  -3    1.20    1.30  57 0.50838 0.09084-0.40347 0.24215 0.76077-0.96598
  20  -2  -3    1.40    0.90 195 0.03461 0.56461 0.07244-0.23376-0.99677 0.79156
  20  -2   3    0.40    1.60  32-0.04313 0.64235-0.25574 0.09442 0.96578-0.76058
  20   2  -3    0.50    1.40  67 0.67668-0.07747-0.42188 0.58320 0.60342-0.80863
  20   2  -3    1.10    0.60 187 0.04827 0.55095-0.11706 0.27838-0.99195 0.78674
 -21   2  -3    2.20    0.70 204 0.01731-0.64649 0.28751-0.12619-0.95762 0.75241
 -21  -2   3    0.90    1.30 169-0.66737 0.03819 0.59500-0.75631-0.44789 0.65310
  21   2   3    2.40    1.40  40 0.14450 0.48468-0.31757 0.47889 0.93716-0.73195
  21  -2  -3   -0.50    1.60  57 0.51229 0.11689-0.40409 0.24278 0.75781-0.96301
  21  -2   3    0.00    1.50  33-0.01385 0.64303-0.26610 0.10478 0.96385-0.75864
  21   2  -3    2.00    1.90  66 0.67450-0.04532-0.42177 0.58309 0.60593-0.81114
  21   2  -3    1.60    0.50 192 0.03885 0.59032 0.01565 0.14567-0.99912 0.79391
 -22  -2   3    4.90    1.70 169-0.66647 0.00733 0.59651-0.75783-0.44721 0.65242
  22   2   3   12.00    1.60  41 0.17144 0.48770-0.32555 0.48686 0.92985-0.72465
  22  -2  -3    7.10    2.60  58 0.51698 0.14215-0.40483 0.24352 0.75421-0.95942
  22  -2   3    8.10    2.50  34 0.01452 0.64462-0.27589 0.11457 0.96108-0.75587
  22   2  -3   10.80    2.40  66 0.67347-0.01434-0.42172 0.58304 0.60711-0.81232
 -23  -2   3    0.50    1.60 169-0.66675-0.02234 0.59603-0.75735-0.44742 0.65263
  23   2   3    4.00    1.90  42 0.19737 0.49173-0.33301 0.49432 0.92204-0.71683
  23  -2  -3    3.10    1.50  58 0.52238 0.16672-0.40566 0.24435 0.75004-0.95525
  23  -2   3    5.80    2.60  36 0.04208 0.64702-0.28516 0.12384 0.95756-0.75235
  23   2  -3    2.60    2.20  66 0.67350 0.01560-0.42172 0.58304 0.60709-0.81229
  24   2   3   11.80    2.40  44 0.22241 0.49664-0.34000 0.50132 0.91374-0.70854
  24  -2  -3    5.20    2.10  58 0.52840 0.19066-0.40658 0.24526 0.74531-0.95052
  24  -2   3   11.40    2.70  37 0.06889 0.65017-0.29396 0.13264 0.95333-0.74812
  24   2  -3   10.70    3.00  66 0.67446 0.04460-0.42177 0.58309 0.60598-0.81118
  25   2   3    0.70    2.20  45 0.24669 0.50233-0.34659 0.50790 0.90500-0.69979
  25  -2  -3    5.70    2.90  59 0.53497 0.21405-0.40755 0.24624 0.74007-0.94528
  25  -2   3    3.30    2.00  38 0.09503 0.65399-0.30232 0.14101 0.94846-0.74325
  25   2  -3   -1.80    2.40  67 0.67629 0.07273-0.42186 0.58318 0.60387-0.80908
  26   2   3    1.50    1.60  46 0.27030 0.50869-0.35279 0.51411 0.89581-0.69060
  26  -2  -3    2.90    2.00  59 0.54206 0.23692-0.40857 0.24726 0.73433-0.93954
  26  -2   3   -2.10    2.20  39 0.12056 0.65842-0.31029 0.14897 0.94297-0.73776
  26   2  -3   -1.10    1.70  67 0.67890 0.10009-0.42198 0.58330 0.60086-0.80607
  27   2   3    1.10    1.90  47 0.29330 0.51564-0.35865 0.51997 0.88620-0.68099
  27  -2  -3   -0.70    2.30  59 0.54960 0.25934-0.40963 0.24832 0.72811-0.93332
  27  -2   3    0.40    2.00  40 0.14553 0.66342-0.31788 0.15656 0.93690-0.73169
  27   2  -3    1.80    2.10  67 0.68221 0.12674-0.42213 0.58344 0.59700-0.80220
  28   2   3    2.30    2.00  48 0.31577 0.52313-0.36420 0.52551 0.87615-0.67095
  28  -2  -3    0.30    2.20  60 0.55755 0.28135-0.41071 0.24940 0.72142-0.92663
  28  -2   3    0.40    1.90  41 0.16998 0.66892-0.32512 0.16381 0.93027-0.72506
  28   2  -3   -1.50    2.10  67 0.68616 0.15275-0.42229 0.58360 0.59233-0.79754
  29   2   3    1.70    2.30  49 0.33777 0.53109-0.36945 0.53076 0.86569-0.66048
  29  -2  -3    7.30    3.30  60 0.56588 0.30298-0.41181 0.25049 0.71428-0.91949
  29  -2   3    6.90    2.70  42 0.19397 0.67489-0.33204 0.17073 0.92310-0.71790
  29   2  -3    1.80    4.00  67 0.69069 0.17817-0.42245 0.58377 0.58692-0.79213
   0   2  -4   57.20    3.10 108 0.91128-0.91128-0.24663 0.40795-0.32977 0.05616
   0  -2   4   54.00    2.60  95 0.93864-0.93864-0.34438 0.18306-0.01868 0.29229
   0   2   4   55.20    2.90  75 0.79895-0.79895-0.41901 0.58033 0.43140-0.15779
   0  -2  -4   58.10    2.90  93 0.93448-0.93448-0.35513 0.19381 0.02501-0.29863
   0  -2  -4   53.50    2.40 164-0.71363 0.71363 0.50708-0.66839-0.48332 0.20971
  -1   2  -4  124.90    5.70 112 0.88651-0.91647-0.21490 0.37621-0.40977 0.13616
  -1  -2   4  127.40    5.10  91 0.92789-0.95785-0.36586 0.20455 0.07190 0.20171
   1   2   4  126.90    4.70  80 0.84823-0.81827-0.41023 0.57155 0.33498-0.06137
   1  -2  -4  118.50    5.00  88 0.91481-0.88485-0.37959 0.21827 0.13797-0.41158
   1  -2  -4  123.60    4.70 160-0.75143 0.78139 0.41500-0.57632-0.51296 0.23935
   1  -2   4  134.70    5.20  99 0.94121-0.91125-0.32072 0.15940-0.10615 0.37976
   1   2  -4  128.00    5.50 105 0.92871-0.89875-0.27635 0.43767-0.24724-0.02637
  -1  -2  -4  126.80    5.20  98 0.94129-0.97125-0.32283 0.16152-0.09874-0.17488
  -1  -2  -4  119.50    5.20 168-0.67576 0.64580 0.58051-0.74183-0.45426 0.18065
  -1   2   4  124.80    5.50  71 0.74448-0.77444-0.42274 0.58406 0.51676-0.24315
  -2   2  -4    0.90    0.70 116 0.85513-0.91505-0.18191 0.34322-0.48545 0.21184
  -2  -2   4    1.50    0.70  87 0.90861-0.96853-0.38440 0.22308 0.16328 0.11034
   2   2   4    0.10    0.50  84 0.88918-0.82926-0.39581 0.55713 0.22955 0.04406
   2  -2  -4    0.70    0.70  84 0.88659-0.82667-0.39704 0.23572 0.23733-0.51094
   2  -2  -4    0.50    0.40 155-0.78539 0.84532 0.30143-0.46275-0.54064 0.26703
   2  -2   4    1.70    0.70 102 0.93647-0.87655-0.29576 0.13445-0.18854 0.46216
   2   2  -4    1.90    0.70 101 0.93860-0.87868-0.30340 0.46471-0.16424-0.10937
  -2  -2  -4    1.50    0.60 104 0.93163-0.99156-0.28280 0.12148-0.22822-0.04539
  -2   2   4    1.00    0.50  67 0.68768-0.74760-0.42235 0.58366 0.59053-0.31692
  -3   2  -4   80.00    3.70 119 0.81820-0.90808-0.14846 0.30977-0.55543 0.28182
  -3  -2   4   75.50    3.40  83 0.88114-0.97102-0.39944 0.23812 0.25308 0.02053
   3   2   4   78.30    3.40  89 0.91908-0.82919-0.37577 0.53708 0.11875 0.15486
   3  -2  -4   77.80    4.10  80 0.85382-0.76393-0.40876 0.24744 0.32235-0.59597
   3  -2  -4   74.60    3.10 149-0.81008 0.89996 0.16512-0.32643-0.56259 0.28898
   3  -2   4   81.20    4.00 106 0.92572-0.83584-0.27041 0.10909-0.26441 0.53802
   3   2  -4   73.80    3.30  98 0.94128-0.85140-0.32729 0.48861-0.08288-0.19074
   3   2  -4   76.00    3.40 135-0.80241 0.89229-0.18016 0.34147-0.56893 0.29532
  -3  -2  -4   72.20    3.60 110 0.90383-0.99372-0.23627 0.07496-0.35673 0.08312
  -3   2   4   81.40    3.60  64 0.63077-0.72065-0.41880 0.58012 0.65325-0.37964
  -4   2  -4    2.40    1.00 123 0.77699-0.89683-0.11525 0.27656-0.61888 0.34527
  -4  -2   4    5.70    1.20  80 0.84634-0.96618-0.41070 0.24939 0.33916-0.06555
   4   2   4    3.00    0.60  94 0.93640-0.81656-0.35086 0.51217 0.00732 0.26629
   4  -2  -4    3.20    0.70  77 0.81964-0.69980-0.41612 0.25480 0.39374-0.66735
   4  -2   4    4.40    1.10 109 0.91046-0.79062-0.24545 0.08414-0.33289 0.60650
   4   2  -4    4.20    1.10  94 0.93755-0.81771-0.34782 0.50913-0.00502-0.26859
   4   2  -4    3.30    0.60 142-0.81851 0.93836-0.00898 0.17030-0.57442 0.30080
  -4  -2  -4    2.70    0.70 115 0.85887-0.97872-0.18557 0.02425-0.47739 0.20378
  -4   2   4    3.70    1.00  61 0.57526-0.69510-0.41299 0.57430 0.70606-0.43245
  -5   2  -4  107.70    4.90 126 0.73277-0.88257-0.08286 0.24418-0.67542 0.40181
  -5  -2   4  111.10    4.90  76 0.80551-0.95532-0.41820 0.25688 0.41983-0.14622
   5   2   4  116.90    4.50  98 0.94128-0.79148-0.32252 0.48384-0.09984 0.37345
   5  -2  -4  103.50    5.70  74 0.78624-0.63644-0.42033 0.25902 0.45292-0.72654
   5  -2  -4  106.20    4.70 136-0.80518 0.95498-0.16270 0.00139-0.57028 0.29667
   5  -2   4  109.30    5.30 111 0.89215-0.74235-0.22152 0.06020-0.39369 0.66730
   5   2  -4  110.80    4.90  91 0.92855-0.77874-0.36497 0.52628 0.06784-0.34145
   5   2  -4  103.40    3.90 150-0.80794 0.95774 0.18183-0.02051-0.56052 0.28690
  -5  -2  -4  109.30    4.70 121 0.80015-0.94995-0.13348-0.02784-0.58476 0.31115
  -5   2   4  112.40    4.40  58 0.52202-0.67182-0.40561 0.56693 0.75032-0.47671
  -5   2   4   94.50    4.60 166-0.70045 0.55065 0.53432-0.37300-0.47315 0.74677
  -6   2  -4    1.80    1.10 129 0.68671-0.86648-0.05173 0.21305-0.72509 0.45148
  -6  -2   4    0.80    0.60  72 0.76014-0.93990-0.42215 0.26084 0.49394-0.22033
   6   2   4    0.20    0.70 103 0.93539-0.75563-0.29251 0.45382-0.19869 0.47230
   6  -2  -4    2.20    0.70  72 0.75496-0.57519-0.42239 0.26107 0.50163-0.77524
   6  -2   4    1.00    0.80 114 0.87213-0.69236-0.19907 0.03776-0.44695 0.72056
   6   2  -4    0.70    0.90  88 0.91556-0.73580-0.37895 0.54026 0.13470-0.40831
   6   2  -4    0.30    0.50 158-0.76424 0.94401 0.37703-0.21571-0.52324 0.24963
  -6  -2  -4    1.20    0.50 126 0.73236-0.91212-0.08258-0.07874-0.67589 0.40228
  -6   2   4    0.70    0.70  55 0.47147-0.65124-0.39721 0.55852 0.78736-0.51375
  -6   2   4    0.70    0.50 161-0.74093 0.56116 0.44313-0.28181-0.50464 0.77825
  -7  -2   4    0.90    0.70  69 0.71169-0.92142-0.42295 0.26164 0.56089-0.28728
   7   2   4    0.60    0.60   2-0.66020 0.86992 0.03476 0.12655 0.75029-0.47668
   7   2   4    0.40    0.70 107 0.92135-0.71162-0.26250 0.42382-0.28672 0.56033
   7  -2  -4    0.50    0.60  70 0.72650-0.51677-0.42302 0.26170 0.54153-0.81514
   7  -2   4    0.90    0.80   3-0.63982 0.84954 0.02213-0.18344 0.76821-0.49460
   7  -2   4    1.70    1.20 116 0.85148-0.64176-0.17839 0.01708-0.49311 0.76672
   7   2  -4    1.50    2.20  86 0.89988-0.69016-0.39009 0.55140 0.19504-0.46865
   7   2  -4    1.00    0.40 167-0.68862 0.89835 0.55716-0.39585-0.46408 0.19047
  -7   2   4   -0.20    1.00  53 0.42374-0.63347-0.38816 0.54948 0.81839-0.54478
  -7   2   4    0.60    0.40 157-0.77425 0.56453 0.34373-0.18242-0.53139 0.80500
  -8  -2   4   36.50    2.50  66 0.66150-0.90119-0.42106 0.25974 0.62058-0.34697
  -8  -2   4   30.20    2.50 131-0.78277 0.54308-0.27478 0.11346-0.55837 0.83198
   8   2   4   42.20    2.00   6-0.58745 0.82713-0.00892 0.17023 0.80921-0.53560
   8   2   4   43.60    2.50 110 0.90199-0.66231-0.23384 0.39516-0.36294 0.63655
   8  -2  -4   37.60    2.30  68 0.70117-0.46148-0.42276 0.26144 0.57414-0.84775
   8  -2   4   36.00    2.40   6-0.59286 0.83255-0.00580-0.15552 0.80528-0.53167
   8  -2   4   44.20    2.70 118 0.83106-0.59138-0.15962-0.00170-0.53278 0.80639
   8   2  -4   44.50    2.50  84 0.88266-0.64297-0.39879 0.56011 0.24876-0.52237
  -8   2   4   44.20    2.60  51 0.37877-0.61845-0.37874 0.54006 0.84445-0.57083
  -8   2   4   38.10    2.10 153-0.79849 0.55881 0.24044-0.07912-0.55190 0.82551
  -9  -2   4    0.00    0.70  63 0.61067-0.88032-0.41694 0.25562 0.67323-0.39962
  -9  -2   4    0.00    0.30 136-0.80574 0.53609-0.15895-0.00236-0.57055 0.84416
   9   2   4    0.30    0.50  10-0.51671 0.78635-0.04810 0.20942 0.85481-0.58120
   9   2   4    0.30    0.50 113 0.87986-0.61021-0.20740 0.36871-0.42760 0.70121
   9  -2  -4   -0.20    0.70  67 0.67901-0.40936-0.42199 0.26067 0.60073-0.87434
   9  -2   4   -0.50    1.00   8-0.54644 0.81608-0.03198-0.12933 0.83689-0.56328
   9  -2   4    0.80    0.90 120 0.81148-0.54183-0.14279-0.01853-0.56667 0.84028
   9   2  -4   -0.20    1.00  81 0.86485-0.59520-0.40546 0.56678 0.29604-0.56965
  -9   2   4   -0.40    0.80  49 0.33638-0.60603-0.36912 0.53044 0.86637-0.59276
  -9   2   4   -0.30    0.50 148-0.81302 0.54338 0.13832 0.02300-0.56556 0.83917
 -10  -2   4   -0.20    0.80  60 0.56004-0.85965-0.41104 0.24973 0.71930-0.44569
 -10  -2   4   -0.10    0.40 141-0.81696 0.51735-0.04830-0.11302-0.57466 0.84828
  10   2   4   -0.70    0.80  13-0.44947 0.74908-0.08289 0.24421 0.88944-0.61583
  10   2   4    0.90    2.60 116 0.85690-0.55730-0.18364 0.34495-0.48166 0.75527
  10  -2  -4   -0.70    1.10  66 0.65989-0.36028-0.42096 0.25964 0.62237-0.89598
  10  -2   4   -0.20    0.80  11-0.50094 0.80054-0.05646-0.10485 0.86364-0.59003
  10  -2   4    0.30    1.00 121 0.79314-0.49353-0.12785-0.03347-0.59547 0.86909
  10   2  -4    0.60    1.30  80 0.84720-0.54759-0.41049 0.57181 0.33728-0.61089
 -10   2   4    0.00    1.10  47 0.29639-0.59599-0.35943 0.52074 0.88485-0.61124
 -10   2   4    0.60    0.50 144-0.81864 0.51903 0.04198 0.11934-0.57277 0.84638
 -11  -2   4    1.00    1.10  57 0.51023-0.83980-0.40376 0.24245 0.75937-0.48576
 -11  -2   4    0.50    0.50 145-0.81841 0.48884 0.05202-0.21334-0.57227 0.84588
  11   2   4   -0.40    0.70  16-0.38641 0.71598-0.11366 0.27497 0.91530-0.64168
  11   2   4    1.10    0.80 118 0.83452-0.50495-0.16270 0.32401-0.52642 0.80003
  11  -2  -4    1.40    1.20  65 0.64361-0.31405-0.41983 0.25852 0.63992-0.91353
  11  -2   4    1.00    0.80  13-0.45663 0.78620-0.07929-0.08203 0.88612-0.61250
  11  -2   4    1.50    1.40 123 0.77629-0.44672-0.11472-0.04660-0.61985 0.89346
  11   2  -4    0.50    0.80  78 0.83024-0.50068-0.41423 0.57554 0.37298-0.64659
 -11   2   4    0.60    1.10  45 0.25855-0.58812-0.34973 0.51104 0.90047-0.62686
 -11   2   4    0.20    0.50 141-0.81713 0.48756-0.04532 0.20663-0.57468 0.84829
 -12  -2   4    0.70    1.10  55 0.46165-0.82118-0.39543 0.23411 0.79405-0.52044
 -12  -2   4    2.00    0.60 148-0.81292 0.45339 0.13936-0.30067-0.56546 0.83907
  12   2   4    1.90    0.80  19-0.32770 0.68723-0.14085 0.30217 0.93422-0.66061
  12   2   4    1.10    0.90 120 0.81356-0.45403-0.14453 0.30584-0.56324 0.83685
  12  -2  -4    1.70    0.80  64 0.62996-0.27043-0.41873 0.25742 0.65408-0.92769
  12  -2   4    1.90    1.00  15-0.41367 0.77320-0.10056-0.06075 0.90485-0.63124
  12  -2   4    1.50    1.10 124 0.76108-0.40155-0.10327-0.05804-0.64038 0.91400
  12   2  -4    2.70    1.20  77 0.81436-0.45483-0.41695 0.57827 0.40369-0.67730
 -12   2   4    0.50    1.40  44 0.22267-0.58219-0.34007 0.50139 0.91366-0.64005
 -12   2   4    2.00    0.60 138-0.81063 0.45110-0.12192 0.28324-0.57272 0.84633
 -13   2  -4   20.70    1.80 170 0.07133-0.46082-0.50441 0.66573-0.86051 0.58690
 -13  -2   4   18.70    2.20  52 0.41456-0.80405-0.38631 0.22499 0.82396-0.55035
 -13  -2   4   20.30    1.70 151-0.80326 0.41377 0.21320-0.37451-0.55617 0.82978
  13   2   4   25.40    2.00  22-0.27318 0.66267-0.16496 0.32628 0.94771-0.67410
  13   2   4   23.30    2.00 121 0.79451-0.40502-0.12895 0.29026-0.59340 0.86701
  13  -2  -4   25.40    2.20  63 0.61868-0.22919-0.41771 0.25640 0.66539-0.93901
  13  -2   4   18.20    2.30  17-0.37213 0.76162-0.12040-0.04092 0.92034-0.64673
  13  -2   4   23.80    2.80 125 0.74755-0.35805-0.09338-0.06794-0.65761 0.93123
  13   2  -4   23.40    1.90  75 0.79979-0.41030-0.41891 0.58023 0.42994-0.70356
 -13   2   4   22.20    2.50  42 0.18852-0.57801-0.33049 0.49180 0.92479-0.65118
 -13   2   4   20.90    1.80 135-0.80116 0.41167-0.18754 0.34886-0.56831 0.84192
 -14   2  -4    0.10    0.70 172 0.06917-0.48862-0.46189 0.62321-0.88424 0.61062
 -14  -2   4    0.40    1.30  50 0.36910-0.78855-0.37661 0.21529 0.84967-0.57605
 -14  -2   4    0.40    0.40 154-0.79163 0.37217 0.27438-0.43570-0.54593 0.81954
  14   2   4    0.70    0.70  24-0.22254 0.64199-0.18642 0.34773 0.95694-0.68332
  14   2   4   -0.40    1.00 123 0.77762-0.35817-0.11573 0.27705-0.61799 0.89161
  14  -2  -4    3.20    1.50  63 0.60955-0.19009-0.41683 0.25551 0.67432-0.94793
  14  -2   4    0.00    0.90  19-0.33203 0.75148-0.13889-0.02242 0.93299-0.65938
  14   2  -4   -0.10    0.80  74 0.78664-0.36719-0.42030 0.58161 0.45226-0.72588
 -14   2   4   -2.20    1.90  41 0.15593-0.57538-0.32098 0.48230 0.93416-0.66055
 -14   2   4   -0.20    0.60 133-0.79031 0.37086-0.24274 0.40405-0.56257 0.83618
 -15   2  -4    0.60    0.90 174 0.06666-0.51607-0.41478 0.57610-0.90748 0.63386
 -15  -2   4   -0.20    1.20  48 0.32531-0.77472-0.36650 0.20518 0.87169-0.59808
 -15  -2   4    0.50    0.60 156-0.77957 0.33016 0.32436-0.48568-0.53578 0.80939
  15   2   4    1.60    0.90  26-0.17541 0.62482-0.20562 0.36693 0.96278-0.68917
  15   2   4   -0.70    1.20 124 0.76292-0.31351-0.10463 0.26595-0.63797 0.91158
  15  -2  -4    2.50    1.10  62 0.60234-0.15293-0.41608 0.25477 0.68122-0.95483
  15  -2  -4    3.90    1.00 214-0.00295 0.45237 0.51100-0.67232-0.85957 0.58596
  15  -2   4    1.00    1.10  21-0.29333 0.74274-0.15617-0.00514 0.94317-0.66956
  15   2  -4    1.10    1.20  73 0.77498-0.32557-0.42126 0.58257 0.47111-0.74472
 -16   2  -4   10.00    1.20 177 0.06374-0.54311-0.36262 0.52394-0.92975 0.65614
 -16  -2   4    9.80    1.30 158-0.76807 0.28870 0.36473-0.52605-0.52634 0.79995
  16   2   4   10.00    1.40  28-0.13141 0.61078-0.22290 0.38421 0.96594-0.69233
  16   2   4   10.20    2.40 125 0.75036-0.27099-0.09542 0.25673-0.65410 0.92771
  16  -2  -4    9.60    1.70  62 0.59686-0.11749-0.41549 0.25418 0.68638-0.95999
  16  -2  -4   14.70    1.40 212 0.00075 0.47862 0.47230-0.63362-0.88144 0.60783
  16  -2   4    8.50    1.90  23-0.25599 0.73537-0.17234 0.01102 0.95119-0.67758
  16   2  -4   10.20    1.80  73 0.76480-0.28543-0.42191 0.58323 0.48690-0.76051
 -16  -2  -4   11.80    1.30 212 0.00101-0.48038 0.46955-0.63087-0.88290 0.60929
 -17   2  -4    3.20    0.80 179 0.06034-0.56967-0.30485 0.46617-0.95049 0.67688
 -17  -2   4    2.50    1.10 159-0.75769 0.24836 0.39700-0.55832-0.51797 0.79158
  17   2   4    2.90    1.00  30-0.09018 0.59952-0.23853 0.39985 0.96694-0.69333
  17   2   4    2.20    1.60 125 0.73985-0.23052-0.08787 0.24918-0.66701 0.94062
  17  -2  -4    3.10    1.80  62 0.59293-0.08360-0.41506 0.25374 0.69004-0.96365
  17  -2  -4    2.80    0.90 210 0.00473 0.50461 0.42969-0.59101-0.90296 0.62935
  17  -2   4    3.70    1.20  24-0.21995 0.72928-0.18749 0.02618 0.95732-0.68371
  17   2  -4    0.90    1.10  72 0.75606-0.24673-0.42234 0.58366 0.50000-0.77361
 -17  -2  -4    1.60    0.60 209 0.00656-0.51589 0.40971-0.57102-0.91219 0.63858
 -18   2  -4    1.00    0.80 182 0.05639-0.59569-0.24076 0.40208-0.96894 0.69533
 -18  -2   4    0.10    0.80 160-0.74872 0.20942 0.42249-0.58381-0.51081 0.78442
  18   2   4   -2.40    1.40  32-0.05139 0.59069-0.25276 0.41408 0.96616-0.69255
  18   2   4    1.40    1.40 126 0.73123-0.19194-0.08179 0.24310-0.67721 0.95082
  18  -2  -4    4.00    1.80  62 0.59040-0.05110-0.41477 0.25346 0.69238-0.96600
  18  -2  -4    0.80    0.80 208 0.00899 0.53030 0.38278-0.54410-0.92380 0.65018
  18  -2   4    1.10    1.10  26-0.18512 0.72442-0.20172 0.04041 0.96179-0.68818
  18   2  -4    0.10    1.30  71 0.74871-0.20941-0.42262 0.58393 0.51071-0.78433
  18   2  -4    0.80    0.70 171 0.07077 0.46853-0.49311 0.65443-0.86708 0.59347
 -18  -2  -4    0.10    0.70 206 0.01291-0.55221 0.33851-0.49983-0.94087 0.66726
 -19   2  -4    3.70    0.90 185 0.05179-0.62104-0.16944 0.33076-0.98418 0.71057
 -19  -2   4    5.00    1.70 161-0.74125 0.17200 0.44229-0.60360-0.50490 0.77851
  19   2   4    4.50    1.30  33-0.01475 0.58400-0.26578 0.42710 0.96392-0.69031
  19   2   4   -1.80    2.10 126 0.72436-0.15510-0.07701 0.23832-0.68511 0.95872
  19  -2  -4    2.10    1.80  61 0.58911-0.01985-0.41463 0.25331 0.69357-0.96718
  19  -2  -4    6.20    1.50 206 0.01356 0.55569 0.33107-0.49239-0.94351 0.66990
  19  -2   4    4.50    1.70  27-0.15144 0.72069-0.21511 0.05379 0.96478-0.69117
  19   2  -4    5.60    1.70  71 0.74266-0.17341-0.42279 0.58411 0.51933-0.79294
  19   2  -4    4.30    0.80 173 0.06807 0.50118-0.44101 0.60232-0.89492 0.62131
 -19  -2  -4    4.60    1.00 202 0.02029-0.58954 0.25224-0.41355-0.96745 0.69384
 -20   2  -4    0.70    0.60 188 0.04638-0.64560-0.08959 0.25090-0.99490 0.72129
 -20  -2   4    2.10    1.00 162-0.73530 0.13609 0.45729-0.61860-0.50022 0.77383
  20   2   4    3.90    1.70  35 0.02001 0.57921-0.27775 0.43907 0.96044-0.68683
  20  -2  -4    1.30    1.90  61 0.58894 0.01028-0.41461 0.25329 0.69372-0.96733
  20  -2  -4    3.80    1.10 203 0.01846 0.58075 0.27393-0.43524-0.96157 0.68796
  20  -2   4    2.80    2.30  29-0.11881 0.71803-0.22773 0.06642 0.96645-0.69284
  20   2  -4    1.50    1.80  71 0.73785-0.13863-0.42289 0.58421 0.52607-0.79968
  20   2  -4    3.20    0.90 176 0.06472 0.53450-0.37991 0.54122-0.92276 0.64915
 -20  -2  -4    1.80    0.70 198 0.02906-0.62827 0.14414-0.30546-0.98913 0.71552
 -21   2  -4    0.20    0.80 192 0.03995-0.66912 0.00072 0.16060-0.99920 0.72559
 -21  -2   4    0.30    1.20 163-0.73080 0.10163 0.46821-0.62953-0.49669 0.77030
  21   2   4    0.00    1.00  36 0.05311 0.57607-0.28881 0.45012 0.95591-0.68230
  21  -2  -4    3.70    2.30  61 0.58978 0.03940-0.41470 0.25339 0.69295-0.96656
  21  -2   4   -0.10    2.00  30-0.08718 0.71635-0.23965 0.07834 0.96694-0.69332
  21   2  -4   -0.40    2.00  70 0.73418-0.10500-0.42295 0.58427 0.53113-0.80474
  21   2  -4    0.40    0.70 179 0.06048 0.56870-0.30709 0.46841-0.94976 0.67614
  22   2   4    3.00    1.80  37 0.08475 0.57439-0.29906 0.46037 0.95046-0.67685
  22  -2  -4    4.80    2.60  62 0.59153 0.06761-0.41490 0.25359 0.69134-0.96495
  22  -2   4    2.40    1.50  31-0.05646 0.71559-0.25093 0.08962 0.96636-0.69274
  22   2  -4    3.30    1.80  70 0.73157-0.07243-0.42298 0.58430 0.53469-0.80830
  23   2   4    0.60    1.40  39 0.11509 0.57401-0.30860 0.46991 0.94420-0.67059
  23  -2  -4    1.30    1.70  62 0.59411 0.09499-0.41519 0.25388 0.68895-0.96256
  23  -2   4   -3.60    2.40  33-0.02658 0.71568-0.26163 0.10031 0.96480-0.69119
  23   2  -4   -0.70    1.40  70 0.72995-0.04085-0.42300 0.58431 0.53689-0.81050
  24   2   4    0.80    1.60  40 0.14429 0.57477-0.31751 0.47882 0.93721-0.66360
  24  -2  -4    0.10    1.80  62 0.59743 0.12163-0.41556 0.25424 0.68585-0.95946
  24  -2   4   -0.10    1.90  34 0.00252 0.71654-0.27178 0.11046 0.96236-0.68875
  24   2  -4    0.00    1.70  70 0.72924-0.01018-0.42300 0.58432 0.53785-0.81146
  25   2   4   -4.40    2.30  41 0.17247 0.57655-0.32585 0.48717 0.92956-0.65594
  25  -2  -4    0.80    1.80  62 0.60143 0.14759-0.41599 0.25467 0.68209-0.95570
  25  -2   4    0.10    1.70  35 0.03090 0.71812-0.28143 0.12011 0.95909-0.68547
  25   2  -4    1.10    1.60  70 0.72937 0.01965-0.42300 0.58432 0.53768-0.81129
  26   2   4    2.80    2.40  43 0.19975 0.57923-0.33368 0.49500 0.92128-0.64767
  26  -2  -4   -0.70    2.80  62 0.60604 0.17294-0.41647 0.25515 0.67770-0.95131
  26  -2   4    1.90    2.10  36 0.05861 0.72037-0.29061 0.12930 0.95504-0.68143
  26   2  -4    2.40    1.90  70 0.73027 0.04871-0.42299 0.58431 0.53646-0.81007
  27   2   4   -2.50    1.90  44 0.22623 0.58271-0.34105 0.50237 0.91242-0.63881
  27  -2  -4    1.10    2.40  63 0.61121 0.19773-0.41699 0.25568 0.67271-0.94633
  27  -2   4   -1.30    3.80  38 0.08571 0.72323-0.29937 0.13805 0.95028-0.67667
  27   2  -4    5.20    2.60  70 0.73188 0.07706-0.42298 0.58429 0.53426-0.80788
  28   2   4    0.90    2.30  45 0.25198 0.58692-0.34799 0.50931 0.90300-0.62939
  28  -2  -4    2.40    2.30  63 0.61689 0.22201-0.41754 0.25623 0.66716-0.94077
  28  -2   4   -1.00    3.20  39 0.11225 0.72666-0.30772 0.14640 0.94483-0.67122
  28   2  -4   -2.40    3.30  70 0.73415 0.10475-0.42295 0.58427 0.53116-0.80477
   0   2  -5    6.10    1.00 108 0.91223-0.91223-0.24804 0.40936-0.32604-0.01597
   0  -2   5    8.60    1.50  92 0.93263-0.93263-0.35862 0.19731 0.03990 0.30211
   0   2   5    7.90    1.00  76 0.81323-0.81323-0.41712 0.57844 0.40579-0.06378
   0  -2  -5    7.80    1.20  96 0.94047-0.94047-0.33610 0.17478-0.05053-0.29149
   0  -2  -5    7.30    2.10 166-0.69330 0.69330 0.54830-0.70961-0.46766 0.12565
  -1   2  -5  102.90    4.80 111 0.89234-0.92231-0.22175 0.38307-0.39313 0.05111
  -1  -2   5  101.00    5.50  89 0.92004-0.95000-0.37483 0.21352 0.11416 0.22785
   1   2   5  103.60    5.00  80 0.85091-0.82095-0.40954 0.57086 0.32899 0.01303
   1  -2  -5   98.20    4.60  92 0.93254-0.90258-0.35877 0.19746 0.04055-0.38256
   1  -2  -5  100.20    4.10 163-0.73000 0.75996 0.47014-0.63145-0.49606 0.15404
   1  -2   5  107.30    4.50  96 0.93957-0.90961-0.34078 0.17947-0.03268 0.37469
   1   2  -5  104.30    5.40 105 0.92691-0.89695-0.27271 0.43403-0.25779-0.08422
  -1  -2  -5  103.70    4.40 100 0.93973-0.96969-0.30864 0.14732-0.14711-0.19490
  -1   2   5  107.40    4.70  73 0.77139-0.80135-0.42151 0.58282 0.47675-0.13473
  -2   2  -5   32.50    2.10 114 0.86751-0.92743-0.19427 0.35558-0.45792 0.11590
  -2  -2   5   31.50    2.20  86 0.90168-0.96160-0.38900 0.22769 0.18880 0.15322
   2   2   5   33.50    2.10  84 0.88306-0.82314-0.39861 0.55993 0.24760 0.09442
   2  -2  -5   28.20    2.10  89 0.91789-0.85797-0.37688 0.21556 0.12428-0.46629
   2  -2  -5   28.40    1.80 158-0.76555 0.82547 0.37288-0.53419-0.52430 0.18228
   2  -2   5   36.20    2.30  99 0.94126-0.88134-0.32179 0.16048-0.10239 0.44440
   2   2  -5   30.10    2.10 102 0.93636-0.87644-0.29543 0.45675-0.18959-0.15242
  -2  -2  -5   27.80    1.90 105 0.92882-0.98874-0.27658 0.11527-0.24658-0.09544
  -2   2   5   31.70    2.00  70 0.72678-0.78670-0.42302 0.58433 0.54115-0.19914
  -3   2  -5    1.90    1.00 117 0.83821-0.92809-0.16603 0.32735-0.51946 0.17744
  -3  -2   5    0.90    0.90  83 0.87775-0.96763-0.40082 0.23951 0.26248 0.07953
   3   2   5    1.30    0.80  87 0.90858-0.81870-0.38442 0.54574 0.16340 0.17861
   3  -2  -5    1.20    0.90  86 0.89853-0.80865-0.39088 0.22956 0.19964-0.54165
   3  -2  -5    1.60    0.50 153-0.79595 0.88583 0.25363-0.41495-0.54967 0.20765
   3  -2   5    1.10    1.30 101 0.93829-0.84841-0.30216 0.14084-0.16824 0.51026
   3   2  -5    0.50    1.00  99 0.94082-0.85094-0.31594 0.47725-0.12263-0.21939
   3   2  -5    0.70    0.50 131-0.78176 0.87164-0.27878 0.44009-0.55780 0.21578
  -3  -2  -5    0.90    0.60 109 0.90697-0.99685-0.24053 0.07921-0.34577 0.00375
  -3   2   5    1.10    0.70  67 0.68065-0.77054-0.42206 0.58338 0.59881-0.25680
  -4   2  -5    4.40    1.20 120 0.80508-0.92493-0.13750 0.29881-0.57700 0.23499
  -4  -2   5    2.90    1.00  80 0.84868-0.96852-0.41012 0.24880 0.33399 0.00803
   4   2   5    2.80    0.60  91 0.92677-0.80693-0.36732 0.52864 0.07856 0.26346
   4  -2  -5    3.20    0.80  83 0.87633-0.75649-0.40138 0.24007 0.26634-0.60835
   4  -2  -5    2.90    0.50 147-0.81539 0.93524 0.11107-0.27238-0.56815 0.22614
   4  -2   5    3.20    1.00 104 0.93145-0.81160-0.28236 0.12105-0.22952 0.57153
   4   2  -5    1.20    1.10  97 0.94075-0.82091-0.33410 0.49542-0.05799-0.28403
   4   2  -5    2.90    0.60 137-0.81036 0.93020-0.12426 0.28558-0.57261 0.23059
  -4  -2  -5    3.20    0.90 114 0.87439-0.99424-0.20148 0.04016-0.44141 0.09939
  -4   2   5    3.70    1.00  64 0.63405-0.75390-0.41908 0.58039 0.64989-0.30787
  -5   2  -5    2.40    0.80 123 0.76885-0.91865-0.10907 0.27039-0.63006 0.28805
  -5  -2   5    1.20    1.10  77 0.81512-0.96492-0.41684 0.25552 0.40228-0.06026
   5   2   5    1.80    0.80  94 0.93752-0.78772-0.34790 0.50921-0.00469 0.34670
   5  -2  -5    1.90    0.70  80 0.85283-0.70303-0.40903 0.24771 0.32461-0.66662
   5  -2  -5    1.50    0.70 140-0.81670 0.96650-0.05288-0.10843-0.57463 0.23262
   5  -2   5    0.80    1.10 106 0.92155-0.77175-0.26285 0.10153-0.28576 0.62777
   5   2  -5    1.20    0.70  94 0.93678-0.78698-0.34990 0.51122 0.00342-0.34543
   5   2  -5    2.30    0.50 145-0.81817 0.96797 0.06021 0.10111-0.57182 0.22981
  -5  -2  -5    2.00    0.80 118 0.83225-0.98206-0.16068-0.00064-0.53060 0.18859
  -5   2   5    2.10    1.10  61 0.58777-0.73757-0.41447 0.57579 0.69480-0.35278
  -6   2  -5   28.00    2.10 126 0.73024-0.91000-0.08110 0.24241-0.67836 0.33635
  -6  -2   5   27.20    2.30  74 0.77785-0.95762-0.42104 0.25973 0.46655-0.12453
   6   2   5   26.10    1.70  98 0.94129-0.76153-0.32691 0.48822-0.08426 0.42628
   6  -2  -5   25.50    2.00  78 0.82923-0.64946-0.41442 0.25310 0.37502-0.71703
   6  -2  -5   26.90    1.60 133-0.79279 0.97256-0.23124 0.06992-0.56392 0.22191
   6  -2   5   26.60    2.10 109 0.90943-0.72966-0.24397 0.08266-0.33678 0.67879
   6   2  -5   25.10    1.90  92 0.92963-0.74987-0.36342 0.52474 0.06091-0.40293
   6   2  -5   23.70    1.40 154-0.79322 0.97298 0.26695-0.10564-0.54730 0.20529
  -6  -2  -5   28.10    1.90 122 0.78241-0.96218-0.11943-0.04189-0.61120 0.26919
  -6   2   5   30.20    2.30  59 0.54235-0.72212-0.40862 0.56993 0.73409-0.39207
  -7   2  -5    2.00    0.90 129 0.68996-0.89969-0.05385 0.21517-0.72184 0.37983
  -7  -2   5    2.50    1.30  71 0.73771-0.94743-0.42289 0.26158 0.52626-0.18424
   7   2   5    2.40    0.80 101 0.93901-0.72929-0.30516 0.46648-0.15852 0.50054
   7  -2  -5    3.30    0.90  76 0.80636-0.59664-0.41809 0.25677 0.41831-0.76032
   7  -2   5    2.40    1.00 111 0.89585-0.68612-0.22602 0.06470-0.38259 0.72461
   7   2  -5    2.50    1.20  89 0.92006-0.71033-0.37481 0.53613 0.11405-0.45606
   7   2  -5    2.10    0.40 163-0.72661 0.93634 0.47811-0.31679-0.49341 0.15140
  -7  -2  -5    1.20    0.60 126 0.72709-0.93681-0.07890-0.08242-0.68200 0.33998
  -7   2   5    4.40    1.40  57 0.49818-0.70790-0.40181 0.56312 0.76836-0.42634
  -8  -2   5   -0.30    0.90  68 0.69549-0.93518-0.42261 0.26129 0.58112-0.23910
   8   2   5    1.50    1.00   1-0.66848 0.90817 0.04000 0.12132 0.74265-0.40064
   8   2   5    1.00    0.70 104 0.93190-0.69221-0.28342 0.44473-0.22637 0.56838
   8  -2  -5    0.00    0.80  74 0.78481-0.54512-0.42046 0.25915 0.45528-0.79730
   8  -2   5    0.20    0.70   3-0.64863 0.88832 0.02755-0.18887 0.76060-0.41859
   8  -2   5    0.10    1.00 113 0.88147-0.64179-0.20919 0.04787-0.42337 0.76539
   8   2  -5    0.80    0.80  87 0.90879-0.66910-0.38427 0.54559 0.16260-0.50461
  -8  -2  -5    0.60    0.60 130 0.66848-0.90817-0.04000-0.12132-0.74265 0.40064
  -8   2   5   -0.90    1.30  54 0.45545-0.69513-0.39429 0.55560 0.79819-0.45617
  -9  -2   5    0.30    1.00  65 0.65194-0.92159-0.42043 0.25912 0.63104-0.28902
   9   2   5    0.70    0.60   5-0.60852 0.87817 0.00334 0.15797 0.79353-0.45152
   9   2   5    0.00    0.80 107 0.92124-0.65159-0.26231 0.42363-0.28724 0.62926
   9  -2  -5    1.00    1.20  73 0.76492-0.49527-0.42190 0.26059 0.48672-0.82873
   9  -2   5    1.70    0.80   5-0.60680 0.87645 0.00233-0.16365 0.79485-0.45284
   9  -2   5    6.20    2.40 114 0.86687-0.59722-0.19361 0.03229-0.45941 0.80143
   9   2  -5    0.70    1.30  85 0.89647-0.62682-0.39205 0.55336 0.20652-0.54853
  -9   2   5    0.60    1.30  52 0.41426-0.68391-0.38625 0.54756 0.82413-0.48212
  -9   2   5    0.70    0.40 164-0.71674 0.44709 0.50035-0.33903-0.48573 0.82775
 -10  -2   5    3.60    1.40  62 0.60769-0.90730-0.41664 0.25532 0.67611-0.33410
  10   2   5    3.10    1.20 109 0.90827-0.60866-0.24233 0.40365-0.34107 0.68308
  10  -2  -5    3.90    1.10  71 0.74687-0.44727-0.42267 0.26136 0.51335-0.85536
  10  -2   5    4.80    1.60   7-0.56489 0.86450-0.02173-0.13959 0.82488-0.48287
  10  -2   5    4.40    1.50 116 0.85246-0.55285-0.17933 0.01802-0.49107 0.83308
  10   2  -5    5.10    1.10  84 0.88365-0.58404-0.39836 0.55967 0.24591-0.58793
 -10   2   5    2.20    1.40  51 0.37465-0.67426-0.37784 0.53915 0.84669-0.50467
 -10   2   5    4.40    0.70 160-0.75204 0.45243 0.41329-0.25198-0.51345 0.85546
 -11  -2   5    2.10    1.10  60 0.56327-0.89284-0.41147 0.25015 0.71654-0.37452
  11   2   5    1.60    1.10  11-0.49013 0.81970-0.06212 0.22343 0.86943-0.52742
  11   2   5    2.40    0.80 111 0.89403-0.56446-0.22379 0.38511-0.38810 0.73012
  11  -2  -5    1.40    0.90  70 0.73074-0.40117-0.42299 0.26167 0.53582-0.87783
  11  -2   5    1.80    1.60  10-0.52325 0.85282-0.04460-0.11672 0.85101-0.50900
  11  -2   5    4.80    1.90 117 0.83860-0.50903-0.16639 0.00507-0.51872 0.86073
  11   2  -5    2.80    1.00  82 0.87080-0.54123-0.40344 0.56476 0.28098-0.62300
 -11   2   5    2.80    1.40  49 0.33657-0.66614-0.36917 0.53048 0.86628-0.52426
 -12  -2   5   56.10    6.00  58 0.51909-0.87862-0.40516 0.24384 0.75259-0.41058
  12   2   5   51.10    2.80  14-0.43349 0.79302-0.09085 0.25216 0.89657-0.55455
  12   2   5   50.80    3.20 113 0.87938-0.51985-0.20688 0.36819-0.42882 0.77083
  12  -2  -5   47.50    2.90  69 0.71651-0.35698-0.42300 0.26168 0.55469-0.89671
  12  -2   5   45.20    3.20  12-0.48213 0.84166-0.06627-0.09505 0.87359-0.53157
  12   2  -5   47.20    3.10  81 0.85826-0.49873-0.40750 0.56881 0.31199-0.65400
 -12   2   5   49.10    4.20  47 0.29996-0.65949-0.36032 0.52163 0.88329-0.54127
 -12   2   5   46.70    2.80 152-0.79969 0.44016 0.23394-0.07262-0.55296 0.89498
 -13  -2   5   -1.10    1.70  55 0.47546-0.86495-0.39792 0.23660 0.78460-0.44259
 -13  -2   5    1.10    0.40 135-0.80195 0.41246-0.18289 0.02157-0.56871 0.91072
  13   2   5   -0.90    1.00  17-0.37920 0.76869-0.11707 0.27839 0.91788-0.57587
  13   2   5    2.00    1.90 115 0.86496-0.47547-0.19166 0.35298-0.46380 0.80581
  13  -2   5    0.70    1.00  14-0.44172 0.83121-0.08676-0.07455 0.89295-0.55093
  13   2  -5    2.00    1.40  80 0.84631-0.45682-0.41071 0.57203 0.33924-0.68125
 -13   2   5    0.80    0.90 149-0.81184 0.42235 0.14976 0.01155-0.56434 0.90636
 -14  -2   5   -0.40    0.50 139-0.81403 0.39458-0.08885-0.07247-0.57398 0.91600
  14   2   5    0.90    0.80  19-0.32741 0.74687-0.14098 0.30230 0.93430-0.59229
  14   2   5    0.40    0.90 116 0.85122-0.43176-0.17814 0.33945-0.49366 0.83567
  14  -2  -5    0.40    1.00  68 0.69349-0.27404-0.42255 0.26123 0.58355-0.92556
  14  -2   5    0.50    0.90  16-0.40215 0.82160-0.10614-0.05518 0.90940-0.56739
  14   2  -5   -0.50    1.40  78 0.83513-0.41567-0.41325 0.57456 0.36303-0.70505
 -14   2   5   -0.30    0.80 146-0.81766 0.39821 0.07314 0.08817-0.57103 0.91305
 -15  -2   5    8.30    1.00 142-0.81857 0.36916-0.00653-0.15479-0.57437 0.91639
  15   2   5    8.90    1.90  22-0.27818 0.72759-0.16279 0.32411 0.94663-0.60462
  15   2   5    8.70    2.00 117 0.83845-0.38904-0.16625 0.32757-0.51900 0.86102
  15  -2  -5    9.20    1.80  67 0.68451-0.23510-0.42222 0.26091 0.59428-0.93630
  15  -2   5   10.70    2.00  18-0.36349 0.81290-0.12444-0.03688 0.92325-0.58124
  15   2  -5    9.50    1.80  77 0.82484-0.37543-0.41523 0.57654 0.38369-0.72571
 -15   2   5    8.20    0.90 143-0.81876 0.36935 0.00541 0.15590-0.57410 0.91612
 -16   2  -5   17.10    1.90 171 0.07033-0.54970-0.48437 0.64569-0.87203 0.53002
 -16  -2   5   16.30    1.40 145-0.81805 0.33868 0.06353-0.22485-0.57163 0.91364
  16   2   5   19.10    2.30  24-0.23142 0.71079-0.18272 0.34403 0.95554-0.61353
  16   2   5   18.30    2.70 118 0.82685-0.34747-0.15591 0.31723-0.54038 0.88240
  16  -2  -5   15.20    2.30  67 0.67707-0.19769-0.42190 0.26058 0.60298-0.94499
  16  -2   5   18.00    2.40  19-0.32578 0.80515-0.14172-0.01959 0.93476-0.59275
  16   2  -5   15.30    2.00  77 0.81554-0.33616-0.41677 0.57809 0.40149-0.74351
 -16   2   5   16.50    1.50 140-0.81669 0.33731-0.05311 0.21442-0.57463 0.91665
 -17   2  -5    2.70    1.00 173 0.06793-0.57726-0.43836 0.59968-0.89623 0.55421
 -17  -2   5    2.00    0.70 148-0.81452 0.30519 0.12196-0.28328-0.56717 0.90918
  17   2   5    4.80    1.60  26-0.18701 0.69634-0.20096 0.36228 0.96158-0.61957
  17   2   5    5.30    2.10 119 0.81651-0.30717-0.14702 0.30833-0.55831 0.90032
  17  -2  -5    4.10    1.70  66 0.67105-0.16171-0.42160 0.26028 0.60988-0.95189
  17  -2   5    4.60    1.50  21-0.28903 0.79836-0.15806-0.00325 0.94418-0.60217
  17   2  -5    3.70    1.40  76 0.80725-0.29791-0.41797 0.57928 0.41672-0.75873
 -17   2   5    2.80    0.80 138-0.81271 0.30338-0.10276 0.26408-0.57353 0.91555
 -18   2  -5   -0.10    0.90 175 0.06514-0.60443-0.38733 0.54865-0.91964 0.57762
 -18  -2   5    1.20    0.80 150-0.80948 0.27019 0.16997-0.33128-0.56200 0.90402
  18   2   5   -1.00    1.50  27-0.14478 0.68408-0.21771 0.37903 0.96522-0.62320
  18  -2  -5    0.20    1.20  66 0.66634-0.12705-0.42134 0.26002 0.61519-0.95721
  18  -2  -5   -0.50    1.10 213-0.00133 0.54062 0.49413-0.65544-0.86939 0.52737
  18  -2   5   -0.70    1.70  23-0.25324 0.79254-0.17351 0.01220 0.95172-0.60970
  18   2  -5    1.00    1.30  75 0.79998-0.26068-0.41889 0.58021 0.42961-0.77162
 -18  -2  -5   -0.80    1.00 213-0.00178-0.53752 0.49882-0.66013-0.86671 0.52469
 -18   2   5    0.70    0.60 137-0.80782 0.26852-0.14425 0.30557-0.57151 0.91352
 -19   2  -5   -0.60    0.60 178 0.06188-0.63113-0.33064 0.49195-0.94173 0.59971
 -19  -2   5    1.80    0.90 151-0.80395 0.23470 0.20888-0.37019-0.55680 0.89882
  19   2   5    0.20    1.10  29-0.10457 0.67383-0.23314 0.39445 0.96681-0.62479
  19  -2  -5    0.90    1.40  66 0.66285-0.09359-0.42114 0.25982 0.61910-0.96111
  19  -2  -5    0.90    1.00 211 0.00262 0.56663 0.45240-0.61372-0.89181 0.54979
  19  -2   5    2.00    1.70  24-0.21839 0.78765-0.18814 0.02682 0.95755-0.61554
  19   2  -5    2.10    1.50  75 0.79372-0.22447-0.41959 0.58091 0.44039-0.78241
 -19  -2  -5   -0.30    1.00 211 0.00362-0.57287 0.44171-0.60303-0.89715 0.55513
 -19   2   5   -0.70    0.80 135-0.80269 0.23344-0.17842 0.33974-0.56908 0.91109
 -20   2  -5    0.10    1.20 181 0.05806-0.65727-0.26743 0.42875-0.96183 0.61981
  20   2   5    2.90    1.30  31-0.06621 0.66543-0.24738 0.40870 0.96665-0.62464
  20  -2  -5    3.70    2.00  66 0.66046-0.06125-0.42099 0.25968 0.62174-0.96375
  20  -2   5    2.50    1.80  26-0.18445 0.78367-0.20199 0.04068 0.96186-0.61985
  20   2  -5    0.50    1.90  74 0.78845-0.18924-0.42013 0.58144 0.44926-0.79127
 -20   2   5    1.10    0.90 134-0.79781 0.19859-0.20611 0.36743-0.56659 0.90860
 -21   2  -5    2.90    1.20 184 0.05357-0.68274-0.19657 0.35788-0.97903 0.63701
  21   2   5    6.80    2.10  32-0.02953 0.65870-0.26058 0.42190 0.96500-0.62299
  21  -2  -5    2.50    2.30  66 0.65910-0.02992-0.42091 0.25959 0.62324-0.96526
  21  -2   5    5.90    1.90  27-0.15138 0.78055-0.21513 0.05382 0.96478-0.62277
  21   2  -5    5.50    1.90  74 0.78413-0.15496-0.42052 0.58184 0.45639-0.79840
  21   2  -5    5.00    1.10 172 0.06951 0.55967-0.46834 0.62966-0.88081 0.53879
 -21   2   5    3.80    1.30 133-0.79345 0.16427-0.22811 0.38942-0.56428 0.90629
  22   2   5    2.80    1.70  34 0.00563 0.65351-0.27285 0.43416 0.96204-0.62003
  22  -2  -5    0.00    2.70  65 0.65867 0.00047-0.42088 0.25956 0.62371-0.96573
  22  -2   5   -1.00    2.50  29-0.11913 0.77827-0.22761 0.06629 0.96644-0.62442
  22   2  -5    2.00    1.70  74 0.78072-0.12158-0.42082 0.58213 0.46194-0.80395
  23   2   5   15.00    2.90  35 0.03941 0.64969-0.28427 0.44559 0.95793-0.61592
  23  -2  -5   13.50    3.10  66 0.65910 0.03000-0.42091 0.25959 0.62324-0.96525
  23  -2   5   14.00    2.60  30-0.08767 0.77676-0.23947 0.07816 0.96694-0.62492
  23   2  -5   13.10    3.10  74 0.77817-0.08907-0.42102 0.58233 0.46604-0.80805
  24   2   5   -0.70    1.80  37 0.07194 0.64712-0.29494 0.45626 0.95280-0.61079
  24  -2  -5   -0.90    2.90  66 0.66032 0.05874-0.42098 0.25967 0.62190-0.96391
  24  -2   5    0.00    2.00  31-0.05694 0.77600-0.25076 0.08944 0.96637-0.62436
  24   2  -5   -2.30    2.60  73 0.77643-0.05737-0.42115 0.58247 0.46881-0.81083
  25   2   5   -0.60    1.50  38 0.10334 0.64568-0.30494 0.46625 0.94675-0.60473
  25  -2  -5    0.50    2.00  66 0.66226 0.08676-0.42110 0.25979 0.61975-0.96176
  25  -2   5    1.70    2.80  33-0.02691 0.77593-0.26151 0.10019 0.96483-0.62281
  25   2  -5    4.30    3.30  73 0.77546-0.02644-0.42122 0.58254 0.47036-0.81237
  26   2   5    2.40    2.80  40 0.13372 0.64526-0.31431 0.47563 0.93985-0.59784
  26  -2  -5    0.80    2.20  66 0.66487 0.11411-0.42126 0.25994 0.61684-0.95886
  26  -2   5    1.10    2.50  34 0.00247 0.77651-0.27176 0.11044 0.96236-0.62035
  26   2  -5    6.40    3.30  73 0.77520 0.00378-0.42124 0.58256 0.47077-0.81278
  27   2   5   -0.80    1.70  41 0.16317 0.64577-0.32313 0.48444 0.93218-0.59017
  27  -2  -5   -3.50    2.50  66 0.66808 0.14086-0.42144 0.26012 0.61323-0.95525
  27  -2   5   -1.00    2.00  35 0.03124 0.77770-0.28154 0.12022 0.95904-0.61703
  27   2  -5    0.20    2.90  73 0.77561 0.03333-0.42121 0.58253 0.47011-0.81213
  28   2   5    1.80    2.50  42 0.19179 0.64711-0.33142 0.49274 0.92378-0.58177
  28  -2  -5   -5.10    2.60  66 0.67186 0.16704-0.42164 0.26032 0.60895-0.95096
  28   2  -5    3.70    3.70  73 0.77665 0.06225-0.42114 0.58245 0.46846-0.81048
   0   2  -6   16.00    1.80 109 0.91035-0.91035-0.24529 0.40660-0.33332-0.07710
   0  -2   6   18.90    2.00  90 0.92448-0.92448-0.37010 0.20878 0.09144 0.31897
   0   2   6   20.70    2.30  77 0.81596-0.81596-0.41671 0.57802 0.40070 0.00972
   0  -2  -6   18.60    1.50  99 0.94111-0.94111-0.31919 0.15787-0.11145-0.29896
   0  -2  -6   21.70    1.50 167-0.68314 0.68314 0.56730-0.72861-0.45989 0.04947
  -1   2  -6    0.70    0.70 111 0.89315-0.92311-0.22272 0.38404-0.39075-0.01967
  -1  -2   6    0.90    1.50  88 0.91094-0.94090-0.38268 0.22137 0.15409 0.25633
   1   2   6    0.00    1.20  80 0.84708-0.81712-0.41052 0.57184 0.33752 0.07289
   1  -2  -6    0.40    0.60  96 0.93975-0.90979-0.33998 0.17867-0.03577-0.37465
   1  -2  -6    0.60    0.50 164-0.71754 0.74751 0.49858-0.65990-0.48636 0.07594
   1  -2   6    1.60    1.10  93 0.93391-0.90395-0.35626 0.19494 0.02980 0.38062
   1   2  -6    0.70    0.90 106 0.92365-0.89369-0.26656 0.42787-0.27535-0.13507
  -1  -2  -6   -0.90    0.70 102 0.93629-0.96625-0.29519 0.13388-0.19033-0.22009
  -1   2   6    0.10    0.90  74 0.78165-0.81161-0.42074 0.58205 0.46044-0.05002
  -2   2  -6    1.20    0.80 114 0.87216-0.93208-0.19910 0.36042-0.44688 0.03646
  -2  -2   6    1.10    1.00  85 0.89324-0.95317-0.39377 0.23246 0.21693 0.19349
   2   2   6   -0.30    1.00  83 0.87433-0.81441-0.40214 0.56346 0.27170 0.13872
   2  -2  -6   -1.30    1.00  93 0.93320-0.87328-0.35760 0.19629 0.03552-0.44594
   2  -2  -6    0.20    0.50 160-0.75209 0.81201 0.41316-0.57448-0.51349 0.10307
   2  -2   6   -0.90    1.30  95 0.93942-0.87949-0.34146 0.18014-0.03008 0.44050
   2   2  -6    0.20    1.20 103 0.93310-0.87317-0.28633 0.44765-0.21760-0.19282
  -2  -2  -6    0.10    0.50 106 0.92452-0.98444-0.26814 0.10682-0.27087-0.13954
  -2   2   6    0.20    0.70  71 0.74488-0.80480-0.42273 0.58405 0.51620-0.10578
  -3   2  -6    0.60    1.20 116 0.84760-0.93748-0.17471 0.33603-0.50105 0.09063
  -3  -2   6    0.50    1.00  82 0.87150-0.96139-0.40319 0.24187 0.27914 0.13128
   3   2   6    1.70    1.30  85 0.89716-0.80728-0.39166 0.55297 0.20421 0.20620
   3  -2  -6   -0.60    0.70  90 0.92256-0.83268-0.37224 0.21092 0.10160-0.51202
   3  -2  -6    0.00    0.50 155-0.78386 0.87374 0.30768-0.46899-0.53935 0.12894
   3  -2   6   -0.10    1.00  98 0.94131-0.85143-0.32600 0.16468-0.08753 0.49795
   3   2  -6    0.50    0.80 101 0.93885-0.84897-0.30446 0.46577-0.16081-0.24961
  -3  -2  -6   -0.30    0.90 109 0.90539-0.99528-0.23837 0.07705-0.35134-0.05907
  -3   2   6    1.50    1.40  69 0.70636-0.79624-0.42287 0.58418 0.56766-0.15724
  -4   2  -6   -0.50    0.90 119 0.81981-0.93965-0.14983 0.31114-0.55269 0.14227
  -4  -2   6   -0.80    1.30  79 0.84597-0.96581-0.41079 0.24948 0.33997 0.07045
   4   2   6    0.80    1.00  88 0.91521-0.79537-0.37925 0.54056 0.13623 0.27419
   4  -2  -6    0.20    0.60  87 0.90894-0.78910-0.38416 0.22285 0.16200-0.57242
   4  -2  -6   -0.10    0.30 150-0.80829 0.92814 0.17917-0.34049-0.56086 0.15044
   4  -2   6    1.00    1.10 100 0.94001-0.82017-0.31018 0.14887-0.14200 0.55241
   4   2  -6   -0.30    0.90  99 0.94122-0.82137-0.32085 0.48217-0.10568-0.30474
   4   2  -6   -0.20    0.50 134-0.79858 0.91842-0.20199 0.36330-0.56699 0.15657
  -4  -2  -6    0.00    0.70 113 0.87895-0.99879-0.20640 0.04509-0.42994 0.01952
  -4   2   6   -0.30    0.70  66 0.66676-0.78660-0.42136 0.58268 0.61472-0.20431
  -5   2  -6    5.60    1.20 122 0.78920-0.93900-0.12473 0.28605-0.60134 0.19092
  -5  -2   6    5.30    1.40  77 0.81701-0.96681-0.41654 0.25523 0.39874 0.01168
   5   2   6    5.90    1.00  91 0.92837-0.77856-0.36521 0.52653 0.06894 0.34148
   5  -2  -6    3.10    0.80  85 0.89335-0.74355-0.39372 0.23240 0.21658-0.62700
   5  -2  -6    5.60    0.80 144-0.81883 0.96863 0.02624-0.18755-0.57344 0.16302
   5  -2   6    6.20    1.60 102 0.93600-0.78620-0.29431 0.13300-0.19307 0.60349
   5   2  -6    3.80    1.20  96 0.94056-0.79076-0.33549 0.49680-0.05281-0.35761
   5   2  -6    5.90    0.70 141-0.81783 0.96764-0.03027 0.19159-0.57466 0.16424
  -5  -2  -6    3.70    1.00 117 0.84565-0.99545-0.17288 0.01157-0.50496 0.09455
  -5   2   6    3.30    1.20  64 0.62664-0.77644-0.41844 0.57976 0.65745-0.24703
  -6   2  -6    2.60    1.40 124 0.75621-0.93598-0.09968 0.26100-0.64669 0.23627
  -6  -2   6    0.80    0.90  74 0.78505-0.96482-0.42044 0.25913 0.45488-0.04446
   6   2   6    3.60    1.20  94 0.93677-0.75701-0.34993 0.51124 0.00351 0.40691
   6  -2  -6    3.10    0.90  83 0.87667-0.69691-0.40125 0.23993 0.26542-0.67584
   6  -2  -6    2.80    0.70 136-0.80715 0.98691-0.14912-0.01220-0.57120 0.16079
   6  -2   6   -0.10    1.30 104 0.92979-0.75003-0.27865 0.11734-0.24050 0.65092
   6   2  -6    2.50    1.00  94 0.93734-0.75758-0.34840 0.50972-0.00266-0.40776
   6   2  -6    1.60    0.40 150-0.80869 0.98845 0.17620-0.01488-0.56123 0.15081
  -6  -2  -6    0.60    0.60 120 0.80633-0.98610-0.13853-0.02279-0.57501 0.16459
  -6   2   6    2.80    1.20  61 0.58645-0.76621-0.41432 0.57564 0.69600-0.28558
  -7   2  -6   60.10    3.90 127 0.72132-0.93105-0.07491 0.23622-0.68854 0.27812
  -7  -2   6   59.20    4.40  72 0.75061-0.96033-0.42255 0.26124 0.50798-0.09756
   7   2   6   59.60    4.00  97 0.94079-0.73106-0.33382 0.49513-0.05904 0.46946
   7  -2  -6   50.90    4.10  81 0.85961-0.64988-0.40710 0.24578 0.30878-0.71920
   7  -2   6   61.80    4.00 106 0.92189-0.71216-0.26343 0.10211-0.28413 0.69455
   7   2  -6   59.90    3.40  92 0.93202-0.72230-0.35967 0.52098 0.04440-0.45482
   7   2  -6   58.90    2.60 160-0.75337 0.96310 0.40952-0.24820-0.51451 0.10409
  -7  -2  -6   58.40    3.80 124 0.76210-0.97183-0.10403-0.05729-0.63905 0.22863
  -7   2   6   59.00    4.00  59 0.54656-0.75628-0.40921 0.57053 0.73063-0.32021
  -8   2  -6    6.20    1.40 129 0.68497-0.92465-0.05060 0.21191-0.72681 0.31640
  -8  -2   6    3.60    1.40  69 0.71416-0.95385-0.42298 0.26166 0.55772-0.14731
   8   2   6    7.60    1.20  99 0.94096-0.70127-0.31732 0.47863-0.11790 0.52832
   8  -2  -6    5.10    1.10  79 0.84272-0.60304-0.41157 0.25025 0.34702-0.75744
   8  -2   6    6.90    1.60 108 0.91276-0.67308-0.24882 0.08751-0.32396 0.73438
   8   2  -6    7.40    1.50  90 0.92508-0.68539-0.36939 0.53071 0.08816-0.49858
  -8  -2  -6    6.70    1.20 127 0.71417-0.95386-0.07002-0.09130-0.69646 0.28604
  -8   2   6    6.50    1.40  57 0.50722-0.74691-0.40328 0.56460 0.76163-0.35122
  -9  -2   6   92.50    5.80  67 0.67622-0.94586-0.42186 0.26054 0.60396-0.19354
   9   2   6   80.50    4.50   2-0.66375 0.93340 0.03700 0.12431 0.74704-0.33662
   9   2   6   85.60    4.50 102 0.93795-0.66830-0.30083 0.46214-0.17251 0.58292
   9  -2  -6   81.80    4.30  78 0.82643-0.55678-0.41494 0.25363 0.38057-0.79099
   9  -2   6   76.60    4.90   3-0.64758 0.91722 0.02690-0.18821 0.76153-0.35111
   9  -2   6   89.50    5.90 110 0.90286-0.63321-0.23498 0.07366-0.36005 0.77047
   9   2  -6   83.20    4.60  89 0.91696-0.64731-0.37772 0.53904 0.12849-0.53891
  -9   2   6   82.90    5.70  55 0.46863-0.73828-0.39670 0.55801 0.78931-0.37889
 -10  -2   6    0.90    1.30  64 0.63721-0.93682-0.41933 0.25802 0.64662-0.23620
  10   2   6    6.10    1.00   5-0.61194 0.91155 0.00536 0.15595 0.79088-0.38047
  10   2   6    6.70    1.60 104 0.93243-0.63283-0.28470 0.44602-0.22251 0.63293
  10  -2  -6    4.80    1.30  76 0.81102-0.51141-0.41744 0.25613 0.40986-0.82028
  10  -2   6    5.40    1.70   5-0.60951 0.90912 0.00393-0.16525 0.79277-0.38235
  10   2  -6    5.80    1.90  87 0.90807-0.60846-0.38479 0.54611 0.16538-0.57580
 -10   2   6    0.30    1.30  53 0.43091-0.73052-0.38959 0.55090 0.81397-0.40355
  11   2   6   26.20    2.10   8-0.55967 0.88924-0.02465 0.18596 0.82835-0.41793
  11   2   6   31.80    2.70 106 0.92509-0.59553-0.26922 0.43054-0.26781 0.67822
  11  -2  -6   26.40    2.80  75 0.79669-0.46712-0.41927 0.25795 0.43531-0.84573
  11  -2   6   26.50    2.10   7-0.57111 0.90068-0.01823-0.14308 0.82067-0.41026
  11   2  -6   26.30    2.60  86 0.89875-0.56918-0.39075 0.55207 0.19889-0.60930
  12   2   6   80.20    4.00  10-0.50769 0.86722-0.05290 0.21421 0.85992-0.44950
  12   2   6   80.00    4.90 107 0.91654-0.55701-0.25460 0.41591-0.30844 0.71886
  12  -2  -6   70.70    4.30  74 0.78356-0.42403-0.42057 0.25926 0.45733-0.86775
  12  -2   6   73.40    4.50   9-0.53262 0.89215-0.03953-0.12178 0.84543-0.43501
  12   2  -6   71.90    4.60  84 0.88932-0.52979-0.39574 0.55706 0.22912-0.63954
  13   2   6    1.10    0.90  13-0.45653 0.84602-0.07934 0.24066 0.88616-0.47575
  13   2   6    2.70    1.30 109 0.90730-0.51781-0.24098 0.40230-0.34459 0.75501
  13  -2  -6    2.70    1.60  73 0.77169-0.38220-0.42149 0.26017 0.47628-0.88670
  13  -2   6    1.60    1.70  11-0.49428 0.88377-0.05995-0.10136 0.86724-0.45682
  13   2  -6    1.90    1.20  83 0.88001-0.49052-0.39991 0.56122 0.25623-0.66665
  14   2   6    6.50    1.50  15-0.40659 0.82604-0.10399 0.26531 0.90767-0.49725
  14   2   6    9.90    2.30 111 0.89780-0.47835-0.22846 0.38978-0.37651 0.78693
  14  -2  -6    9.50    2.00  72 0.76110-0.34164-0.42211 0.26079 0.49250-0.90292
  14  -2   6    6.70    1.70  13-0.45624 0.87569-0.07949-0.08183 0.88630-0.47588
  14   2  -6    9.30    1.80  82 0.87102-0.45157-0.40336 0.56468 0.28040-0.69082
 -14   2   6    7.50    0.70 165-0.70320 0.28375 0.52879-0.36748-0.47527 0.88569
  15   2   6   10.70    1.70  18-0.35812 0.80754-0.12693 0.28824 0.92501-0.51459
  15   2   6   11.80    2.10 112 0.88840-0.43898-0.21708 0.37839-0.40451 0.81493
  15  -2  -6   10.20    2.40  72 0.75177-0.30235-0.42251 0.26120 0.50629-0.91671
  15  -2   6    8.50    1.70  15-0.41866 0.86807-0.09814-0.06318 0.90283-0.49241
  15   2  -6    9.10    1.90  81 0.86250-0.41308-0.40621 0.56753 0.30181-0.71223
 -15   2   6    9.40    0.90 162-0.73787 0.28846 0.45089-0.28957-0.50224 0.91265
  16   2   6   24.00    2.60  20-0.31126 0.79064-0.14823 0.30955 0.93869-0.52827
  16   2   6   16.90    2.30 113 0.87934-0.39997-0.20684 0.36815-0.42892 0.83934
  16  -2  -6   22.80    2.60  71 0.74367-0.26429-0.42276 0.26145 0.51791-0.92833
  16  -2   6   21.80    3.00  17-0.38161 0.86098-0.11593-0.04538 0.91702-0.50661
  16   2  -6   24.20    2.70  80 0.85455-0.37517-0.40856 0.56987 0.32067-0.73109
 -16   2   6   22.50    1.30 158-0.76507 0.28570 0.37442-0.21310-0.52391 0.93433
  17   2   6    7.20    1.70  22-0.26607 0.77540-0.16802 0.32934 0.94920-0.53878
  17  -2  -6    6.20    2.10  71 0.73675-0.22742-0.42291 0.26160 0.52759-0.93800
  17  -2   6    7.80    2.30  18-0.34517 0.85451-0.13290-0.02842 0.92908-0.51867
  17   2  -6    8.20    2.10  80 0.84725-0.33792-0.41048 0.57179 0.33715-0.74757
 -17   2   6    6.70    0.80 155-0.78503 0.27570 0.30291-0.14159-0.54034 0.95076
 -18   2  -6    5.90    1.40 171 0.07023-0.60952-0.48241 0.64373-0.87312 0.46271
  18   2   6    7.20    1.60  24-0.22255 0.76184-0.18641 0.34773 0.95693-0.54652
  18  -2  -6    5.10    2.40  70 0.73096-0.19167-0.42299 0.26167 0.53552-0.94593
  18  -2   6   11.90    2.40  20-0.30939 0.84868-0.14907-0.01225 0.93918-0.52876
  18   2  -6   10.20    2.30  79 0.84066-0.30136-0.41204 0.57336 0.35145-0.76187
 -18   2   6    4.50    0.70 152-0.79885 0.25956 0.23851-0.07720-0.55222 0.96264
 -19   2  -6   -0.80    1.10 173 0.06782-0.63708-0.43629 0.59761-0.89725 0.48683
  19   2   6   -0.20    1.10  26-0.18066 0.74991-0.20352 0.36483 0.96226-0.55184
  19  -2  -6    2.70    1.70  70 0.72624-0.15698-0.42302 0.26170 0.54188-0.95230
  19  -2   6    1.30    2.30  22-0.27428 0.84354-0.16448 0.00317 0.94748-0.53706
  19   2  -6   -2.60    2.00  78 0.83479-0.26554-0.41331 0.57463 0.36372-0.77414
 -20   2  -6    6.60    2.00 176 0.06501-0.66422-0.38505 0.54637-0.92060 0.51019
  20   2   6    7.10    2.00  28-0.14033 0.73955-0.21944 0.38076 0.96548-0.55506
  20  -2  -6    7.80    2.80  70 0.72252-0.12331-0.42302 0.26171 0.54682-0.95724
  20  -2   6    2.80    1.70  23-0.23987 0.83908-0.17917 0.01786 0.95413-0.54371
  20   2  -6    8.80    2.20  78 0.82967-0.23045-0.41434 0.57565 0.37413-0.78455
 -21   2  -6   -0.60    0.80 178 0.06172-0.69089-0.32793 0.48924-0.94269 0.53227
  21   2   6    4.00    2.20  29-0.10149 0.73066-0.23430 0.39562 0.96685-0.55644
  21  -2  -6    0.00    3.00  69 0.71975-0.09057-0.42302 0.26170 0.55047-0.96089
  21  -2   6    4.00    2.40  25-0.20614 0.83532-0.19318 0.03187 0.95926-0.54885
  21   2  -6    2.40    2.60  78 0.82529-0.19611-0.41515 0.57646 0.38282-0.79324
  22   2   6    1.80    1.50  31-0.06404 0.72317-0.24818 0.40949 0.96660-0.55618
  22  -2  -6    4.60    2.00  69 0.71785-0.05872-0.42301 0.26169 0.55295-0.96336
  22  -2   6    1.80    1.70  26-0.17309 0.83223-0.20655 0.04523 0.96301-0.55259
  22   2  -6    2.20    2.20  77 0.82163-0.16249-0.41579 0.57710 0.38992-0.80034
  23   2   6    0.00    2.10  33-0.02789 0.71699-0.26116 0.42248 0.96489-0.55447
  23  -2  -6    2.30    2.40  69 0.71678-0.02768-0.42300 0.26169 0.55434-0.96476
  23  -2   6   -0.30    3.00  28-0.14070 0.82980-0.21930 0.05798 0.96546-0.55504
  23   2  -6    0.50    1.70  77 0.81869-0.12959-0.41628 0.57759 0.39556-0.80597
  24   2   6    0.40    1.80  34 0.00705 0.71201-0.27333 0.43465 0.96189-0.55148
  24  -2  -6   -3.10    2.30  69 0.71648 0.00258-0.42300 0.26168 0.55473-0.96515
  24  -2   6    0.00    2.10  29-0.10895 0.82801-0.23148 0.07016 0.96672-0.55630
  24   2  -6    4.80    2.40  77 0.81643-0.09737-0.41663 0.57795 0.39982-0.81024
  25   2   6    1.00    2.80  36 0.04088 0.70814-0.28476 0.44608 0.95773-0.54731
  25  -2  -6    3.20    2.10  69 0.71689 0.03213-0.42300 0.26169 0.55420-0.96462
  25  -2   6    5.70    3.60  30-0.07782 0.82684-0.24312 0.08180 0.96687-0.55645
  25   2  -6   -2.80    2.80  77 0.81483-0.06581-0.41688 0.57820 0.40282-0.81324
  26   2   6    2.50    1.90  37 0.07367 0.70531-0.29550 0.45682 0.95250-0.54208
  26  -2  -6    3.80    2.40  69 0.71796 0.06102-0.42301 0.26169 0.55280-0.96322
  26  -2   6    3.70    2.30  32-0.04728 0.82626-0.25425 0.09293 0.96598-0.55557
  26   2  -6    4.80    3.40  77 0.81386-0.03488-0.41703 0.57834 0.40463-0.81505
  27   2   6    1.90    3.40  38 0.10551 0.70343-0.30562 0.46693 0.94629-0.53587
  27  -2  -6   -6.10    3.60  69 0.71966 0.08929-0.42302 0.26170 0.55059-0.96101
  27  -2   6    1.20    2.50  33-0.01730 0.82625-0.26489 0.10357 0.96412-0.55371
  27   2  -6   -1.30    3.60  76 0.81348-0.00454-0.41708 0.57840 0.40532-0.81574
   0   2  -7    0.70    1.00 109 0.90651-0.90651-0.23990 0.40121-0.34741-0.13142
   0  -2   7    0.10    0.90  88 0.91465-0.91465-0.37972 0.21840 0.13866 0.34017
   0   2   7   -0.30    1.20  76 0.81249-0.81249-0.41723 0.57855 0.40715 0.07167
   0  -2  -7    1.00    1.00 101 0.93859-0.93859-0.30335 0.14204-0.16438-0.31444
   0  -2  -7    2.30    1.00 167-0.68155 0.68155 0.57018-0.73149-0.45868-0.02014
  -1   2  -7    5.80    1.70 112 0.89089-0.92085-0.22001 0.38133-0.39739-0.08143
  -1  -2   7    9.00    1.50  86 0.90059-0.93055-0.38966 0.22835 0.19259 0.28623
   1   2   7    7.80    1.40  79 0.83950-0.80954-0.41230 0.57362 0.35390 0.12492
   1  -2  -7    6.00    1.90  98 0.94128-0.91132-0.32248 0.16117-0.09998-0.37884
   1  -2  -7    9.40    1.50 164-0.71341 0.74337 0.50755-0.66886-0.48315 0.00433
   1  -2   7    6.70    2.10  91 0.92558-0.89562-0.36879 0.20748 0.08536 0.39346
   1   2  -7    7.50    1.20 107 0.91910-0.88914-0.25872 0.42004-0.29718-0.18165
  -1  -2  -7    6.00    1.20 104 0.93126-0.96122-0.28193 0.12061-0.23081-0.24801
  -1   2   7    8.00    1.50  74 0.78301-0.81297-0.42062 0.58194 0.45822 0.02060
  -2   2  -7    1.30    0.90 114 0.87227-0.93219-0.19922 0.36054-0.44661-0.03221
  -2  -2   7   -0.40    1.50  84 0.88340-0.94332-0.39847 0.23715 0.24664 0.23218
   2   2   7   -0.10    1.20  81 0.86365-0.80373-0.40585 0.56716 0.29898 0.17984
   2  -2  -7    1.50    0.90  96 0.93990-0.87997-0.33929 0.17798-0.03840-0.44042
   2  -2   7    0.10    1.20  93 0.93349-0.87357-0.35706 0.19575 0.03322 0.44560
   2   2  -7   -0.40    0.90 105 0.92871-0.86879-0.27636 0.43768-0.24722-0.23160
  -2  -2  -7    1.90    1.00 107 0.91885-0.97878-0.25831 0.09700-0.29830-0.18052
  -2   2   7    1.90    1.40  72 0.75147-0.81139-0.42252 0.58384 0.50672-0.02790
  -3   2  -7    2.40    1.40 116 0.85076-0.94065-0.17771 0.33902-0.49459 0.01577
  -3  -2   7    5.90    1.50  81 0.86313-0.95302-0.40601 0.24470 0.30026 0.17856
   3   2   7    8.00    1.30  84 0.88465-0.79477-0.39792 0.55923 0.24302 0.23580
   3  -2  -7    4.20    1.50  93 0.93509-0.84521-0.35386 0.19255 0.01973-0.49855
   3  -2  -7    5.60    1.00 157-0.77685 0.86673 0.33445-0.49577-0.53353 0.05471
   3  -2   7    5.80    1.60  95 0.93854-0.84866-0.34473 0.18341-0.01730 0.49612
   3   2  -7    8.80    1.90 103 0.93547-0.84558-0.29272 0.45403-0.19804-0.28078
  -3  -2  -7    5.00    1.20 110 0.90114-0.99102-0.23273 0.07141-0.36577-0.11305
  -3   2   7    6.30    1.30  69 0.71830-0.80818-0.42301 0.58433 0.55237-0.07355
  -4   2  -7    3.20    2.00 118 0.82656-0.94640-0.15566 0.31697-0.54090 0.06208
  -4  -2   7   -0.90    1.00  79 0.83995-0.95980-0.41220 0.25089 0.35294 0.12588
   4   2   7    0.60    1.00  86 0.90228-0.78244-0.38863 0.54995 0.18668 0.29214
   4  -2  -7    0.80    0.90  91 0.92754-0.80770-0.36632 0.20501 0.07399-0.55281
   4  -2  -7   -0.20    0.70 152-0.80262 0.92247 0.21705-0.37837-0.55559 0.07677
   4  -2   7   -2.30    1.40  97 0.94098-0.82114-0.33199 0.17068-0.06579 0.54461
   4   2  -7    0.40    1.50 101 0.93956-0.81972-0.30773 0.46905-0.15010-0.32872
   4   2  -7    0.30    0.60 132-0.78953 0.90938-0.24623 0.40754-0.56215 0.08333
  -4  -2  -7    1.80    0.80 113 0.87809-0.99793-0.20546 0.04415-0.43214-0.04668
  -4   2   7    2.70    1.50  67 0.68391-0.80375-0.42220 0.58351 0.59500-0.11618
  -5   2  -7   32.70    2.50 121 0.79989-0.94969-0.13327 0.29458-0.58517 0.10635
   5   2   7   33.00    3.10  89 0.91647-0.76667-0.37816 0.53947 0.13069 0.34813
   5  -2  -7   27.20    2.40  89 0.91792-0.76812-0.37685 0.21553 0.12412-0.60294
   5  -2  -7   30.50    1.70 146-0.81760 0.96740 0.07457-0.23589-0.57094 0.09212
   5   2  -7   26.30    2.50  99 0.94124-0.79144-0.32139 0.48270-0.10382-0.37500
   5   2  -7   27.20    1.70 139-0.81420 0.96400-0.08694 0.24825-0.57404 0.09522
  -5  -2  -7   28.10    2.60 116 0.84992-0.99973-0.17691 0.01559-0.49632 0.01750
  -5   2   7   30.30    2.70  65 0.64869-0.79849-0.42021 0.58152 0.63453-0.15571
  -6   2  -7    5.60    1.30 123 0.77103-0.95080-0.11072 0.27203-0.62710 0.14828
   6   2   7    8.40    1.40  91 0.92725-0.74748-0.36671 0.52803 0.07576 0.40306
   6  -2  -7    6.80    1.20  87 0.90684-0.72707-0.38565 0.22433 0.17005-0.64887
   6  -2  -7    7.20    0.90 139-0.81349 0.99325-0.09479-0.06653-0.57381 0.09498
   6   2  -7    5.80    1.20  97 0.94080-0.76104-0.33368 0.49500-0.05954-0.41928
   6   2  -7    6.60    0.70 147-0.81515 0.99491 0.11425 0.04706-0.56787 0.08905
  -6  -2  -7    3.80    1.30 119 0.81705-0.99681-0.14748-0.01384-0.55739 0.07857
  -6   2   7    6.40    2.00  63 0.61297-0.79273-0.41717 0.57848 0.67100-0.19218
  -7   2  -7    0.10    1.00 125 0.74029-0.95002-0.08818 0.24950-0.66648 0.18766
   7   2   7    1.20    1.10  93 0.93477-0.72505-0.35453 0.51585 0.02252 0.45630
   7  -2  -7   -0.40    1.00  85 0.89484-0.68512-0.39293 0.23161 0.21181-0.69063
   7   2  -7    1.30    0.90  95 0.93856-0.72883-0.34467 0.50598-0.01754-0.46128
   7   2  -7    0.20    0.40 158-0.76847 0.97819 0.36344-0.20212-0.52666 0.04784
  -7  -2  -7   -1.00    1.20 122 0.78005-0.98978-0.11761-0.04371-0.61456 0.13574
  -7   2   7   -0.70    1.10  61 0.57704-0.78677-0.41320 0.57452 0.70447-0.22565
  -8   2  -7    7.30    2.00 128 0.70798-0.94767-0.06583 0.22714-0.70315 0.22433
   8   2   7    6.70    2.00  95 0.93931-0.69963-0.34188 0.50320-0.02844 0.50726
   8  -2  -7    6.70    2.00  84 0.88239-0.64270-0.39891 0.23759 0.24952-0.72834
   8   2  -7    7.30    1.60  93 0.93483-0.69515-0.35440 0.51572 0.02198-0.50080
  -8  -2  -7    6.80    1.60 125 0.73964-0.97932-0.08772-0.07360-0.66727 0.18845
  -9   2  -7   94.70    5.60 130 0.67441-0.94406-0.04378 0.20510-0.73706 0.25823
   9   2   7  107.00    5.50  97 0.94121-0.67156-0.32901 0.49032-0.07669 0.55551
   9  -2  -7   85.10    5.70  82 0.86986-0.60022-0.40377 0.24245 0.28338-0.76220
   9  -2   7   88.50    5.50   1-0.67441 0.94406 0.04378-0.20510 0.73706-0.25823
   9   2  -7   90.70    5.70  92 0.92994-0.66029-0.36297 0.52428 0.05890-0.53772
  -9  -2  -7   97.10    5.60 128 0.69653-0.96618-0.05818-0.10313-0.71516 0.23634
  10   2   7   40.90    3.30   2-0.65149 0.95110 0.02932 0.13199 0.75809-0.27927
  10   2   7   44.40    3.40  99 0.94085-0.64124-0.31616 0.47747-0.12187 0.60069
  10  -2  -7   36.50    3.00  81 0.85756-0.55796-0.40770 0.24638 0.31363-0.79245
  10  -2   7   34.20    3.10   3-0.63987 0.93948 0.02216-0.18348 0.76816-0.28934
  10   2  -7   43.00    3.70  90 0.92417-0.62456-0.37046 0.53177 0.09314-0.57196
  11   2   7    2.20    1.30   5-0.60519 0.93475 0.00138 0.15993 0.79608-0.31726
  11   2   7    2.20    1.50 101 0.93864-0.60907-0.30354 0.46485-0.16379 0.64261
  11  -2  -7    2.80    1.70  79 0.84572-0.51615-0.41086 0.24954 0.34052-0.81934
  11  -2   7    1.30    1.30   5-0.60462 0.93419 0.00105-0.16237 0.79651-0.31769
  11   2  -7    1.80    1.40  89 0.91779-0.58822-0.37697 0.53828 0.12471-0.60353
  12   2   7   25.30    2.60   8-0.55823 0.91776-0.02545 0.18677 0.82930-0.35047
  12   2   7   34.50    3.20 103 0.93498-0.57545-0.29133 0.45264-0.20233 0.68115
  12  -2  -7   29.00    3.30  78 0.83451-0.47498-0.41337 0.25206 0.36431-0.84313
  12  -2   7   27.60    2.60   7-0.56890 0.92843-0.01947-0.14184 0.82217-0.34335
  12   2  -7   36.80    2.80  88 0.91106-0.55153-0.38259 0.54391 0.15362-0.63244
  13   2   7    1.00    1.00  10-0.51114 0.90063-0.05107 0.21238 0.85798-0.37916
  13   2   7   -0.20    1.70 104 0.93026-0.54077-0.27968 0.44099-0.23749 0.71631
  13  -2  -7    0.90    1.80  77 0.82404-0.43455-0.41537 0.25405 0.38525-0.86407
  13  -2   7   -0.40    1.10   9-0.53293 0.92242-0.03937-0.12195 0.84524-0.36642
  13   2  -7   -2.00    1.70  87 0.90416-0.51467-0.38744 0.54875 0.17995-0.65877
  14   2   7    5.10    1.70  13-0.46432 0.88377-0.07540 0.23671 0.88245-0.40363
  14  -2  -7    3.20    2.00  77 0.81441-0.39496-0.41694 0.25563 0.40360-0.88242
  14  -2   7    5.40    2.00  11-0.49688 0.91633-0.05859-0.10273 0.86584-0.38702
  14   2  -7    2.00    1.80  85 0.89729-0.47784-0.39159 0.55290 0.20380-0.68262
  15   2   7   74.30    4.60  15-0.41809 0.86750-0.09841 0.25973 0.90306-0.42424
  15  -2  -7   73.60    4.90  76 0.80566-0.35625-0.41818 0.25686 0.41957-0.89839
  15  -2   7   70.80    5.70  13-0.46090 0.91031-0.07713-0.08418 0.88409-0.40527
  15   2  -7   69.20    4.60  85 0.89058-0.44116-0.39513 0.55644 0.22527-0.70409
  16   2   7   14.50    2.00  17-0.37270 0.85207-0.12013 0.28145 0.92014-0.44132
  16  -2  -7   11.40    2.00  75 0.79780-0.31843-0.41914 0.25783 0.43339-0.91221
  16  -2   7   13.00    2.50  15-0.42511 0.90448-0.09498-0.06634 0.90015-0.42133
  16   2  -7   11.70    2.90  84 0.88414-0.40477-0.39814 0.55946 0.24448-0.72330
  17   2   7   -1.10    1.30  19-0.32829 0.83762-0.14059 0.30190 0.93406-0.45524
  17  -2  -7    0.00    2.30  75 0.79086-0.28152-0.41989 0.25857 0.44524-0.92406
  17  -2   7    1.10    1.60  16-0.38960 0.89894-0.11214-0.04917 0.91413-0.43531
  17   2  -7    0.90    1.50  83 0.87808-0.36875-0.40069 0.56201 0.26157-0.74039
  18   2   7    2.40    1.60  21-0.28499 0.82428-0.15983 0.32115 0.94511-0.46629
  18  -2  -7    3.60    1.90  74 0.78480-0.24551-0.42047 0.25915 0.45529-0.93411
  18  -2   7    2.50    2.00  18-0.35446 0.89376-0.12862-0.03269 0.92618-0.44736
  18   2  -7   -0.50    1.70  82 0.87246-0.33317-0.40284 0.56416 0.27665-0.75547
 -19   2  -7   37.30    3.80 170 0.07137-0.64063-0.50522 0.66654-0.86003 0.38121
  19   2   7   36.20    3.50  23-0.24284 0.81209-0.17792 0.33924 0.95361-0.47479
  19  -2  -7   35.50    3.70  74 0.77963-0.21037-0.42090 0.25959 0.46371-0.94253
  19  -2   7   32.70    4.30  20-0.31974 0.88899-0.14444-0.01687 0.93643-0.45761
  19   2  -7   35.80    4.00  82 0.86733-0.29807-0.40464 0.56596 0.28984-0.76866
 -20   2  -7    1.10    1.10 172 0.06920-0.66842-0.46246 0.62378-0.88393 0.40511
  20   2   7   -0.50    1.40  25-0.20186 0.80108-0.19493 0.35625 0.95982-0.48100
  20  -2  -7    3.10    3.20  73 0.77529-0.17607-0.42124 0.25992 0.47062-0.94944
  20  -2   7    2.30    2.20  21-0.28547 0.88469-0.15962-0.00170 0.94500-0.46618
  20   2  -7   -0.40    1.50  81 0.86272-0.26350-0.40614 0.56746 0.30128-0.78010
 -21   2  -7    0.30    1.20 174 0.06667-0.69585-0.41500 0.57631-0.90738 0.42856
  21   2   7    1.00    2.40  27-0.16206 0.79124-0.21092 0.37224 0.96397-0.48515
  21  -2  -7    5.00    2.20  73 0.77177-0.14259-0.42148 0.26017 0.47616-0.95498
  21  -2   7    1.90    2.10  23-0.25169 0.88087-0.17417 0.01286 0.95201-0.47319
  21   2  -7    2.90    2.10  81 0.85865-0.22947-0.40738 0.56870 0.31107-0.78989
  22   2   7    2.00    2.30  28-0.12341 0.78255-0.22597 0.38729 0.96628-0.48746
  22  -2  -7    1.60    2.00  73 0.76902-0.10989-0.42166 0.26034 0.48042-0.95924
  22  -2   7    3.50    2.30  24-0.21841 0.87755-0.18813 0.02681 0.95755-0.47873
  22   2  -7    1.90    3.40  80 0.85513-0.19600-0.40839 0.56971 0.31931-0.79813
  23   2   7   -0.30    1.60  30-0.08587 0.77497-0.24014 0.40145 0.96693-0.48811
  23  -2  -7   -0.90    1.90  73 0.76702-0.07792-0.42178 0.26047 0.48351-0.96233
  23  -2   7   -0.60    3.00  26-0.18565 0.87475-0.20151 0.04019 0.96173-0.48291
  23   2  -7    4.20    2.30  80 0.85218-0.16308-0.40920 0.57052 0.32611-0.80493
  24   2   7    2.40    2.60  32-0.04939 0.76845-0.25349 0.41480 0.96608-0.48726
  24  -2  -7   -1.00    2.70  73 0.76571-0.04665-0.42186 0.26054 0.48551-0.96433
  24  -2   7    3.80    3.30  27-0.15339 0.87245-0.21434 0.05303 0.96464-0.48582
  24   2  -7    3.30    2.40  80 0.84977-0.13071-0.40984 0.57115 0.33155-0.81037
  25   2   7    4.70    2.60  33-0.01392 0.76294-0.26607 0.42739 0.96385-0.48503
  25  -2  -7    6.60    3.70  73 0.76506-0.01604-0.42189 0.26058 0.48650-0.96532
  25  -2   7    6.00    3.10  28-0.12164 0.87066-0.22665 0.06534 0.96635-0.48753
  25   2  -7    2.00    2.70  80 0.84790-0.09888-0.41031 0.57163 0.33571-0.81453
   0   2  -8    1.80    1.10 110 0.90108-0.90108-0.23265 0.39396-0.36597-0.18125
   0   2   8    2.90    1.30  76 0.80503-0.80503-0.41826 0.57958 0.42069 0.12654
   0  -2  -8    1.80    1.00 103 0.93375-0.93375-0.28801 0.12670-0.21249-0.33474
   0  -2  -8    0.90    1.20 167-0.68676 0.68676 0.56063-0.72195-0.46266-0.08457
  -1   2  -8   12.80    1.70 112 0.88641-0.91637-0.21478 0.37609-0.41005-0.13717
   1   2   8   16.00    2.30  78 0.82925-0.79929-0.41442 0.57573 0.37497 0.17225
   1  -2  -8   14.40    1.70 101 0.93914-0.90918-0.30573 0.14441-0.15666-0.39056
   1  -2  -8   14.10    1.60 164-0.71616 0.74613 0.50160-0.66292-0.48529-0.06194
   1   2  -8   14.50    2.00 108 0.91331-0.88335-0.24964 0.41095-0.32179-0.22543
  -1  -2  -8   14.50    1.60 106 0.92474-0.95470-0.26856 0.10725-0.26967-0.27755
  -1   2   8   16.00    2.60  74 0.77885-0.80881-0.42097 0.58228 0.46495 0.08228
  -2   2  -8   19.30    2.10 114 0.86931-0.92924-0.19613 0.35745-0.45368-0.09355
   2   2   8   16.40    2.10  80 0.85128-0.79135-0.40944 0.57076 0.32815 0.21907
   2  -2  -8   14.40    1.80  99 0.94125-0.88133-0.32168 0.16037-0.10277-0.44445
   2  -2  -8   18.70    1.70 161-0.74628 0.80621 0.42908-0.59039-0.50888-0.03835
   2   2  -8   19.10    2.00 106 0.92315-0.86323-0.26565 0.42697-0.27790-0.26933
  -2  -2  -8   20.00    2.30 108 0.91184-0.97177-0.24747 0.08615-0.32757-0.21966
  -2   2   8   12.90    2.30  72 0.75096-0.81088-0.42254 0.58386 0.50746 0.03976
  -3   2  -8   22.50    4.00 116 0.84984-0.93972-0.17683 0.33815-0.49649-0.05074
   3   2   8   26.70    2.80  82 0.87093-0.78105-0.40339 0.56471 0.28063 0.26659
   3  -2  -8   20.60    2.30  96 0.94050-0.85062-0.33590 0.17458-0.05127-0.49595
   3  -2  -8   23.60    2.30 157-0.77536 0.86524 0.33982-0.50113-0.53230-0.01492
   3   2  -8   16.40    2.10 104 0.93069-0.84081-0.28064 0.44196-0.23463-0.31259
  -3  -2  -8   19.50    2.00 111 0.89490-0.98478-0.22486 0.06354-0.38547-0.16175
  -4   2  -8   17.00    4.20 118 0.82810-0.94794-0.15701 0.31832-0.53815-0.00907
   4   2   8   16.60    2.30  84 0.88809-0.76824-0.39634 0.55765 0.23285 0.31437
   4  -2  -8   14.90    1.80  94 0.93733-0.81749-0.34844 0.18712-0.00252-0.54470
   4  -2  -8   16.10    1.60 152-0.80040 0.92024 0.22998-0.39129-0.55360 0.00637
   4   2  -8   17.70    2.50 102 0.93608-0.81624-0.29455 0.45587-0.19234-0.35489
   4   2  -8   17.20    1.60 132-0.78572 0.90556-0.26271 0.42402-0.56003 0.01281
  -4  -2  -8   16.20    2.00 114 0.87389-0.99373-0.20094 0.03962-0.44266-0.10456
  -5   2  -8   45.90    3.70 120 0.80422-0.95402-0.13679 0.29811-0.57838 0.03115
   5   2   8   48.30    4.30  86 0.90268-0.75288-0.38838 0.54970 0.18527 0.36195
   5  -2  -8   39.80    3.50  92 0.93218-0.78238-0.35940 0.19808 0.04324-0.59046
   5  -2  -8   48.20    3.00 146-0.81649 0.96630 0.09515-0.25647-0.56946 0.02224
   5   2  -8   44.90    4.30 101 0.93948-0.78968-0.30736 0.46868-0.15131-0.39591
   5   2  -8   47.90    2.90 138-0.81173 0.96154-0.11213 0.27345-0.57316 0.02594
  -5  -2  -8   47.00    4.20 116 0.84890-0.99870-0.17594 0.01462-0.49842-0.04881
  -6   2  -8   61.60    4.00 123 0.77839-0.95815-0.11632 0.27764-0.61691 0.06969
   6   2   8   62.70    4.90  88 0.91472-0.73496-0.37966 0.54098 0.13835 0.40888
   6  -2  -8   58.40    4.00  91 0.92549-0.74573-0.36890 0.20759 0.08586-0.63308
   6  -2  -8   59.90    3.10 140-0.81562 0.99538-0.06926-0.09206-0.57443 0.02721
   6   2  -8   55.00    3.80  99 0.94111-0.76134-0.31908 0.48040-0.11182-0.43540
  -6  -2  -8   58.90    4.00 119 0.82016-0.99993-0.15013-0.01119-0.55209 0.00486
  -7   2  -8   49.40    3.60 125 0.75080-0.96053-0.09574 0.25705-0.65355 0.10633
   7   2   8   45.60    4.70  90 0.92429-0.71456-0.37032 0.53164 0.09251 0.45471
   7  -2  -8   38.40    3.10  89 0.91767-0.70794-0.37708 0.21576 0.12528-0.67251
   7  -2  -8   38.40    2.00 131-0.78454 0.99426-0.26761 0.10629-0.55937 0.01214
   7   2  -8   39.20    3.50  97 0.94117-0.73144-0.32973 0.49104-0.07407-0.47315
   7   2  -8   42.80    1.90 157-0.77153 0.98126 0.35316-0.19184-0.52916-0.01806
[truncated: 1,130,198 more chars]
