# Supplementary material for: 1,1′-{(Hexane-1,6-di­yl)bis­[(aza­niumylyl­idene)methanylyl­idene]}bis­(naphthalen-2-olate)
Source: Acta Crystallogr E Crystallogr Commun. 2015 Jan 1;71(Pt 1):o51–2. doi: 10.1107/S2056989014027236 (PMC4331877; doi:10.1107/S2056989014027236)
Supplement: Supplementary file 2 [file e-71-00o51-Isup2.hkl]

#
# h,k,l, Fc-squared, Fo-squared, sigma(Fo-squared), status flag
#
data_I
_shelx_title ' shelx in Pbna transformed to space group : Pbcn'
_shelx_refln_list_code          4
_shelx_F_calc_maximum      230.00
_exptl_crystal_F_000       904.00
_reflns_d_resolution_high  0.7697

loop_
 _space_group_symop_operation_xyz
 'x, y, z'
 '-x+1/2, -y+1/2, z+1/2'
 'x+1/2, -y+1/2, -z'
 '-x, y, -z+1/2'
 '-x, -y, -z'
 'x-1/2, y-1/2, -z-1/2'
 '-x-1/2, y-1/2, z'
 'x, -y, z-1/2'

_cell_length_a    23.7220
_cell_length_b     8.8117
_cell_length_c    10.3903
_cell_angle_alpha  90.000
_cell_angle_beta   90.000
_cell_angle_gamma  90.000

_shelx_F_squared_multiplier     1.000

loop_
 _refln_index_h
 _refln_index_k
 _refln_index_l
 _refln_F_squared_calc
 _refln_F_squared_meas
 _refln_F_squared_sigma
 _refln_observed_status
   4   0   0       6129.19       1867.59      2085.04 o
   6   0   0      17725.46      16166.35       388.74 o
   8   0   0        648.33        686.65        27.25 o
  10   0   0       1352.02       1297.81        45.84 o
  12   0   0        374.59        359.81        23.00 o
  14   0   0       1945.24       1948.28        64.29 o
  16   0   0         25.07          0.00        16.90 o
  18   0   0          2.74         -5.88        12.04 o
  20   0   0        106.22        112.66        31.92 o
  22   0   0       1412.45       1690.98        99.69 o
  24   0   0        894.83        937.85        77.06 o
  26   0   0         39.83         11.26        37.55 o
  28   0   0          1.33         26.28        43.18 o
  30   0   0          2.98         15.02        43.18 o
   1   1   0         64.59         32.62         7.32 o
   3   1   0       1078.72        986.88        13.79 o
   5   1   0       9727.10       8981.72       107.33 o
   7   1   0       1509.88       1319.60        19.34 o
   9   1   0       1183.29       1069.29        17.93 o
  11   1   0         67.19         66.55         5.55 o
  13   1   0         16.25         16.33         6.99 o
  15   1   0         12.15          0.76         8.40 o
  17   1   0          1.89         12.42         9.81 o
  19   1   0         32.89         15.06        13.43 o
  21   1   0         33.00         30.41        16.55 o
  23   1   0         55.60         36.03        27.78 o
  25   1   0        264.94        341.86        66.67 o
  27   1   0        526.70        641.63        56.38 o
  29   1   0          2.19         93.06        36.89 o
   0   2   0      45111.97      45366.18       855.26 o
   2   2   0       1183.54       1151.28        14.33 o
   4   2   0      52900.00      56241.71       672.29 o
   6   2   0        161.48        176.18         4.93 o
   8   2   0        130.61        121.06         5.06 o
  10   2   0       1630.91       1513.10        24.58 o
  12   2   0         48.92         45.74         9.89 o
  14   2   0         53.58         58.58         8.11 o
  16   2   0          2.39          6.36         8.11 o
  18   2   0        523.67        498.79        28.19 o
  20   2   0         41.41         49.09        17.02 o
  22   2   0         10.66          5.51        18.29 o
  24   2   0         74.28         55.86        26.16 o
  26   2   0         20.36         20.06        27.98 o
  28   2   0        357.57        379.36        51.01 o
  30   2   0        229.52        312.36        55.00 o
   1   3   0        505.06        502.52         7.77 o
   3   3   0       8635.39       8380.19        87.20 o
   5   3   0       2030.15       1874.02        32.07 o
   7   3   0          8.18          9.68         3.33 o
   9   3   0          1.98          5.23         3.26 o
  11   3   0        525.12        536.39        12.82 o
  13   3   0          0.68          5.08         4.74 o
  15   3   0        129.27        119.14        10.98 o
  17   3   0        361.09        350.04        17.55 o
  19   3   0        501.92        509.58        36.42 o
  21   3   0        151.43        173.10        27.23 o
  23   3   0         19.04         31.36        20.31 o
  25   3   0         25.67         42.43        24.99 o
  27   3   0        622.54        744.14        60.72 o
  29   3   0         16.79         -5.35        30.17 o
   0   4   0        571.45        538.41        13.06 o
   2   4   0         97.63        103.56         4.12 o
   4   4   0       7665.35       7830.13        85.40 o
   6   4   0       8086.75       8776.75        96.22 o
   8   4   0       1602.84       1704.49        26.01 o
  10   4   0       1646.52       1817.29        28.10 o
  12   4   0          6.04          5.64         4.85 o
  14   4   0        129.34        118.71         7.58 o
  16   4   0        282.44        296.01        13.93 o
  18   4   0          6.51         20.63         9.17 o
  20   4   0         12.95        -13.86        13.86 o
  22   4   0          7.68          7.17        21.87 o
  24   4   0         96.79        128.34        27.43 o
  26   4   0         28.22         14.23        27.97 o
  28   4   0        857.90       1297.05       101.47 o
   1   5   0       5775.59       6309.61        74.88 o
   3   5   0         33.91         31.92         3.81 o
   5   5   0        181.96        180.57        15.68 o
   7   5   0         19.74         16.39         3.25 o
   9   5   0        716.58        732.63        16.10 o
  11   5   0          1.24          1.98         4.20 o
  13   5   0        547.99        578.84        16.60 o
  15   5   0         31.45         24.41         6.49 o
  17   5   0          8.04          9.46         7.60 o
  19   5   0         19.78         14.47        10.86 o
  21   5   0          3.28          2.82        25.34 o
  23   5   0          1.15        -19.01        47.87 o
  25   5   0         55.57         -7.51        56.32 o
  27   5   0         16.03        -15.02        46.93 o
   0   6   0       1631.81       1754.44        37.64 o
   2   6   0        502.43        559.94        12.00 o
   4   6   0          2.65          1.92         4.97 o
   6   6   0          2.72          7.23         9.11 o
   8   6   0        309.51        345.00        11.23 o
  10   6   0        155.55        140.46         6.60 o
  12   6   0         27.80         11.78         7.41 o
  14   6   0         82.28        135.98        24.57 o
  16   6   0         19.19         12.69         7.57 o
  18   6   0         52.74         56.75        20.55 o
  20   6   0        133.06        111.59        38.49 o
  22   6   0          0.03         18.77        35.67 o
  24   6   0        175.81        108.91        46.94 o
  26   6   0          7.86         56.32        45.06 o
   1   7   0        833.24        972.49        19.59 o
   3   7   0        876.84        994.79        20.23 o
   5   7   0        350.89        367.70        15.96 o
   7   7   0         43.63         42.91         9.46 o
   9   7   0        140.49        131.49        12.24 o
  11   7   0        410.26        415.64        29.55 o
  13   7   0        124.40        111.74        17.58 o
  15   7   0          2.22         -1.48        14.36 o
  17   7   0         12.90         -7.84        14.25 o
  19   7   0          3.62        -23.20        23.20 o
  21   7   0         87.09         41.13        33.68 o
  23   7   0          1.80         36.61        34.44 o
   0   8   0       1001.04       1181.34        43.42 o
   2   8   0         29.73         24.83         5.41 o
   4   8   0         26.21         13.95        10.77 o
   6   8   0        151.59        132.40        14.17 o
   8   8   0          1.41          1.02        10.97 o
  10   8   0          0.15         12.50        15.05 o
  12   8   0          0.94        -17.60        17.60 o
  14   8   0         13.79          9.37        19.78 o
  16   8   0        137.50        145.97        38.76 o
  18   8   0          0.29         19.15        36.49 o
  20   8   0          0.28         15.76        43.75 o
  22   8   0          1.18         28.16        43.18 o
   1   9   0          0.27        -14.45        14.45 o
   3   9   0        739.02        829.57        32.38 o
   5   9   0          0.40        -16.09        16.09 o
   7   9   0          5.08         18.90        15.68 o
   9   9   0        455.81        486.40        30.33 o
  11   9   0         79.08         44.78        19.64 o
  13   9   0          2.15        -12.24        19.82 o
  15   9   0          3.65        -31.43        31.43 o
  17   9   0          2.32         -2.57        35.77 o
  19   9   0          1.90         43.18        71.34 o
   0  10   0          3.13         17.97        29.52 o
   2  10   0        107.08         90.99        23.64 o
   4  10   0         95.76         67.47        21.26 o
   6  10   0         44.73         -4.81        29.45 o
   8  10   0         34.69         35.07        33.19 o
  10  10   0         10.07        -10.36        24.19 o
  12  10   0         32.25         13.01        37.29 o
  14  10   0          3.97        -22.28        22.28 o
   1  11   0         14.16         11.13        26.79 o
   3  11   0          0.94          1.21        38.49 o
   5  11   0         12.80         43.62        39.14 o
   7  11   0          5.74        -35.77        35.77 o
   1   1   1       4028.82       3446.98        46.30 o
   2   1   1       9204.99       8784.54        82.54 o
   3   1   1       1040.61        972.59        14.44 o
   4   1   1       4765.34       4178.84        48.07 o
   5   1   1       8339.67       7615.28        83.21 o
   6   1   1        139.10        115.84         4.07 o
   7   1   1        643.68        602.18        11.52 o
   8   1   1        557.99        551.60         9.14 o
   9   1   1       1047.59       1124.42        15.01 o
  10   1   1        279.72        249.39         6.21 o
  11   1   1        638.96        632.62         9.82 o
  12   1   1       1226.49       1306.40        16.76 o
  13   1   1        232.38        218.41         6.07 o
  14   1   1        225.11        240.97         8.84 o
  15   1   1         21.10         18.54         4.21 o
  16   1   1        180.92        191.36        11.74 o
  17   1   1         25.82         15.95         8.16 o
  18   1   1         36.56         42.67         8.78 o
  19   1   1        177.50        153.40        18.01 o
  20   1   1         28.14         23.09        11.29 o
  21   1   1         11.63          2.71        12.46 o
  22   1   1       1543.33       1880.17        58.93 o
  23   1   1       1143.10       1326.88        45.19 o
  24   1   1        238.23        218.81        22.10 o
  25   1   1        155.79        146.84        21.48 o
  26   1   1        302.65        270.70        23.75 o
  27   1   1         31.26         31.96        20.59 o
  28   1   1         44.31         26.24        20.14 o
  29   1   1          2.41         30.84        24.24 o
  30   1   1          5.81         -0.09        24.52 o
   0   2   1       1027.62        939.96        12.60 o
   1   2   1        445.94        414.43         4.63 o
   2   2   1        978.78        847.91         8.74 o
   3   2   1      44999.01      47003.23       366.07 o
   4   2   1      13114.89      12463.53        99.04 o
   5   2   1       3788.39       3548.60        33.18 o
   6   2   1        848.91        774.83        10.18 o
   7   2   1        907.62        921.22        12.30 o
   8   2   1        812.95        773.06        11.20 o
   9   2   1        657.90        681.51        10.22 o
  10   2   1       3134.39       3163.95        35.33 o
  11   2   1          2.53          0.01         2.94 o
  12   2   1         79.65         79.49         4.25 o
  13   2   1        179.11        174.97         6.81 o
  14   2   1        487.61        475.46         9.81 o
  15   2   1         27.14         13.76         3.98 o
  16   2   1         60.86         52.53         7.23 o
  17   2   1          8.92          4.04         7.87 o
  18   2   1        467.14        479.89        16.94 o
  19   2   1         55.35         42.50         9.32 o
  20   2   1        355.21        377.84        23.32 o
  21   2   1         60.15         26.51        15.72 o
  22   2   1          5.46          6.37        23.85 o
  23   2   1         32.23         -2.88        17.95 o
  24   2   1        208.87        214.93        25.82 o
  25   2   1        510.64        672.85        35.78 o
  26   2   1          0.39        -17.89        17.89 o
  27   2   1        120.65        156.78        23.50 o
  28   2   1          0.03          0.17        21.25 o
  29   2   1         17.94          2.84        22.90 o
  30   2   1         12.35         46.30        29.74 o
   1   3   1        389.39        329.76         4.47 o
   2   3   1        207.34        168.71         3.69 o
   3   3   1        191.05        182.28         3.92 o
   4   3   1       4565.41       4521.40        38.92 o
   5   3   1      11996.35      12361.92        98.74 o
   6   3   1       2591.10       2609.22        23.70 o
   7   3   1         16.71         21.84         2.35 o
   8   3   1       4634.94       4778.91        44.00 o
   9   3   1       2913.67       3154.45        33.30 o
  10   3   1          0.59         -2.87         2.87 o
  11   3   1        188.70        188.99         5.74 o
  12   3   1         23.00         18.38         4.30 o
  13   3   1         10.03          1.08         3.62 o
  14   3   1         62.84         52.10         5.74 o
  15   3   1         16.91          9.68         5.65 o
  16   3   1          6.23         -0.74         4.39 o
  17   3   1        249.97        261.22        13.09 o
  18   3   1        345.58        376.67        16.27 o
  19   3   1        217.45        190.06        17.00 o
  20   3   1         35.10         39.39        10.28 o
  21   3   1          0.01         -0.93        10.47 o
  22   3   1          3.41         -1.56        15.18 o
  23   3   1         14.54         21.32        15.81 o
  24   3   1          8.34          7.81        16.68 o
  25   3   1        123.96        165.69        25.79 o
  26   3   1        245.22        303.18        25.91 o
  27   3   1         76.96        105.84        28.89 o
  28   3   1         35.40         48.85        22.76 o
  29   3   1         62.11         34.68        24.00 o
   0   4   1        469.29        443.09         9.28 o
   1   4   1        529.77        509.97         6.63 o
   2   4   1          1.54          4.78         2.74 o
   3   4   1          5.63          9.05         2.91 o
   4   4   1        974.04        920.52        11.18 o
   5   4   1       1014.07       1054.55        12.53 o
   6   4   1        208.86        220.20         5.47 o
   7   4   1       3606.02       3659.68        34.39 o
   8   4   1       2012.53       2028.45        20.95 o
   9   4   1        158.11        174.83         7.38 o
  10   4   1        363.13        356.74         7.21 o
  11   4   1         10.12         11.75         3.42 o
  12   4   1         97.43         82.79         6.33 o
  13   4   1         21.57         23.28         3.97 o
  14   4   1        334.76        331.65         9.91 o
  15   4   1        327.01        348.30        12.64 o
  16   4   1         25.35         14.17         4.73 o
  17   4   1          7.51          1.75         5.32 o
  18   4   1         54.16         46.80         7.50 o
  19   4   1         52.91         63.90         8.19 o
  20   4   1          4.00          1.16         7.99 o
  21   4   1        229.35        251.05        17.29 o
  22   4   1         28.22          7.35        17.12 o
  23   4   1          5.56          8.21        15.30 o
  24   4   1         18.25          5.94        20.68 o
  25   4   1          4.19         24.60        15.26 o
  26   4   1         31.13         18.33        17.95 o
  27   4   1         19.00         13.19        21.50 o
  28   4   1         17.90         14.09        22.79 o
   1   5   1        531.92        543.78         7.55 o
   2   5   1         16.50         13.41         1.92 o
   3   5   1          8.76          7.37         3.16 o
   4   5   1        528.47        581.41         9.35 o
   5   5   1       1902.91       2054.24        22.42 o
   6   5   1        314.83        318.44         8.51 o
   7   5   1          6.63          3.54         3.37 o
   8   5   1       1101.96       1120.19        15.58 o
   9   5   1       2051.06       2305.08        28.55 o
  10   5   1         39.28         44.09         3.22 o
  11   5   1          9.80         22.26        12.00 o
  12   5   1        744.56        827.29        13.43 o
  13   5   1        176.70        168.38         6.99 o
  14   5   1        673.60        729.05        15.57 o
  15   5   1         49.64         43.31         8.88 o
  16   5   1        193.65        162.97         8.70 o
  17   5   1        201.72        184.81         9.25 o
  18   5   1          2.63          2.78         6.45 o
  19   5   1          3.46          4.13         6.68 o
  20   5   1         55.80         52.41        14.66 o
  21   5   1         21.84         26.34        13.48 o
  22   5   1         26.28          9.66        13.94 o
  23   5   1          5.19         30.95        15.60 o
  24   5   1         40.03         33.50        23.24 o
  25   5   1         57.49         46.79        26.91 o
  26   5   1        147.02        114.82        45.06 o
  27   5   1         56.49         34.08        45.06 o
   0   6   1        442.15        457.68        11.36 o
   1   6   1         57.05         59.22         3.35 o
   2   6   1        156.03        159.17         6.40 o
   3   6   1        569.38        594.99        10.10 o
   4   6   1         16.18         14.09         3.90 o
   5   6   1          0.56         -1.60         3.14 o
   6   6   1         47.74         37.49         6.29 o
   7   6   1        303.48        305.97         8.85 o
   8   6   1        674.96        679.19        13.32 o
   9   6   1         54.61         53.87         4.71 o
  10   6   1        717.77        739.74        13.69 o
  11   6   1       1379.28       1602.74        24.35 o
  12   6   1         12.42          8.55         4.37 o
  13   6   1         13.63         18.19         5.72 o
  14   6   1        110.32        117.99         9.89 o
  15   6   1         48.05         38.82         6.41 o
  16   6   1          0.94          1.03         5.69 o
  17   6   1         13.38          5.41         6.75 o
  18   6   1         45.97         38.28         9.31 o
  19   6   1          2.15         12.90        11.10 o
  20   6   1         10.06        -10.62        10.62 o
  21   6   1         72.10         39.91        25.55 o
  22   6   1         70.21         59.25        35.77 o
  23   6   1         59.12         55.39        30.53 o
  24   6   1         51.98         36.86        38.78 o
  25   6   1          7.65         54.72        35.77 o
  26   6   1         29.61          6.99        31.18 o
   1   7   1        117.25        111.89         6.55 o
   2   7   1        570.55        607.37        15.80 o
   3   7   1         24.64         15.89         5.76 o
   4   7   1         89.29         88.65         5.70 o
   5   7   1         84.79         73.49         5.34 o
   6   7   1        388.33        429.79        12.31 o
   7   7   1         54.64         49.78         5.45 o
   8   7   1         94.15         97.48         6.77 o
   9   7   1        168.23        167.77         7.57 o
  10   7   1        327.21        334.34        10.77 o
  11   7   1         11.21          7.60         5.15 o
  12   7   1         94.70         87.05         7.45 o
  13   7   1        499.32        529.58        32.97 o
  14   7   1         52.55         45.09         9.40 o
  15   7   1         35.46         37.46        12.14 o
  16   7   1         16.53         12.74        11.17 o
  17   7   1          0.10        -13.27        13.27 o
  18   7   1          3.20          9.27        12.05 o
  19   7   1         63.26         42.15        15.94 o
  20   7   1         74.32         66.19        19.52 o
  21   7   1         45.80         31.27        26.40 o
  22   7   1         36.42         -1.39        25.28 o
  23   7   1         70.84         47.97        29.15 o
  24   7   1         18.60        -28.05        28.05 o
   0   8   1         28.26         31.50         8.83 o
   1   8   1        282.91        301.42         9.09 o
   2   8   1         15.66         16.13         5.36 o
   3   8   1          0.88         -4.58         4.58 o
   4   8   1        156.75        143.33         7.06 o
   5   8   1         51.52         43.73         5.78 o
   6   8   1         15.69         13.39         4.62 o
   7   8   1         50.25         41.68         4.37 o
   8   8   1          9.61         -0.01         8.30 o
   9   8   1         23.10         12.90         9.14 o
  10   8   1          9.75         14.51         9.36 o
  11   8   1         35.97         25.02        10.71 o
  12   8   1         35.13         26.13        10.67 o
  13   8   1         37.23         20.74        17.07 o
  14   8   1        241.91        239.20        20.62 o
  15   8   1         16.43         24.90        15.44 o
  16   8   1          0.04          0.46        13.82 o
  17   8   1         20.79          9.57        14.32 o
  18   8   1          6.00         -3.55        16.25 o
  19   8   1         19.07         11.02        18.93 o
  20   8   1         91.76         37.94        20.38 o
  21   8   1          8.80         41.14        29.08 o
   1   9   1          0.08         -1.94         7.75 o
   2   9   1         51.02         25.46        21.13 o
   3   9   1         30.23         15.47         7.78 o
   4   9   1          0.64          0.31         9.15 o
   5   9   1          0.01        -10.03        10.03 o
   6   9   1        206.53        180.12        13.50 o
   7   9   1         81.88         72.74        12.53 o
   8   9   1        140.68        126.72        13.10 o
   9   9   1         15.83         -0.48        11.09 o
  10   9   1         28.17         16.71        11.40 o
  11   9   1         88.99         62.03        13.39 o
  12   9   1          8.60         -9.72        13.24 o
  13   9   1         15.47          1.98        16.22 o
  14   9   1         21.91         19.03        15.99 o
  15   9   1          6.55          0.95        17.07 o
  16   9   1          0.04        -18.40        18.40 o
  17   9   1         53.74         38.24        20.56 o
  18   9   1          3.96         20.90        63.68 o
   0  10   1          0.93         -4.99        26.88 o
   1  10   1          1.29         -0.89        19.23 o
   2  10   1         12.92         23.14        17.15 o
   3  10   1         23.22         19.43        16.54 o
   4  10   1         30.71         11.12        14.18 o
   5  10   1         30.04         20.05        15.45 o
   6  10   1          1.95         14.67        17.74 o
   7  10   1          2.87        -17.92        17.92 o
   8  10   1          1.83          3.91        15.15 o
   9  10   1         56.27         53.58        19.81 o
  10  10   1          0.00        -10.94        16.78 o
  11  10   1          0.89         23.34        21.46 o
  12  10   1          3.44         10.27        20.50 o
  13  10   1         75.97         85.31        24.06 o
  14  10   1         29.39        167.36       172.42 o
   1  11   1          9.05         -3.83        24.29 o
   2  11   1          1.00        -23.19        24.54 o
   3  11   1          2.67         -5.74        20.88 o
   4  11   1         10.18        -27.18        27.18 o
   5  11   1          0.53         24.48        34.44 o
   6  11   1        204.19        174.66        49.99 o
   7  11   1        114.66         59.05        59.14 o
   8  11   1          1.06         -8.85        27.03 o
   0   0   2      11222.06      10436.25       250.07 o
   1   0   2       8969.83       8228.30       137.13 o
   2   0   2       5551.77       5116.27        89.60 o
   3   0   2        261.93        273.06         9.33 o
   4   0   2       1336.67       1180.98        25.40 o
   5   0   2         80.91         87.49         5.51 o
   6   0   2         77.20         63.90         6.32 o
   7   0   2       7008.04       6805.39       145.90 o
   8   0   2       2078.57       1986.04        41.80 o
   9   0   2         67.86         57.57         8.18 o
  10   0   2       1180.42       1258.50        28.81 o
  11   0   2        733.05        835.39        25.52 o
  12   0   2        172.29        172.62        14.41 o
  13   0   2       7279.18       7984.63       157.70 o
  14   0   2        598.42        608.79        19.49 o
  15   0   2         48.75         46.05        11.35 o
  16   0   2        144.16        149.44        14.98 o
  17   0   2          8.13         11.95        10.63 o
  18   0   2        598.69        677.93        63.74 o
  19   0   2         29.36          5.63        13.89 o
  20   0   2        858.31        896.92        49.72 o
  21   0   2       2513.98       2901.37       144.12 o
  22   0   2        597.15        675.69        40.37 o
  23   0   2         17.45          1.88        25.22 o
  24   0   2         50.15         -0.94        30.53 o
  25   0   2        218.40        248.43        38.50 o
  26   0   2         29.08          7.35        31.53 o
  27   0   2        212.04        311.97        43.28 o
  28   0   2         57.94         76.85        37.81 o
  29   0   2          1.16         28.93        32.85 o
  30   0   2        122.80        255.14       153.02 o
   1   1   2       2452.68       2187.79        29.51 o
   2   1   2         25.76         15.57         1.69 o
   3   1   2        486.73        428.23         9.11 o
   4   1   2        804.65        756.61        10.21 o
   5   1   2       1253.85       1115.79        15.46 o
   6   1   2       1294.65       1254.99        18.22 o
   7   1   2         81.07         84.92         4.22 o
   8   1   2       2501.80       2599.50        36.75 o
   9   1   2         80.52         78.88         5.58 o
  10   1   2        449.04        431.76        11.02 o
  11   1   2        307.56        302.91        11.24 o
  12   1   2        228.72        200.66         6.22 o
  13   1   2        657.60        660.90        14.85 o
  14   1   2         22.75         16.43         3.39 o
  15   1   2        324.29        349.55         8.64 o
  16   1   2         72.37         65.10         5.00 o
  17   1   2          8.99         -0.05         3.22 o
  18   1   2         92.16         98.39         4.76 o
  19   1   2        556.04        588.29        21.33 o
  20   1   2        271.25        304.64        17.40 o
  21   1   2        111.92        121.03        18.91 o
  22   1   2          1.09         17.36        14.11 o
  23   1   2          0.67        -14.99        14.99 o
  24   1   2          0.06         20.83        20.32 o
  25   1   2        228.77        251.05        26.25 o
  26   1   2         47.59         43.18        21.47 o
  27   1   2          3.91          1.03        21.80 o
  28   1   2          1.82         16.85        27.55 o
  29   1   2         20.43         -1.25        19.79 o
  30   1   2          0.72        103.17        98.34 o
   0   2   2       3190.20       2830.53        46.71 o
   1   2   2        233.07        201.80         4.27 o
   2   2   2        164.02        154.85         3.74 o
   3   2   2        376.14        328.77         5.75 o
   4   2   2       1135.89       1136.93        15.23 o
   5   2   2       1387.81       1327.71        15.85 o
   6   2   2         55.56         50.11         2.72 o
   7   2   2          0.70         -1.18         2.70 o
   8   2   2        126.94        117.53         4.79 o
   9   2   2       1556.13       1641.26        20.58 o
  10   2   2        808.01        878.44        12.72 o
  11   2   2         18.10         24.67         3.45 o
  12   2   2        210.11        207.78         6.79 o
  13   2   2        560.92        590.38        11.84 o
  14   2   2          6.84          2.60         4.10 o
  15   2   2        114.65        121.94         5.76 o
  16   2   2          0.07         -1.40         3.61 o
  17   2   2       2303.63       2507.69        38.03 o
  18   2   2       1207.33       1387.03        26.18 o
  19   2   2        122.39        118.50         6.66 o
  20   2   2         70.38         48.12        12.65 o
  21   2   2        423.65        491.88        19.81 o
  22   2   2          4.86         -0.27        14.89 o
  23   2   2         91.77         96.65        17.94 o
  24   2   2         47.22         44.91        17.76 o
  25   2   2         96.48         87.26        20.70 o
  26   2   2         59.38         83.76        22.70 o
  27   2   2          7.59          1.90        19.13 o
  28   2   2          3.05        -10.85        22.22 o
  29   2   2          0.01         -2.56        23.72 o
  30   2   2          7.75         11.70        35.74 o
   1   3   2          5.02          3.47         1.69 o
   2   3   2         44.15         39.40         2.36 o
   3   3   2        208.18        220.85         4.19 o
   4   3   2          0.37          3.83         1.81 o
   5   3   2         73.83         73.75         2.91 o
   6   3   2        320.71        313.00         5.95 o
   7   3   2         76.85         68.21         4.65 o
   8   3   2          1.87         -2.03         2.66 o
   9   3   2        113.00        115.16         4.92 o
  10   3   2         49.59         43.44         4.13 o
  11   3   2         59.86         64.07         4.53 o
  12   3   2          1.59          2.48         3.96 o
  13   3   2        117.12        115.25         6.03 o
  14   3   2         32.73         22.75         4.16 o
  15   3   2        457.21        434.09        11.51 o
  16   3   2         16.44         14.27         5.76 o
  17   3   2        460.63        478.43        13.34 o
  18   3   2         66.22         66.77         6.56 o
  19   3   2       1981.65       2226.88        38.35 o
  20   3   2        238.36        225.49        11.14 o
  21   3   2         19.49         12.00         7.73 o
  22   3   2         14.45         -7.93        12.59 o
  23   3   2          7.34        -13.03        13.03 o
  24   3   2         13.21         15.93        18.70 o
  25   3   2        102.36         70.62        65.58 o
  26   3   2         47.45        -10.22        31.98 o
  27   3   2          9.41         -9.88        24.52 o
  28   3   2          7.66         28.41        21.71 o
  29   3   2          0.29          6.41        28.99 o
   0   4   2        591.66        546.95        11.38 o
   1   4   2         43.69         44.72         2.70 o
   2   4   2          0.51         -1.93         1.93 o
   3   4   2        991.50        948.91        12.87 o
   4   4   2        177.42        161.97         6.92 o
   5   4   2        373.27        382.40        11.13 o
   6   4   2        860.69        945.49        16.01 o
   7   4   2       3490.73       3681.84        43.49 o
   8   4   2       2351.34       2506.70        29.09 o
   9   4   2         92.37         96.23         4.83 o
  10   4   2        445.45        466.00        11.48 o
  11   4   2          4.52          1.62         3.17 o
  12   4   2         13.00          9.73         3.49 o
  13   4   2         99.35        102.76        10.46 o
  14   4   2       1591.74       1671.50        26.24 o
  15   4   2        596.51        602.16        15.34 o
  16   4   2          0.18          1.92         5.12 o
  17   4   2       1649.85       1898.80        34.90 o
  18   4   2         37.24         38.71         6.67 o
  19   4   2        283.27        257.95        13.35 o
  20   4   2         12.64         13.45         7.24 o
  21   4   2          1.10         -5.76         7.85 o
  22   4   2         68.44         51.95        10.95 o
  23   4   2         49.77         52.55        21.19 o
  24   4   2          0.56         -2.54        18.27 o
  25   4   2          4.75         33.54        19.35 o
  26   4   2         13.74         25.97        22.26 o
  27   4   2         25.17         25.42        29.89 o
  28   4   2          4.50        -19.80        29.45 o
   1   5   2        104.18        102.62         3.66 o
   2   5   2         40.59         34.80         3.21 o
   3   5   2        383.11        353.11         7.26 o
   4   5   2         30.90         25.94         3.67 o
   5   5   2        288.02        272.08         7.57 o
   6   5   2         60.73         51.02         4.31 o
   7   5   2        121.98        138.01         6.34 o
   8   5   2        971.44       1043.20        18.83 o
   9   5   2        667.29        688.36        13.31 o
  10   5   2        271.45        283.70         6.94 o
  11   5   2        365.23        386.67        12.70 o
  12   5   2         63.97         67.23         4.56 o
  13   5   2        284.90        319.90         9.81 o
  14   5   2        127.53        151.78        10.43 o
  15   5   2        843.84        868.80        18.59 o
  16   5   2        204.70        176.41        10.30 o
  17   5   2        302.01        290.45        14.55 o
  18   5   2         71.36         66.13         7.04 o
  19   5   2         11.66         -2.79         7.41 o
  20   5   2        184.34        232.46        17.02 o
  21   5   2         89.07         82.50        15.73 o
  22   5   2          0.00         17.30        13.57 o
  23   5   2        222.92        293.56        37.23 o
  24   5   2         35.79         35.89        26.50 o
  25   5   2          4.46         11.11        30.05 o
  26   5   2         55.43         58.83        27.83 o
  27   5   2          2.69         -8.69        46.23 o
   0   6   2        139.45        142.88         6.64 o
   1   6   2        138.03        153.68         4.39 o
   2   6   2        502.99        521.22        10.07 o
   3   6   2         13.12         12.92         4.01 o
   4   6   2         15.68         19.12         4.69 o
   5   6   2         72.30         67.19         5.04 o
   6   6   2         13.40         11.45         4.49 o
   7   6   2         18.80         20.07         4.62 o
   8   6   2        523.16        545.53        12.98 o
   9   6   2        209.25        216.02         8.46 o
  10   6   2          5.72          0.50         5.63 o
  11   6   2       1664.36       1857.73        46.20 o
  12   6   2         62.28         30.61         7.37 o
  13   6   2        415.71        424.62        20.60 o
  14   6   2          0.69          4.48         3.76 o
  15   6   2        363.80        327.53        17.50 o
  16   6   2         76.18         57.92         7.49 o
  17   6   2         22.64         18.67        11.52 o
  18   6   2          2.80          1.46        10.36 o
  19   6   2        111.64        119.38        13.95 o
  20   6   2         14.15          9.02        11.72 o
  21   6   2         95.99         93.56        17.37 o
  22   6   2         55.44         30.84        23.30 o
  23   6   2          8.45          7.39        36.26 o
  24   6   2         41.45          3.64        24.55 o
  25   6   2          0.05         -3.39        26.06 o
   1   7   2         30.48         18.28         4.41 o
   2   7   2         55.78         48.59         5.21 o
   3   7   2          1.68          4.58         4.85 o
   4   7   2          0.67         -0.70         4.67 o
   5   7   2         22.53         18.15         6.09 o
   6   7   2         35.51         36.62         5.94 o
   7   7   2          6.14         -1.38         6.18 o
   8   7   2         77.78         79.35        10.64 o
   9   7   2        122.96        134.32         8.96 o
  10   7   2          3.94          2.33         6.62 o
  11   7   2        198.81        187.31        10.97 o
  12   7   2        146.79        156.60        11.00 o
  13   7   2        366.20        372.68        19.91 o
  14   7   2         53.83         51.01        11.25 o
  15   7   2        418.76        422.09        28.12 o
  16   7   2        135.00        153.24        17.11 o
  17   7   2         11.21         -6.59        12.57 o
  18   7   2         36.52         27.68        16.31 o
  19   7   2          1.13         -2.95        18.34 o
  20   7   2        133.52        165.16        33.61 o
  21   7   2         52.24         57.60        23.41 o
  22   7   2         43.93         67.50        27.89 o
  23   7   2          3.60        -11.31        43.80 o
   0   8   2         23.73         16.47         9.61 o
   1   8   2          4.33          2.69         4.68 o
   2   8   2          1.90         -3.94         5.91 o
   3   8   2          3.25          8.19         5.77 o
   4   8   2          1.89          3.74         5.27 o
   5   8   2         42.40         36.94         6.35 o
   6   8   2         29.12         33.09         7.43 o
   7   8   2          3.76         -2.63         6.88 o
   8   8   2         32.27         79.02        35.52 o
   9   8   2         87.97         82.26         9.40 o
  10   8   2         54.79         30.68        13.79 o
  11   8   2        285.34        235.92        19.29 o
  12   8   2        496.26        485.71        24.00 o
  13   8   2         89.40         77.85        14.84 o
  14   8   2        554.35        585.92        26.77 o
  15   8   2        161.60         98.93        17.79 o
  16   8   2         17.86          9.65        18.64 o
  17   8   2         16.99         22.40        16.43 o
  18   8   2         11.93        -18.13        18.13 o
  19   8   2          1.91        -19.71        19.71 o
  20   8   2        130.53        120.85        25.52 o
  21   8   2         55.85         42.50        25.47 o
   1   9   2         31.90         20.81        12.51 o
   2   9   2          4.21          9.49         9.29 o
   3   9   2         13.85          4.02        14.69 o
   4   9   2          2.96         -0.47         9.20 o
   5   9   2         32.24         13.41        12.13 o
   6   9   2          0.02         -1.18        10.04 o
   7   9   2          0.02         -7.81        10.45 o
   8   9   2         21.34         19.06        11.75 o
   9   9   2          2.89         -3.89        13.95 o
  10   9   2        108.29         76.60        24.63 o
  11   9   2         10.89         12.89        16.38 o
  12   9   2         87.54         65.46        18.53 o
  13   9   2         42.98         46.97        16.07 o
  14   9   2         29.20         20.89        17.29 o
  15   9   2         91.82         66.32        17.43 o
  16   9   2        251.64        201.51        26.51 o
  17   9   2         33.54         12.48        20.83 o
  18   9   2         42.90         44.67        22.04 o
   0  10   2          0.09        -21.92        21.92 o
   1  10   2          1.31         -0.19        17.03 o
   2  10   2         37.26         37.55        20.71 o
   3  10   2          0.01        -21.03        21.03 o
   4  10   2         19.29         67.37        35.54 o
   5  10   2         23.99         18.91        20.38 o
   6  10   2          0.16          5.29        19.03 o
   7  10   2         40.77         19.06        19.39 o
   8  10   2          0.01        -16.75        16.75 o
   9  10   2         39.86         20.33        23.27 o
  10  10   2         37.83          3.60        20.87 o
  11  10   2         10.82         41.96        24.32 o
  12  10   2        129.18        115.29        28.01 o
  13  10   2         26.03         45.67        26.54 o
  14  10   2         63.11         13.42        28.48 o
   1  11   2          0.49         60.08        71.34 o
   2  11   2          0.94        -14.35        30.25 o
   3  11   2          5.88        -31.05        41.92 o
   4  11   2          2.95        -38.86        39.23 o
   5  11   2          1.15         35.05        39.18 o
   6  11   2          1.82        -45.56        45.56 o
   7  11   2          2.91         -1.19        79.79 o
   1   1   3        311.33        307.03         7.19 o
   2   1   3       2075.97       1999.69        26.90 o
   3   1   3        318.42        332.03         7.01 o
   4   1   3        932.66        888.35        12.57 o
   5   1   3        270.24        245.73         8.78 o
   6   1   3         41.52         41.99         2.93 o
   7   1   3        508.10        463.92         9.55 o
   8   1   3       2311.67       2393.09        35.01 o
   9   1   3       2950.96       3245.10        43.91 o
  10   1   3       3117.61       3477.51        52.58 o
  11   1   3          3.63          4.41         4.20 o
  12   1   3         83.25         87.53         7.01 o
  13   1   3       1571.62       1709.01        31.14 o
  14   1   3       1738.84       1917.39        32.59 o
  15   1   3          5.70         -0.16         5.47 o
  16   1   3        457.09        473.59        13.03 o
  17   1   3          1.02          0.97         4.73 o
  18   1   3         36.62         30.11         5.15 o
  19   1   3         54.55         52.01         6.86 o
  20   1   3          2.97          4.01         4.95 o
  21   1   3          0.04          1.04         4.29 o
  22   1   3        233.62        232.54        21.23 o
  23   1   3         17.42         21.86        18.35 o
  24   1   3        226.60        263.71        23.43 o
  25   1   3        200.69        200.45        24.05 o
  26   1   3          9.26          1.15        17.51 o
  27   1   3         15.86         17.46        22.80 o
  28   1   3         40.05        -11.44        31.21 o
  29   1   3          0.19          2.71        24.43 o
   0   2   3          9.50          7.45         3.72 o
   1   2   3        221.64        229.11         7.16 o
   2   2   3        774.28        778.47        12.61 o
   3   2   3          8.02          9.20         2.27 o
   4   2   3        128.64        143.66         4.83 o
   5   2   3        307.42        334.80        10.03 o
   6   2   3         31.92         32.40         3.39 o
   7   2   3        592.38        616.25        12.23 o
   8   2   3          0.44         -2.85         3.62 o
   9   2   3          9.62          7.91         3.98 o
  10   2   3       1447.88       1586.29        28.33 o
  11   2   3       1434.34       1529.57        26.42 o
  12   2   3          4.27          3.61         3.44 o
  13   2   3          1.82         -3.48         3.48 o
  14   2   3        213.63        242.09         8.40 o
  15   2   3          0.54         -1.82         4.16 o
  16   2   3         24.31         22.31         4.88 o
  17   2   3       1752.38       1892.73        33.92 o
  18   2   3         30.19         19.42         6.24 o
  19   2   3          0.75         -4.39         4.39 o
  20   2   3         11.91          9.15         6.03 o
  21   2   3         28.03         26.69         6.98 o
  22   2   3        151.48        180.92        23.16 o
  23   2   3         48.72         55.80        15.50 o
  24   2   3        167.60        187.33        23.71 o
  25   2   3          1.82         34.83        27.37 o
  26   2   3          7.25          6.81        20.59 o
  27   2   3          0.94         12.91        19.33 o
  28   2   3          7.38          7.51        19.16 o
  29   2   3         68.82         82.34        29.00 o
   1   3   3         44.76         39.90         3.00 o
   2   3   3        129.44        120.87         3.94 o
   3   3   3        226.28        229.74         5.28 o
   4   3   3       2531.47       2624.63        27.92 o
   5   3   3        699.53        755.21        11.94 o
   6   3   3        434.39        461.24        10.16 o
   7   3   3        325.52        346.93         7.32 o
   8   3   3        117.06        102.82         5.03 o
   9   3   3         41.45         38.93         3.51 o
  10   3   3          9.73          7.38         3.17 o
  11   3   3        227.67        219.61         6.96 o
  12   3   3        404.72        432.60         9.67 o
  13   3   3        210.67        189.51         6.75 o
  14   3   3        217.85        225.46         8.29 o
  15   3   3        841.05        885.56        18.20 o
  16   3   3        796.28        823.38        19.25 o
  17   3   3        240.55        241.47         9.26 o
  18   3   3         75.27         87.05         7.23 o
  19   3   3         31.94         17.96         6.76 o
  20   3   3        255.38        272.35        16.67 o
  21   3   3         81.47         47.82         8.25 o
  22   3   3         71.60         81.04        13.34 o
  23   3   3         43.00         38.42        16.13 o
  24   3   3         28.03         30.98        15.46 o
  25   3   3         12.24         -6.11        19.25 o
  26   3   3         12.46        -16.21        18.06 o
  27   3   3         43.52         83.70        22.59 o
  28   3   3         48.22         51.13        25.47 o
   0   4   3         43.42         43.94         4.69 o
   1   4   3         33.55         32.48         3.01 o
   2   4   3       1370.23       1487.46        21.52 o
   3   4   3         95.27        105.48         5.31 o
   4   4   3        344.14        359.36         8.96 o
   5   4   3       1108.07       1131.39        14.51 o
   6   4   3         89.85         87.52         4.42 o
   7   4   3          3.05          8.33         3.56 o
   8   4   3         42.40         38.01         3.62 o
   9   4   3         29.57         28.43         4.22 o
  10   4   3         24.13         16.42         3.88 o
  11   4   3          0.13          0.47         3.55 o
  12   4   3          0.60          0.79         3.78 o
  13   4   3        888.57        913.81        17.58 o
  14   4   3        782.71        783.75        17.76 o
  15   4   3        109.46        104.67         6.82 o
  16   4   3         25.70         23.00         4.96 o
  17   4   3         66.40         53.80         6.49 o
  18   4   3          6.01          8.82         5.86 o
  19   4   3        128.01        110.63         8.72 o
  20   4   3        769.48        853.31        31.71 o
  21   4   3          1.73         -2.43         8.78 o
  22   4   3         62.78         60.00        15.30 o
  23   4   3         55.04         48.29        17.81 o
  24   4   3          1.26          7.20        16.22 o
  25   4   3         22.26        -11.96        20.10 o
  26   4   3          4.81         -8.00        18.41 o
  27   4   3          2.21        -23.94        23.94 o
  28   4   3         21.43          6.38        28.33 o
   1   5   3          1.71          0.33         2.66 o
   2   5   3        202.93        206.01         5.65 o
   3   5   3         11.14          8.63         2.34 o
   4   5   3        803.69        869.73        15.38 o
   5   5   3         46.70         39.37         5.12 o
   6   5   3         91.26         89.30         5.77 o
   7   5   3        146.35        152.07         9.71 o
   8   5   3        368.25        388.72        10.50 o
   9   5   3         86.31         85.97         6.30 o
  10   5   3          0.02          3.81         5.99 o
  11   5   3         65.17         57.93         5.38 o
  12   5   3        140.60        142.34        11.84 o
  13   5   3        431.77        437.77        16.72 o
  14   5   3         83.13         70.13         9.45 o
  15   5   3        191.41        190.56         8.75 o
  16   5   3        645.01        766.72        18.28 o
  17   5   3        153.98        134.03         8.96 o
  18   5   3         33.37         28.05         6.89 o
  19   5   3         18.45         13.98         9.39 o
  20   5   3          9.71          7.39        10.01 o
  21   5   3         29.01         38.52        13.71 o
  22   5   3        248.67        294.06        24.49 o
  23   5   3          5.84         29.61        16.51 o
  24   5   3         34.67         26.19        21.05 o
  25   5   3         27.20         10.67        20.92 o
  26   5   3          2.25        -20.43        37.66 o
   0   6   3         37.00         25.11         4.55 o
   1   6   3          5.69          5.12         3.52 o
   2   6   3        363.60        404.14        10.60 o
   3   6   3        202.36        212.27         9.03 o
   4   6   3         33.25         25.70         4.96 o
   5   6   3         77.76         67.90         5.82 o
   6   6   3        144.78        145.97         7.13 o
   7   6   3         21.32         15.93         5.33 o
   8   6   3        209.64        212.29        10.57 o
   9   6   3          4.65         -6.08         6.39 o
  10   6   3        263.28        293.89        11.04 o
  11   6   3       2013.20       2358.28        42.67 o
  12   6   3         77.13         74.68         8.89 o
  13   6   3        252.41        242.53        12.70 o
  14   6   3        210.27        215.64         8.74 o
  15   6   3          6.42          7.28         8.80 o
  16   6   3        142.97        108.06        11.55 o
  17   6   3         27.31         31.38        14.27 o
  18   6   3          0.92         -8.94        10.13 o
  19   6   3          8.72          6.69        11.35 o
  20   6   3         66.73         38.79        13.64 o
  21   6   3         21.62         12.65        12.70 o
  22   6   3         14.97          7.25        16.56 o
  23   6   3          9.71          5.73        23.57 o
  24   6   3         68.45         58.34        26.94 o
  25   6   3         26.79         27.14        30.19 o
   1   7   3         52.49         50.39         5.58 o
   2   7   3         53.93         55.55         6.03 o
   3   7   3         30.66         25.84         6.03 o
   4   7   3         65.75         65.95         7.08 o
   5   7   3         13.62         17.45         5.61 o
   6   7   3          1.42          3.68         5.57 o
   7   7   3         86.34         72.57         8.73 o
   8   7   3        778.45        886.22        21.80 o
   9   7   3         50.61         43.38         8.23 o
  10   7   3        113.99        111.47         9.58 o
  11   7   3        510.52        623.14        22.49 o
  12   7   3        178.84        197.90        18.88 o
  13   7   3        340.31        330.65        23.90 o
  14   7   3         18.80          4.22        12.80 o
  15   7   3         30.17         12.62        10.98 o
  16   7   3         76.30         79.34        13.68 o
  17   7   3        131.07        109.47        16.58 o
  18   7   3          0.20        -14.83        14.83 o
  19   7   3          0.21          8.16        15.14 o
  20   7   3         54.97         -7.48        20.39 o
  21   7   3         38.87         25.80        26.69 o
  22   7   3         23.45          9.90        23.03 o
  23   7   3        152.34        161.51        34.90 o
   0   8   3         45.15         38.58        13.12 o
   1   8   3         18.57         10.46         4.63 o
   2   8   3          2.24          4.57         5.78 o
   3   8   3         19.11         17.19         6.39 o
   4   8   3         67.72         72.31         8.23 o
   5   8   3        221.72        237.85        13.96 o
   6   8   3        133.03        146.32        10.01 o
   7   8   3        592.73        691.74        22.96 o
   8   8   3        504.98        610.35        27.67 o
   9   8   3          6.90         12.47         9.25 o
  10   8   3        184.67        202.50        16.83 o
  11   8   3        204.24        215.68        21.75 o
  12   8   3         35.48         10.95        13.02 o
  13   8   3          0.03          5.48        14.47 o
  14   8   3        167.84        135.04        18.34 o
  15   8   3         75.20         53.23        14.56 o
  16   8   3          0.05        -12.88        13.88 o
  17   8   3         36.72         31.26        17.99 o
  18   8   3          6.44        -10.19        26.31 o
  19   8   3          0.06         -2.41        18.53 o
  20   8   3          0.02        -16.36        23.57 o
   1   9   3         52.86         43.37        12.67 o
   2   9   3          9.55          3.97        11.29 o
   3   9   3          4.81          6.85        10.92 o
   4   9   3         46.02         38.27        15.70 o
   5   9   3         23.27          4.65        13.43 o
   6   9   3          8.41         35.44        10.71 o
   7   9   3         29.27         38.10        16.79 o
   8   9   3        364.88        464.99        24.91 o
   9   9   3         23.61         18.04        16.82 o
  10   9   3          3.33          8.20        14.13 o
  11   9   3         63.11         48.86        16.37 o
  12   9   3          6.86         -1.77        17.84 o
  13   9   3          0.24          6.56        18.79 o
  14   9   3         70.41         14.98        18.34 o
  15   9   3         75.76         68.48        19.19 o
  16   9   3         52.21         14.02        19.06 o
  17   9   3          5.78        -18.04        20.50 o
   0  10   3        165.40        148.22        36.32 o
   1  10   3          1.10         13.26        19.15 o
   2  10   3         15.99         38.54        17.82 o
   3  10   3          4.86          4.81        20.21 o
   4  10   3         77.32         52.73        23.19 o
   5  10   3          0.17         -8.06        16.49 o
   6  10   3         48.16         42.77        17.06 o
   7  10   3         45.40         42.72        18.74 o
   8  10   3          0.31         -9.26        18.90 o
   9  10   3         36.01         16.42        18.57 o
  10  10   3          2.26        -17.11        20.16 o
  11  10   3          2.12         -1.42        28.61 o
  12  10   3         34.23         12.31        25.04 o
  13  10   3         37.52         22.31        28.18 o
   1  11   3          5.65         30.04        41.67 o
   2  11   3         10.75         23.58        38.34 o
   3  11   3          4.26        -14.91        35.55 o
   4  11   3        115.34         90.19        55.34 o
   0   0   4       1671.77       1478.73        47.98 o
   1   0   4       1271.84       1307.25        29.00 o
   2   0   4       3395.99       3618.65        67.32 o
   3   0   4        132.73        139.90         8.30 o
   4   0   4        143.47        136.80        10.30 o
   5   0   4         82.90         79.28         9.32 o
   6   0   4        137.61        130.25        10.26 o
   7   0   4       2016.83       2107.96        42.30 o
   8   0   4        371.35        444.36        19.91 o
   9   0   4       3109.55       3461.57        80.52 o
  10   0   4        758.74        857.58        31.23 o
  11   0   4         15.75         14.47         8.51 o
  12   0   4          4.48          2.61         9.62 o
  13   0   4          3.54          1.02         9.06 o
  14   0   4        469.84        468.99        20.65 o
  15   0   4         25.37         12.40        11.43 o
  16   0   4         68.20         46.80        10.97 o
  17   0   4        154.40        150.86        30.04 o
  18   0   4          0.25        -11.53        18.02 o
  19   0   4         26.77         16.51         8.31 o
  20   0   4         30.51         20.42         8.25 o
  21   0   4         31.77         34.73        13.94 o
  22   0   4         22.03         45.06        30.04 o
  23   0   4          7.19         26.82        27.03 o
  24   0   4         24.64         29.84        24.32 o
  25   0   4         39.02         28.87        24.53 o
  26   0   4        502.41        503.41        75.14 o
  27   0   4         71.68         79.79        43.81 o
  28   0   4         40.95         -2.10        27.42 o
  29   0   4         10.26         16.04        29.11 o
   1   1   4       4835.24       4942.33        65.74 o
   2   1   4        110.53         85.02         4.54 o
   3   1   4         41.25         31.74         3.41 o
   4   1   4        184.31        175.84         7.26 o
   5   1   4        352.56        365.57         8.01 o
   6   1   4       1605.87       1735.08        29.33 o
   7   1   4        276.09        266.11         7.28 o
   8   1   4        290.75        302.44         8.98 o
   9   1   4        276.97        291.47        12.90 o
  10   1   4        156.91        155.74         7.96 o
  11   1   4        767.75        746.56        15.79 o
  12   1   4       1149.71       1231.85        22.45 o
  13   1   4        411.73        413.96        12.22 o
  14   1   4         83.51         60.38         8.04 o
  15   1   4         86.57         66.85        11.09 o
  16   1   4         40.30         32.35         7.26 o
  17   1   4         13.35         15.81         6.99 o
  18   1   4          8.20          3.78         7.48 o
  19   1   4         46.25         51.27         7.01 o
  20   1   4         20.22          5.94         6.63 o
  21   1   4          7.85          8.74         6.16 o
  22   1   4         10.89         28.98        14.80 o
  23   1   4          7.63         38.84        19.27 o
  24   1   4          0.05        -10.43        17.96 o
  25   1   4          8.82        -19.63        19.63 o
  26   1   4         39.10         11.86        19.80 o
  27   1   4          5.33        -20.88        20.88 o
  28   1   4          7.26         -4.30        26.10 o
  29   1   4          6.87        -32.42        40.38 o
   0   2   4       1085.62       1042.70        23.12 o
   1   2   4       2160.04       2371.46        30.76 o
   2   2   4         23.72         19.03         3.60 o
   3   2   4       1399.93       1449.46        21.00 o
   4   2   4         61.08         65.51         5.08 o
   5   2   4       1899.33       2036.88        26.78 o
   6   2   4         20.25         17.16         3.79 o
   7   2   4          6.29         13.66         3.71 o
   8   2   4        751.63        754.05        25.26 o
   9   2   4          0.27          0.00         3.32 o
  10   2   4          0.93          0.07         4.38 o
  11   2   4         17.86         11.63         4.48 o
  12   2   4         37.20         31.56         5.06 o
  13   2   4        389.08        416.26        12.17 o
  14   2   4         11.73          3.90         4.95 o
  15   2   4         32.88         23.10         6.93 o
  16   2   4        208.68        206.51         9.73 o
  17   2   4         56.64         47.20         6.05 o
  18   2   4          3.02         11.42         6.25 o
  19   2   4         78.72         78.30         8.77 o
  20   2   4         40.63         41.78         6.29 o
  21   2   4         21.06          7.67         7.67 o
  22   2   4         57.35         60.31        17.07 o
  23   2   4         23.46         -6.22        16.80 o
  24   2   4         19.44          4.11        16.33 o
  25   2   4          9.19         -6.15        19.12 o
  26   2   4         28.43         32.60        20.93 o
  27   2   4          1.44          9.45        27.37 o
  28   2   4          0.39          4.99        24.92 o
   1   3   4       2340.22       2557.66        33.23 o
   2   3   4        915.34        959.07        14.87 o
   3   3   4       1262.89       1429.16        20.28 o
   4   3   4         19.23         32.17         5.60 o
   5   3   4         75.86         80.43         4.38 o
   6   3   4       3801.08       4169.51        72.26 o
   7   3   4        154.97        180.92         7.39 o
   8   3   4        595.29        594.61        14.38 o
   9   3   4         76.72         80.26         5.41 o
  10   3   4         11.65          5.92         3.75 o
  11   3   4        286.35        310.70         8.85 o
  12   3   4         92.35         74.40         5.56 o
  13   3   4        128.44        122.83         6.63 o
  14   3   4          6.56          1.44         4.50 o
  15   3   4          0.14          4.75         5.10 o
  16   3   4         36.79         17.86         5.80 o
  17   3   4         76.99         65.83         7.56 o
  18   3   4          2.99         10.88         7.88 o
  19   3   4        206.03        212.14        12.58 o
  20   3   4         15.73         13.64         8.34 o
  21   3   4          0.31         -0.31        11.66 o
  22   3   4         66.07         43.72        13.51 o
  23   3   4          7.84          6.00        18.11 o
  24   3   4          4.67         10.78        19.19 o
  25   3   4         29.07         28.67        21.15 o
  26   3   4         11.36         10.14        23.22 o
  27   3   4         35.30         66.07        22.45 o
  28   3   4         81.81         75.04        24.06 o
   0   4   4         40.09         35.43         5.39 o
   1   4   4         53.95         49.21         3.63 o
   2   4   4       1061.42       1127.08        15.70 o
   3   4   4        580.24        611.59        11.81 o
   4   4   4        142.04        159.92         5.72 o
   5   4   4        242.13        233.68         6.54 o
   6   4   4          1.30          0.91         3.15 o
   7   4   4          2.09          7.71         3.86 o
   8   4   4         70.95         62.46         4.30 o
   9   4   4        112.96        111.69         5.45 o
  10   4   4         10.40          6.97         3.87 o
  11   4   4         23.75         29.06         4.07 o
  12   4   4         62.32         59.37         5.53 o
  13   4   4          5.72          2.45         4.44 o
  14   4   4        523.87        522.90        17.47 o
  15   4   4          0.41         -4.54         5.75 o
  16   4   4          2.06          1.30         7.33 o
  17   4   4         10.76         14.72         6.34 o
  18   4   4        169.99        163.11        18.59 o
  19   4   4         58.12         69.63         9.10 o
  20   4   4          0.61         18.12        15.75 o
  21   4   4         43.79         43.93         9.80 o
  22   4   4         28.03         15.07        14.03 o
  23   4   4         15.09         12.58        13.62 o
  24   4   4          2.43          6.99        21.00 o
  25   4   4          3.73        -16.96        20.74 o
  26   4   4         32.00         43.80        24.12 o
  27   4   4         28.17         40.91        30.83 o
   1   5   4         16.85         18.21         3.73 o
   2   5   4       1234.51       1417.71        19.24 o
   3   5   4       1049.86       1178.94        16.02 o
   4   5   4        405.20        428.96        10.99 o
   5   5   4          0.19          2.99         3.41 o
   6   5   4          2.55          1.95         3.39 o
   7   5   4        519.43        557.99        12.28 o
   8   5   4         22.01         25.72         5.34 o
   9   5   4          2.47          4.35         3.68 o
  10   5   4        199.04        193.09        10.35 o
  11   5   4        222.35        250.39        12.69 o
  12   5   4         18.85         21.49         5.24 o
  13   5   4          2.30         -1.35         4.73 o
  14   5   4         15.44          6.44         6.23 o
  15   5   4         17.00         17.65         7.02 o
  16   5   4          9.66          4.89         6.65 o
  17   5   4         39.29         32.01         8.19 o
  18   5   4        101.42        117.44        10.99 o
  19   5   4          5.60         14.63         9.81 o
  20   5   4          9.34         -1.11        10.80 o
  21   5   4         17.51         26.94        17.13 o
  22   5   4         42.40         18.86        16.99 o
  23   5   4         47.30         36.38        17.24 o
  24   5   4         36.42         76.00        28.49 o
  25   5   4          0.01          0.46        25.54 o
  26   5   4          3.24        -13.73        23.63 o
   0   6   4       1380.13       1665.75        37.49 o
   1   6   4         20.76         21.53         3.88 o
   2   6   4         89.95         92.27         7.37 o
   3   6   4          1.60          0.04         2.63 o
   4   6   4         16.96         18.62         5.98 o
   5   6   4        700.36        775.10        18.42 o
   6   6   4          8.86          5.98         6.35 o
   7   6   4          0.08         -0.19         6.13 o
   8   6   4         28.69         18.64         7.53 o
   9   6   4         33.74         38.66         7.21 o
  10   6   4        670.83        698.87        20.29 o
  11   6   4        592.14        612.27        21.03 o
  12   6   4          3.22         -7.19         9.28 o
  13   6   4         12.11          9.92        10.63 o
  14   6   4          0.22         -3.39         9.18 o
  15   6   4         55.23         54.21        11.73 o
  16   6   4          9.14          9.97        11.96 o
  17   6   4        117.41        104.89        13.79 o
  18   6   4         13.95         -5.15        14.13 o
  19   6   4          0.94         -0.58        13.07 o
  20   6   4          4.55          3.09        13.46 o
  21   6   4         21.51         25.61        17.53 o
  22   6   4          4.83        -13.66        23.13 o
  23   6   4         69.75         42.60        35.24 o
  24   6   4         60.95         -8.45        42.24 o
   1   7   4         10.28         10.02         3.52 o
   2   7   4          0.20          5.46         5.52 o
   3   7   4        404.25        469.58        14.18 o
   4   7   4         27.79         20.25         7.60 o
   5   7   4          5.41         -2.44         6.53 o
   6   7   4         31.69         27.64         6.67 o
   7   7   4        107.99        112.04         9.11 o
   8   7   4         58.83         57.18         9.11 o
   9   7   4         25.81         25.18         8.25 o
  10   7   4        128.11        112.84        10.43 o
  11   7   4         38.41         28.71         8.63 o
  12   7   4         45.88         47.53        18.75 o
  13   7   4          0.00         10.19        12.59 o
  14   7   4         32.00         26.96        11.99 o
  15   7   4          9.75         18.82        12.19 o
  16   7   4         73.79         47.64        14.94 o
  17   7   4          7.95         16.70        13.64 o
  18   7   4          1.74        -13.61        16.18 o
  19   7   4          8.71         24.05        16.67 o
  20   7   4          2.60          0.04        22.63 o
  21   7   4          2.71         -0.58        17.83 o
  22   7   4          2.18         38.86        47.36 o
   0   8   4        535.75        552.19        26.78 o
   1   8   4        533.31        656.55        19.95 o
   2   8   4         36.74         22.42        12.32 o
   3   8   4          3.61          6.52         8.81 o
   4   8   4        349.29        392.56        17.15 o
   5   8   4          4.27         -9.38         9.38 o
   6   8   4        137.20        136.92        12.71 o
   7   8   4        615.90        774.66        31.07 o
   8   8   4          0.12         -4.69         9.24 o
   9   8   4        113.95         97.81        12.41 o
  10   8   4        109.10        115.96        12.20 o
  11   8   4         12.93         25.05        11.16 o
  12   8   4          0.02         -3.86        10.95 o
  13   8   4        105.34         84.16        16.77 o
  14   8   4         21.11         16.02        13.93 o
  15   8   4         57.83         29.37        15.73 o
  16   8   4          0.57        -13.53        18.73 o
  17   8   4          0.24         11.09        18.46 o
  18   8   4          4.26         18.95        17.87 o
  19   8   4         15.99         48.35        22.32 o
  20   8   4          8.64          1.45        23.09 o
   1   9   4         95.90         96.87        15.84 o
   2   9   4         68.93         65.71        13.52 o
   3   9   4        104.05         76.21        16.13 o
   4   9   4         53.00         72.63        16.53 o
   5   9   4         49.48         62.22        14.74 o
   6   9   4         94.91         75.61        17.73 o
   7   9   4          4.26         -2.61        14.06 o
   8   9   4        113.81        100.75        18.20 o
   9   9   4          0.06         -9.77        12.05 o
  10   9   4         29.96         16.07        13.30 o
  11   9   4          9.06         -3.70        12.55 o
  12   9   4          0.16         19.90        15.40 o
  13   9   4          0.26        -16.27        16.27 o
  14   9   4         23.60          0.80        17.53 o
  15   9   4          0.00        -19.19        19.19 o
  16   9   4         31.12         -6.03        19.25 o
   0  10   4        197.76        207.15        49.87 o
   1  10   4        240.64        276.56        32.73 o
   2  10   4        168.86        223.53        27.32 o
   3  10   4        766.91       1003.83        58.21 o
   4  10   4        294.59        258.27        24.69 o
   5  10   4          1.55         13.77        21.67 o
   6  10   4        157.46        138.99        25.32 o
   7  10   4        229.54        252.37        25.98 o
   8  10   4         57.48         51.09        27.49 o
   9  10   4         12.94          4.71        23.13 o
  10  10   4         22.25         28.12        23.09 o
  11  10   4          1.40        -12.42        23.60 o
   1   1   5        254.85        301.46        12.95 o
   2   1   5        612.02        709.61        15.41 o
   3   1   5       2983.82       3297.40        44.41 o
   4   1   5       5433.86       6114.85        82.13 o
   5   1   5       1565.39       1653.23        24.91 o
   6   1   5         78.10        100.13         8.29 o
   7   1   5       1374.65       1549.57        30.18 o
   8   1   5         19.13         15.38         5.63 o
   9   1   5       1337.11       1469.03        31.93 o
  10   1   5         90.67        120.26         8.67 o
  11   1   5          1.24          3.34         6.08 o
  12   1   5          1.58         -0.21         7.07 o
  13   1   5        201.99        183.10        11.80 o
  14   1   5          6.48          7.85         4.91 o
  15   1   5         11.91          0.03         7.49 o
  16   1   5          0.00         -4.70         4.90 o
  17   1   5         19.94         23.02         8.88 o
  18   1   5         20.53         21.01         8.86 o
  19   1   5          0.37          4.01         9.38 o
  20   1   5         11.58         -0.30         9.96 o
  21   1   5        456.75        561.34        24.47 o
  22   1   5          3.72         17.84        20.64 o
  23   1   5         13.50         28.27        18.32 o
  24   1   5         23.90         27.72        19.68 o
  25   1   5         11.40         -1.92        19.07 o
  26   1   5         17.80         -7.04        24.23 o
  27   1   5         30.76         57.94        23.84 o
  28   1   5         54.63        121.28        34.90 o
   0   2   5        150.43        140.94        10.24 o
   1   2   5       1739.91       1945.37        29.66 o
   2   2   5        569.77        583.57        14.66 o
   3   2   5         30.74         21.03         4.26 o
   4   2   5         59.84         56.53         4.57 o
   5   2   5         49.21         34.08         4.52 o
   6   2   5        490.69        497.49        11.07 o
   7   2   5         48.54         43.80         4.72 o
   8   2   5         10.88          7.38         5.05 o
   9   2   5         10.93         17.52         6.42 o
  10   2   5         82.19         77.35         7.51 o
  11   2   5         47.36         43.63         7.29 o
  12   2   5        946.05        914.29        21.60 o
  13   2   5         18.27         13.31         7.11 o
  14   2   5          4.00          2.21         5.63 o
  15   2   5        166.60        164.10         9.86 o
  16   2   5        309.99        315.82        12.75 o
  17   2   5         60.66         62.89         7.36 o
  18   2   5          3.23          2.47         6.10 o
  19   2   5          1.47          8.70         6.37 o
  20   2   5         39.74         30.76        10.36 o
  21   2   5         85.48         86.06        10.69 o
  22   2   5         57.07         23.37        18.88 o
  23   2   5        263.26        262.50        27.25 o
  24   2   5          8.88        -16.66        20.66 o
  25   2   5         20.43         18.09        19.64 o
  26   2   5          2.08         44.62        24.52 o
  27   2   5          0.12        -20.07        20.07 o
  28   2   5         21.58         -4.30        47.92 o
   1   3   5        728.98        786.37        15.12 o
   2   3   5        156.28        170.47         6.53 o
   3   3   5          8.29          8.56         5.00 o
   4   3   5         31.20         34.60         4.60 o
   5   3   5        554.23        598.84        13.92 o
   6   3   5        682.43        749.00        14.17 o
   7   3   5        313.38        317.52         9.40 o
   8   3   5        923.86       1033.80        19.17 o
   9   3   5        763.01        762.03        17.65 o
  10   3   5        425.33        391.90        16.03 o
  11   3   5        510.63        527.25        16.44 o
  12   3   5         59.20         49.94         6.26 o
  13   3   5          7.88         -5.12         5.95 o
  14   3   5         80.85         95.63         8.95 o
  15   3   5          1.73         -3.63         6.07 o
  16   3   5         62.07         28.07         7.14 o
  17   3   5        138.50        144.32         8.61 o
  18   3   5         29.67         18.83         7.17 o
  19   3   5         34.92         36.84        10.02 o
  20   3   5          1.61          6.73         8.59 o
  21   3   5          0.04         -4.45        10.72 o
  22   3   5         41.06         44.76        18.93 o
  23   3   5         22.07         34.70        25.73 o
  24   3   5         13.01         -0.64        19.46 o
  25   3   5         95.37        120.53        34.15 o
  26   3   5          7.78        -15.07        24.93 o
  27   3   5         33.50         54.27        23.80 o
   0   4   5        765.71        795.36        22.11 o
   1   4   5        648.32        741.60        15.23 o
   2   4   5        632.68        682.96        14.20 o
   3   4   5        269.82        296.82        10.10 o
   4   4   5         79.38         58.71         5.46 o
   5   4   5        484.40        481.13        10.58 o
   6   4   5          4.61          2.56         3.68 o
   7   4   5          0.49         -3.54         4.60 o
   8   4   5       1272.94       1296.23        20.50 o
   9   4   5        133.82        130.13         6.28 o
  10   4   5          5.47         -2.87         4.66 o
  11   4   5         10.96          4.07         5.04 o
  12   4   5         20.10         26.72         5.55 o
  13   4   5         66.14         60.78         6.89 o
  14   4   5         84.56         72.90         9.26 o
  15   4   5          0.28          4.63         6.62 o
  16   4   5         43.47         33.57         7.89 o
  17   4   5         89.89        117.57        39.46 o
  18   4   5          6.18         -6.28         6.82 o
  19   4   5          1.97         -6.81         9.03 o
  20   4   5         18.18          9.69         9.76 o
  21   4   5          6.72         -0.72         9.79 o
  22   4   5         17.75         22.30        18.12 o
  23   4   5         89.10         78.08        19.74 o
  24   4   5          2.39        -24.56        29.68 o
  25   4   5         49.49         40.02        27.04 o
  26   4   5         42.79         64.30        50.78 o
   1   5   5         13.38          9.67         7.23 o
   2   5   5        614.89        688.84        14.22 o
   3   5   5         88.19         79.10         5.60 o
   4   5   5         42.87         34.19         4.67 o
   5   5   5        417.37        425.90        14.24 o
   6   5   5        454.01        440.53        11.80 o
   7   5   5        456.30        492.51        15.16 o
   8   5   5        231.16        237.49         8.47 o
   9   5   5        312.74        305.38         9.87 o
  10   5   5        419.57        459.67        13.73 o
  11   5   5        441.84        481.63        23.55 o
  12   5   5        179.79        171.81        11.47 o
  13   5   5          0.16         -0.29         7.07 o
  14   5   5         71.22         66.60         8.12 o
  15   5   5         24.15          3.04         8.21 o
  16   5   5         51.68         69.93        11.93 o
  17   5   5          2.18          2.96         9.66 o
  18   5   5         11.90         12.10        10.08 o
  19   5   5          0.00        -10.52        12.66 o
  20   5   5          1.33         -8.67        10.50 o
  21   5   5          4.06          7.86        24.11 o
  22   5   5          0.44         13.21        20.78 o
  23   5   5         14.75         21.05        26.98 o
  24   5   5          2.52        -12.27        22.55 o
  25   5   5          0.10        -24.78        24.78 o
   0   6   5          8.26         -0.57         7.85 o
   1   6   5          5.26          3.60         4.64 o
   2   6   5        216.74        246.07         9.74 o
   3   6   5         71.05         69.72         5.49 o
   4   6   5        390.75        427.77        17.06 o
   5   6   5       1150.05       1362.99        22.08 o
   6   6   5         14.17         21.42         4.62 o
   7   6   5        113.42        100.27         9.69 o
   8   6   5        541.11        557.21        16.66 o
   9   6   5          3.55          4.84         7.70 o
  10   6   5        106.94         91.62        11.11 o
  11   6   5         15.81         18.08        14.27 o
  12   6   5          7.28         20.82        11.35 o
  13   6   5         24.33         18.50        10.17 o
  14   6   5         45.13         34.95        10.66 o
  15   6   5         46.92         30.68        11.79 o
  16   6   5          3.26         10.30        12.50 o
  17   6   5         11.56          5.51        12.99 o
  18   6   5          8.30         -0.71        12.33 o
  19   6   5         31.88         27.78        14.66 o
  20   6   5         77.39         46.58        15.89 o
  21   6   5          0.21         85.49        24.12 o
  22   6   5          4.12         31.82        24.69 o
  23   6   5          7.41         63.55        34.68 o
   1   7   5        514.36        602.30        16.07 o
   2   7   5        746.78        858.10        19.90 o
   3   7   5        400.60        448.75        14.85 o
   4   7   5         36.31         35.99         7.97 o
   5   7   5        176.37        166.97        11.18 o
   6   7   5        427.13        435.93        16.13 o
   7   7   5         35.34         28.65         9.24 o
   8   7   5          0.28          4.16         8.74 o
   9   7   5         12.63         17.87         9.35 o
  10   7   5          6.40         16.22        10.29 o
  11   7   5         24.75         18.79         9.80 o
  12   7   5         53.02         38.34        12.64 o
  13   7   5        111.03        121.80        17.94 o
  14   7   5          0.31          6.57        14.47 o
  15   7   5         34.07         20.01        14.92 o
  16   7   5          4.79         -2.57        14.67 o
  17   7   5          8.92          0.38        14.57 o
  18   7   5          0.67          1.39        14.38 o
  19   7   5        115.78        101.17        18.45 o
  20   7   5          0.00         -5.75        26.69 o
  21   7   5          0.13         24.25        31.53 o
   0   8   5        435.99        484.98        32.85 o
   1   8   5        214.64        237.87        22.30 o
   2   8   5        151.31        140.21        11.22 o
   3   8   5        151.08        154.08        14.02 o
   4   8   5        304.52        346.29        17.48 o
   5   8   5         19.88          4.64         9.85 o
   6   8   5        505.13        611.70        25.92 o
   7   8   5         93.67         99.97        12.57 o
   8   8   5         12.51          4.12        12.60 o
   9   8   5          0.68         -7.06        12.39 o
  10   8   5          0.01          6.30        12.16 o
  11   8   5          3.67         -3.74        12.23 o
  12   8   5         21.01         -1.07        13.06 o
  13   8   5         78.55         61.19        17.20 o
  14   8   5          8.00        -17.49        17.53 o
  15   8   5          6.02         -0.69        22.67 o
  16   8   5         23.71         29.28        16.41 o
  17   8   5          1.58        -15.37        22.30 o
  18   8   5         83.04         22.97        22.64 o
   1   9   5         79.94         82.61        18.17 o
   2   9   5        476.70        505.03        24.05 o
   3   9   5          2.44         -3.02        15.50 o
   4   9   5          3.19          7.25        13.01 o
   5   9   5         49.20         51.05        15.36 o
   6   9   5         79.84         85.20        18.30 o
   7   9   5          0.01         13.04        17.46 o
   8   9   5         30.20         45.59        15.95 o
   9   9   5         43.42         22.00        17.13 o
  10   9   5          0.39          1.71        17.77 o
  11   9   5          3.77         37.23        21.43 o
  12   9   5          6.90        -12.60        25.48 o
  13   9   5         29.34         -5.50        20.07 o
  14   9   5          1.73         -5.90        24.66 o
  15   9   5          0.16        -20.40        20.40 o
   0  10   5        200.59        205.49        43.28 o
   1  10   5        162.33        151.04        27.09 o
   2  10   5         22.87         21.32        25.47 o
   3  10   5         13.26         -1.08        18.50 o
   4  10   5         22.58         13.22        20.27 o
   5  10   5         21.15         29.12        20.35 o
   6  10   5         31.23         -1.48        19.74 o
   7  10   5          5.44        -19.66        19.66 o
   8  10   5         16.82        -14.64        19.91 o
   9  10   5         17.71         15.08        38.48 o
   0   0   6         60.12         48.13        12.15 o
   1   0   6        584.87        634.77        23.99 o
   2   0   6         87.82         48.31        13.70 o
   3   0   6         30.46         20.18         9.06 o
   4   0   6          2.41          4.30         8.64 o
   5   0   6       2132.33       2264.03        44.82 o
   6   0   6        407.46        378.97        18.71 o
   7   0   6        147.44        163.93        23.85 o
   8   0   6        225.26        216.39        15.23 o
   9   0   6        381.13        394.93        19.87 o
  10   0   6          3.34         -4.65        10.38 o
  11   0   6       1056.78       1106.00        52.71 o
  12   0   6          0.24        -13.55        14.26 o
  13   0   6       1748.15       1864.37        63.56 o
  14   0   6        610.32        589.45        54.49 o
  15   0   6        838.78        954.57        50.30 o
  16   0   6       1548.48       1741.11       118.53 o
  17   0   6          1.91         17.43        30.04 o
  18   0   6       1391.86       1437.61        79.08 o
  19   0   6        381.81        309.72        46.96 o
  20   0   6        491.10        486.89        41.18 o
  21   0   6        108.34         70.99        30.18 o
  22   0   6         17.48        138.26        61.01 o
  23   0   6          1.91         72.98        31.17 o
  24   0   6         30.55         23.02        30.45 o
  25   0   6         32.74         53.32        29.85 o
  26   0   6         89.69         76.04        31.86 o
  27   0   6         44.82         39.82        32.96 o
   1   1   6         14.71         15.44         6.00 o
   2   1   6          0.87         -4.72         4.72 o
   3   1   6          2.61         -1.04         5.44 o
   4   1   6          1.42         -2.58         3.97 o
   5   1   6          8.55          6.93         3.50 o
   6   1   6        132.42        134.44         9.70 o
   7   1   6        593.96        630.30        17.58 o
   8   1   6         22.53         27.68         6.54 o
   9   1   6         90.35         69.32         7.23 o
  10   1   6          0.02         -6.80         6.80 o
  11   1   6         17.75         11.08        12.45 o
  12   1   6        280.63        292.99        16.75 o
  13   1   6        687.03        713.99        24.93 o
  14   1   6        497.48        599.75        24.20 o
  15   1   6         80.57         76.78        14.36 o
  16   1   6         82.59         93.77        19.94 o
  17   1   6          0.24         -6.63        11.16 o
  18   1   6        164.61        121.18        15.16 o
  19   1   6         31.67         21.38        14.80 o
  20   1   6          3.89          0.08        15.24 o
  21   1   6         75.73         48.37        15.06 o
  22   1   6         29.06         13.97        19.37 o
  23   1   6          0.93         24.41        20.98 o
  24   1   6        111.89        125.62        24.70 o
  25   1   6          0.43        -15.01        41.73 o
  26   1   6          1.47         15.17        27.37 o
  27   1   6          4.85        -17.70        26.31 o
   0   2   6        308.24        365.32        15.68 o
   1   2   6          8.70          7.61         4.80 o
   2   2   6          2.76          2.26         4.71 o
   3   2   6          1.85          5.04         5.28 o
   4   2   6          7.77         -0.79         3.62 o
   5   2   6         94.75         96.17         6.48 o
   6   2   6         37.09         36.49         6.64 o
   7   2   6       1015.60       1107.18        23.01 o
   8   2   6        108.21        120.56         8.77 o
   9   2   6       1459.99       1574.79        32.71 o
  10   2   6         94.10         86.54        15.08 o
  11   2   6        521.41        514.03        20.19 o
  12   2   6       1266.84       1420.53        37.26 o
  13   2   6         43.34         35.91        10.40 o
  14   2   6        171.11        147.40        11.20 o
  15   2   6        166.76        183.40        11.64 o
  16   2   6        472.59        417.78        16.32 o
  17   2   6        125.46        131.04        11.76 o
  18   2   6        158.82        120.51        19.31 o
  19   2   6         16.66         -0.31        14.24 o
  20   2   6        144.43        122.69        17.28 o
  21   2   6         31.42         24.19        18.23 o
  22   2   6         33.11         47.23        16.81 o
  23   2   6         47.70         11.92        20.27 o
  24   2   6         13.40          8.72        22.84 o
  25   2   6          7.40         31.51        28.99 o
  26   2   6         37.12         66.47        22.03 o
  27   2   6          2.18        -15.27        29.65 o
   1   3   6         14.37          5.31         5.54 o
   2   3   6          1.20          5.13         4.60 o
   3   3   6         65.81         69.66         5.93 o
   4   3   6        206.41        212.29         9.37 o
   5   3   6         75.77         74.85         6.87 o
   6   3   6        346.11        352.57        12.55 o
   7   3   6        389.24        404.76        13.54 o
   8   3   6       1149.19       1288.59        26.61 o
   9   3   6        779.01        782.41        27.65 o
  10   3   6        469.73        447.39        15.48 o
  11   3   6         11.95         16.52         9.80 o
  12   3   6         30.27          7.16         8.54 o
  13   3   6        842.28        884.16        24.00 o
  14   3   6        145.86        164.87        10.42 o
  15   3   6         11.42          0.24         8.86 o
  16   3   6          2.16         22.96        11.04 o
  17   3   6          0.03         45.23        57.20 o
  18   3   6          0.61         -2.54        10.11 o
  19   3   6          4.27         -3.27        13.03 o
  20   3   6          5.93         -2.70        13.02 o
  21   3   6         69.19         61.87        17.90 o
  22   3   6         37.81         25.31        24.12 o
  23   3   6         43.17         13.38        26.76 o
  24   3   6        163.82        203.07        36.53 o
  25   3   6          0.24         18.27        25.07 o
  26   3   6          7.69         12.47        28.10 o
   0   4   6         96.94         93.94         9.74 o
   1   4   6          7.40          9.87        12.46 o
   2   4   6         16.14         13.40         5.87 o
   3   4   6        249.87        267.30         9.69 o
   4   4   6         50.32         46.67         6.47 o
   5   4   6         10.51         -2.72         6.01 o
   6   4   6         53.40         49.60         7.00 o
   7   4   6        153.34        156.70        26.74 o
   8   4   6        262.88        280.63        20.83 o
   9   4   6       1172.01       1263.29        31.75 o
  10   4   6          0.65         -0.68         6.66 o
  11   4   6        758.07        789.29        20.99 o
  12   4   6       2203.94       2514.97        46.33 o
  13   4   6          0.54         -4.99         8.09 o
  14   4   6         71.98         93.68        10.10 o
  15   4   6        161.44        170.89        12.04 o
  16   4   6        216.10        187.34        14.60 o
  17   4   6          0.42          2.59         9.53 o
  18   4   6         51.40         29.79        12.75 o
  19   4   6        100.88        122.08        17.90 o
  20   4   6          1.84        -14.41        14.41 o
  21   4   6          2.08         -1.92        14.60 o
  22   4   6          8.30         -2.52        18.60 o
  23   4   6         38.02         29.77        27.51 o
  24   4   6         13.92         27.71        26.64 o
  25   4   6          0.62         28.32        30.08 o
   1   5   6         25.20         26.60         5.61 o
   2   5   6        249.20        260.17        11.42 o
   3   5   6         68.00         84.00         7.55 o
   4   5   6         50.46         45.09         6.27 o
   5   5   6         41.01         43.11         5.87 o
   6   5   6        603.03        626.58        19.26 o
   7   5   6        200.73        205.48         8.99 o
   8   5   6          3.77          5.70         6.41 o
   9   5   6        497.14        482.98        19.81 o
  10   5   6          3.99          1.89         6.21 o
  11   5   6          0.56          2.90         7.09 o
  12   5   6        288.97        322.33        13.93 o
  13   5   6          0.05        -10.35        10.35 o
  14   5   6          7.84         -8.07         8.07 o
  15   5   6        324.61        375.38        18.97 o
  16   5   6          6.80          9.26         9.26 o
  17   5   6          8.93         14.75        10.57 o
  18   5   6        270.11        255.71        18.01 o
  19   5   6         63.20         25.91        17.57 o
  20   5   6         53.96         49.37        16.11 o
  21   5   6          5.67         44.94        22.49 o
  22   5   6          0.01          5.49        30.67 o
  23   5   6         58.45         63.25        35.24 o
  24   5   6         34.31        101.68        36.80 o
   0   6   6        134.92        184.72        14.04 o
   1   6   6         30.65         28.77         6.49 o
   2   6   6         10.45          5.24         5.25 o
   3   6   6        475.64        526.08        14.04 o
   4   6   6         11.76          6.58         5.23 o
   5   6   6        405.65        445.75        14.29 o
   6   6   6         35.84         21.25         7.07 o
   7   6   6        122.26        143.97         9.01 o
   8   6   6        124.22        157.20        45.93 o
   9   6   6         86.22         80.58         9.57 o
  10   6   6         48.39         22.46         8.78 o
  11   6   6         21.46          9.46         9.51 o
  12   6   6         71.61         20.68        13.31 o
  13   6   6         10.82          4.35        12.32 o
  14   6   6         15.46         -3.22        11.47 o
  15   6   6        123.60        161.02        16.88 o
  16   6   6        488.48        572.52        32.42 o
  17   6   6         29.80          2.99        14.12 o
  18   6   6          9.21        -17.32        17.32 o
  19   6   6         16.03         17.64        14.89 o
  20   6   6         36.73         27.30        23.22 o
  21   6   6         21.27         36.21        29.48 o
  22   6   6         53.50         25.09        28.87 o
   1   7   6          9.18         45.74        24.87 o
   2   7   6          3.08          7.50         6.68 o
   3   7   6         12.30          3.04         7.87 o
   4   7   6         31.21         34.89        10.97 o
   5   7   6          1.07         -9.66         9.66 o
   6   7   6         51.74         45.60         9.74 o
   7   7   6        152.86        128.80        12.46 o
   8   7   6          4.58         -9.11         9.11 o
   9   7   6          0.52          8.74        11.68 o
  10   7   6          2.07         -6.47        11.17 o
  11   7   6         31.02         15.94        14.51 o
  12   7   6         93.77        100.58        13.58 o
  13   7   6          0.87         -4.04        14.02 o
  14   7   6         12.70         15.90        15.60 o
  15   7   6        266.65        280.82        27.17 o
  16   7   6         57.39         87.31        18.33 o
  17   7   6         15.96          5.58        18.95 o
  18   7   6        174.24        137.39        24.56 o
  19   7   6         20.72          8.10        23.35 o
  20   7   6         79.19         45.88        36.49 o
   0   8   6         45.47         74.68        22.43 o
   1   8   6         13.12          9.26        12.95 o
   2   8   6         38.46         39.74        16.52 o
   3   8   6         69.23         81.05        17.30 o
   4   8   6         84.02         80.74        19.45 o
   5   8   6         59.03         64.94        12.06 o
   6   8   6         57.54         53.99        12.80 o
   7   8   6         41.74         27.36        11.99 o
   8   8   6         16.69         33.39        12.28 o
   9   8   6         51.46         68.41        12.62 o
  10   8   6         13.75         15.68        12.59 o
  11   8   6          3.54          4.46        11.75 o
  12   8   6          0.72        -12.57        13.72 o
  13   8   6          0.31         16.61        18.00 o
  14   8   6         43.47         10.66        18.65 o
  15   8   6         64.76         54.59        30.43 o
  16   8   6         73.36         46.34        24.12 o
  17   8   6         40.60         37.39        21.04 o
   1   9   6          1.69          2.86        13.97 o
   2   9   6          4.62          4.67        17.24 o
   3   9   6         35.99         40.26        15.38 o
   4   9   6         13.34         22.54        14.26 o
   5   9   6          7.68          4.20        17.94 o
   6   9   6         19.50          3.64        16.30 o
   7   9   6          2.10         10.59        18.90 o
   8   9   6          2.75         11.23        19.56 o
   9   9   6         21.83         27.03        19.64 o
  10   9   6         18.65         15.55        25.85 o
  11   9   6         12.55         27.60        18.11 o
  12   9   6         12.52         12.99        25.40 o
  13   9   6         34.21         56.08        26.06 o
   0  10   6         21.02         36.56        39.01 o
   1  10   6         17.03        -17.55        26.11 o
   2  10   6         23.60         -4.70        21.81 o
   3  10   6         37.64         31.94        21.27 o
   4  10   6         13.85          0.51        21.92 o
   5  10   6         13.09         26.60        26.31 o
   6  10   6         74.23         51.33        24.64 o
   1   1   7         61.50         63.55         9.76 o
   2   1   7         16.86         10.16         6.57 o
   3   1   7         71.25         63.90         7.26 o
   4   1   7        136.12        123.50         8.01 o
   5   1   7         13.04         26.23        11.14 o
   6   1   7          1.22          4.95         4.38 o
   7   1   7        535.40        529.55        18.98 o
   8   1   7        470.90        456.70        19.26 o
   9   1   7        156.00        143.49        13.50 o
  10   1   7          8.27          2.33        10.12 o
  11   1   7        872.87        882.33        30.70 o
  12   1   7        276.79        302.68        21.07 o
  13   1   7        102.13        111.97        28.73 o
  14   1   7        894.74        897.88        34.45 o
  15   1   7         88.11         72.47        16.54 o
  16   1   7       1072.27       1185.07        43.34 o
  17   1   7        656.69        768.54        32.56 o
  18   1   7       1171.08       1271.83        47.89 o
  19   1   7         50.89         22.83        19.51 o
  20   1   7        380.63        425.55        32.75 o
  21   1   7         18.06         51.67        21.30 o
  22   1   7          7.18         12.00        19.71 o
  23   1   7         19.31         32.73        21.82 o
  24   1   7          1.63         -3.92        28.78 o
  25   1   7         17.84         26.34        30.89 o
  26   1   7         28.64         21.96        28.78 o
   0   2   7         24.92         14.66         8.46 o
   1   2   7        155.35        143.03         9.29 o
   2   2   7         34.20         14.39         7.07 o
   3   2   7        125.05        112.45         8.97 o
   4   2   7         15.04          9.53         7.38 o
   5   2   7        510.59        550.54        15.71 o
   6   2   7        113.79        124.23         7.30 o
   7   2   7          2.82          2.88         5.46 o
   8   2   7        142.12        131.21        15.17 o
   9   2   7       1692.10       1778.81        48.40 o
  10   2   7        676.21        746.45        33.60 o
  11   2   7         36.28         37.96        11.91 o
  12   2   7        520.68        580.87        38.17 o
  13   2   7          0.01         -0.81        11.17 o
  14   2   7         65.08         73.66        17.47 o
  15   2   7       1317.38       1355.95        46.03 o
  16   2   7        217.40        242.37        21.28 o
  17   2   7          2.96          3.32        14.77 o
  18   2   7         57.23         36.47        16.70 o
  19   2   7        520.98        670.65        32.19 o
  20   2   7          0.79         14.68        13.00 o
  21   2   7         68.26         36.92        15.19 o
  22   2   7         19.69         42.32        22.21 o
  23   2   7         38.78          9.44        19.08 o
  24   2   7         25.92         39.20        25.30 o
  25   2   7         69.53         87.31        27.62 o
   1   3   7         10.20         17.42         6.88 o
   2   3   7         25.79         16.11         7.27 o
   3   3   7         26.26         22.46         6.66 o
   4   3   7          0.56         -2.53         5.56 o
   5   3   7        178.36        187.25        10.51 o
   6   3   7        101.76         85.70         7.85 o
   7   3   7         63.36         52.72         8.84 o
   8   3   7         10.98          1.13         7.25 o
   9   3   7          5.02         -1.02         8.09 o
  10   3   7       1493.10       1549.26        43.43 o
  11   3   7        288.52        287.12        17.54 o
  12   3   7         86.13         87.03        13.52 o
  13   3   7          2.31         15.01        11.87 o
  14   3   7       1151.19       1196.82        37.68 o
  15   3   7        317.90        331.59        24.67 o
  16   3   7         16.87         -3.99        13.27 o
  17   3   7          0.66         -8.51        13.23 o
  18   3   7          0.04        -13.91        13.91 o
  19   3   7        188.27        177.10        17.37 o
  20   3   7        213.22        230.86        27.22 o
  21   3   7        376.75        405.74        31.55 o
  22   3   7         39.18         37.43        19.04 o
  23   3   7        109.85        122.07        28.98 o
  24   3   7        115.27        142.43        35.04 o
  25   3   7          3.45         13.54        48.19 o
   0   4   7          5.95         18.86        10.54 o
   1   4   7         13.06          8.55         6.28 o
   2   4   7        151.49        157.87        10.03 o
   3   4   7          7.33         12.50         6.75 o
   4   4   7        123.81        124.57         8.70 o
   5   4   7         33.12         19.36         6.55 o
   6   4   7         52.36         47.02         8.90 o
   7   4   7         12.39          4.49         6.60 o
   8   4   7        114.70        122.44        11.29 o
   9   4   7         18.14         11.30         8.24 o
  10   4   7        263.13        324.60        24.20 o
  11   4   7        257.85        258.54        15.92 o
  12   4   7          4.98          0.46        11.24 o
  13   4   7        529.97        670.20        34.52 o
  14   4   7        117.59        104.11        15.39 o
  15   4   7         23.05         14.36        14.60 o
  16   4   7          5.38          0.00        11.08 o
  17   4   7        157.00        181.59        18.94 o
  18   4   7         18.55         23.30        12.56 o
  19   4   7          1.06        -10.27        16.62 o
  20   4   7         86.58         57.52        15.63 o
  21   4   7          5.40          1.79        20.77 o
  22   4   7          7.35        -23.48        31.69 o
  23   4   7         47.63         17.03        28.45 o
  24   4   7          4.64        -25.03        46.93 o
   1   5   7        330.87        377.64        13.86 o
   2   5   7         56.01         67.53         8.07 o
   3   5   7         23.38         22.52         7.57 o
   4   5   7         46.52         49.38         7.61 o
   5   5   7         16.49          3.47         8.41 o
   6   5   7         74.59         65.08         8.23 o
   7   5   7          0.00         -0.49         6.26 o
   8   5   7          9.49          4.05         6.82 o
   9   5   7          2.77          3.83         7.24 o
  10   5   7        495.36        459.53        21.79 o
  11   5   7         46.81         54.89        13.43 o
  12   5   7        179.79        182.19        13.45 o
  13   5   7         76.15         84.48        12.58 o
  14   5   7        403.88        456.75        23.51 o
  15   5   7        344.81        380.54        20.03 o
  16   5   7          2.89         14.48        14.97 o
  17   5   7          0.67         -2.12        17.81 o
  18   5   7          1.99        -15.17        15.17 o
  19   5   7        148.95        150.48        21.93 o
  20   5   7          5.73          5.11        21.95 o
  21   5   7         85.20         43.24        28.79 o
  22   5   7         36.87         10.01        30.68 o
   0   6   7        128.12        127.03        13.10 o
   1   6   7          1.66          4.30         6.50 o
   2   6   7         83.12         87.85         8.53 o
   3   6   7         15.88         19.20         8.10 o
   4   6   7          4.73         10.49         8.19 o
   5   6   7          9.64         -4.39         8.85 o
   6   6   7         32.22         21.56         7.80 o
   7   6   7         27.52         42.27        11.33 o
   8   6   7          0.14         -8.61         9.30 o
   9   6   7        220.48        228.68        22.53 o
  10   6   7         12.00          8.52         9.45 o
  11   6   7          2.28          8.91         9.94 o
  12   6   7         46.22         31.12        13.40 o
  13   6   7        485.33        561.89        26.98 o
  14   6   7         49.80         27.59        14.49 o
  15   6   7        166.25        146.13        21.42 o
  16   6   7         12.41         19.04        17.84 o
  17   6   7        466.96        534.31        45.56 o
  18   6   7         65.68         74.99        22.35 o
  19   6   7          0.16          0.88        17.32 o
  20   6   7          1.33         -3.42        33.97 o
   1   7   7          3.24          9.34        10.48 o
   2   7   7          9.36         11.26        10.82 o
   3   7   7         86.92        115.35        20.07 o
   4   7   7          5.71          4.92        11.10 o
   5   7   7         40.10         39.01        11.52 o
   6   7   7        110.30        106.66        13.67 o
   7   7   7        119.74        127.43        14.66 o
   8   7   7         48.76         49.80        13.28 o
   9   7   7          0.91         -9.18        12.03 o
  10   7   7          1.26          2.40        12.20 o
  11   7   7         36.41         51.93        15.47 o
  12   7   7         17.47        -13.44        13.44 o
  13   7   7         21.78        -10.31        14.86 o
  14   7   7          0.12          1.06        18.88 o
  15   7   7          3.05        -16.41        18.86 o
  16   7   7          2.22        -10.33        19.41 o
  17   7   7          3.26         33.64        25.20 o
  18   7   7        283.92        306.17        39.80 o
   0   8   7         22.92          6.26        27.91 o
   1   8   7          0.14          0.56        19.07 o
   2   8   7          2.86         13.65        14.68 o
   3   8   7         17.10         19.44        18.19 o
   4   8   7          0.96         -6.35        18.72 o
   5   8   7         15.79         18.11        16.19 o
   6   8   7         68.30         90.83        18.65 o
   7   8   7          5.35          8.61        15.79 o
   8   8   7        135.55        165.63        34.19 o
   9   8   7         46.86         49.52        14.67 o
  10   8   7          1.79        -15.69        15.69 o
  11   8   7          9.52         20.18        16.47 o
  12   8   7          1.08        -14.46        14.46 o
  13   8   7         15.80        -16.83        16.83 o
  14   8   7         30.14          4.97        23.70 o
  15   8   7          0.16        -23.43        26.37 o
   1   9   7         19.73         25.14        17.73 o
   2   9   7          0.19         14.43        19.24 o
   3   9   7         13.27          0.03        17.63 o
   4   9   7         20.75         20.60        17.98 o
   5   9   7         10.83         11.22        20.29 o
   6   9   7          0.44         -6.41        17.33 o
   7   9   7          3.37        -12.97        16.67 o
   8   9   7          1.92         -1.20        21.19 o
   9   9   7         14.58         12.01        32.52 o
  10   9   7         14.17         22.53        24.62 o
   0   0   8        397.61        351.29        37.57 o
   1   0   8          1.26         22.67        17.10 o
   2   0   8         88.73         70.96        24.66 o
   3   0   8        763.73        813.26        39.87 o
   4   0   8         67.17         52.44        23.47 o
   5   0   8       3642.35       3901.07        96.59 o
   6   0   8       4091.30       4434.13       146.23 o
   7   0   8        812.72        866.44        47.63 o
   8   0   8       1051.09       1103.86        53.74 o
   9   0   8        835.28        888.32        76.13 o
  10   0   8        682.85        704.99        43.79 o
  11   0   8        758.64        800.64        46.45 o
  12   0   8        582.23        593.63        42.27 o
  13   0   8        226.13        183.00        25.87 o
  14   0   8        139.91        108.02        25.23 o
  15   0   8          1.58          4.38        19.78 o
  16   0   8        217.67        263.42        32.88 o
  17   0   8          1.98          5.80        30.98 o
  18   0   8        481.15        457.18        50.10 o
  19   0   8        344.18        411.14        46.79 o
  20   0   8          3.78          8.76        29.32 o
  21   0   8         40.68         43.47        30.91 o
  22   0   8         67.47         63.44        35.77 o
  23   0   8          0.15          9.77        67.58 o
  24   0   8         66.41         95.99        41.50 o
   1   1   8          0.07          2.84        11.73 o
   2   1   8         17.88         -1.65         7.24 o
   3   1   8        201.47        175.97        16.30 o
   4   1   8        395.19        411.63        20.76 o
   5   1   8         68.64         55.18         8.83 o
   6   1   8         18.48         14.99         5.59 o
   7   1   8        216.58        203.62        19.46 o
   8   1   8        421.67        415.09        23.94 o
   9   1   8         11.42         22.56        12.69 o
  10   1   8          0.09        -10.00        10.00 o
  11   1   8        118.25        103.09        15.45 o
  12   1   8         17.06         12.25        12.36 o
  13   1   8        261.71        270.99        21.77 o
  14   1   8         51.74         64.71        16.53 o
  15   1   8        200.45        177.32        18.60 o
  16   1   8         49.05         32.85        19.62 o
  17   1   8          6.84          3.39        20.27 o
  18   1   8         27.93         30.59        16.90 o
  19   1   8          1.86         27.28        21.50 o
  20   1   8         64.11         35.70        20.66 o
  21   1   8         83.74         85.69        23.33 o
  22   1   8         53.50         34.21        22.30 o
  23   1   8          1.56          8.60        23.06 o
  24   1   8          5.41         21.99        26.94 o
   0   2   8         44.66         34.31        10.64 o
   1   2   8        299.35        270.98        13.09 o
   2   2   8        330.81        330.99        17.28 o
   3   2   8        390.09        400.64        22.82 o
   4   2   8        305.46        308.47        14.22 o
   5   2   8        813.28        870.66        25.36 o
   6   2   8       1020.72       1115.22        29.64 o
   7   2   8        735.70        790.45        27.78 o
   8   2   8         74.27         60.82        13.06 o
   9   2   8        227.54        212.63        17.09 o
  10   2   8        863.55        899.20        31.22 o
  11   2   8          0.10         11.44        14.74 o
  12   2   8        110.91         98.00        16.06 o
  13   2   8         42.55         25.24        16.59 o
  14   2   8         33.91         32.89        22.39 o
  15   2   8        117.75        111.53        17.05 o
  16   2   8          5.30         -4.19        14.95 o
  17   2   8         19.91         27.75        19.77 o
  18   2   8          4.05          7.29        18.01 o
  19   2   8         64.69         74.04        19.31 o
  20   2   8         13.79         28.17        25.92 o
  21   2   8         38.64         16.11        22.11 o
  22   2   8        184.27        180.58        31.94 o
  23   2   8         36.94         34.40        23.86 o
  24   2   8         43.99         73.87        37.94 o
   1   3   8        288.45        315.85        13.96 o
   2   3   8         15.45         13.50         8.59 o
   3   3   8         18.38         14.48         7.57 o
   4   3   8          5.17          9.69         7.27 o
   5   3   8          6.02         -2.34         8.11 o
   6   3   8        309.52        337.32        14.96 o
   7   3   8         96.86        106.42         9.06 o
   8   3   8         35.07         27.77         7.81 o
   9   3   8        170.72        166.44        14.14 o
  10   3   8         89.27        101.76        17.07 o
  11   3   8         57.30         97.52       113.55 o
  12   3   8         57.43         29.85        28.03 o
  13   3   8        122.07         91.19        18.12 o
  14   3   8          7.55        -11.38        23.34 o
  15   3   8         58.83         48.42        19.60 o
  16   3   8         17.53         24.87        15.26 o
  17   3   8          2.09          8.45        13.77 o
  18   3   8         14.40         -3.89        14.73 o
  19   3   8          6.48         10.98        18.59 o
  20   3   8         89.66        103.76        18.83 o
  21   3   8        168.61        158.86        24.58 o
  22   3   8        137.45        124.43        31.87 o
  23   3   8          1.30        -19.58        27.44 o
   0   4   8          2.36        -11.65        11.65 o
   1   4   8        770.35        833.89        22.72 o
   2   4   8        410.94        461.62        16.99 o
   3   4   8        245.67        243.73        13.23 o
   4   4   8         13.88         10.40         8.87 o
   5   4   8        197.34        216.95        15.88 o
   6   4   8          3.88         -1.99         7.10 o
   7   4   8          1.01         -4.59         7.44 o
   8   4   8          2.83          2.02         8.21 o
   9   4   8        276.84        301.17        14.66 o
  10   4   8        254.59        237.37        18.47 o
  11   4   8         18.86         15.94        14.36 o
  12   4   8        699.94        708.69        39.60 o
  13   4   8         79.35         43.60        17.61 o
  14   4   8        109.94        126.92        16.58 o
  15   4   8          1.40         -7.63        13.86 o
  16   4   8        153.63        189.41        23.96 o
  17   4   8         16.92          2.50        13.60 o
  18   4   8         35.31         38.49        15.56 o
  19   4   8         23.20         17.66        16.26 o
  20   4   8         24.40         38.68        22.01 o
  21   4   8         24.57          9.51        49.15 o
  22   4   8        232.22        223.29        38.17 o
   1   5   8          1.09          9.97         8.56 o
   2   5   8          4.01         10.61         8.27 o
   3   5   8         20.18          8.72         8.08 o
   4   5   8         84.48         93.79         9.74 o
   5   5   8        172.36        147.01        11.86 o
   6   5   8        188.74        207.96        14.93 o
   7   5   8         27.92         11.21         7.78 o
   8   5   8          0.68         -3.68         7.81 o
   9   5   8        211.66        217.65        15.21 o
  10   5   8        208.21        211.84        16.35 o
  11   5   8         26.03         10.55        11.16 o
  12   5   8          1.15         -8.30        10.41 o
  13   5   8          8.47        -11.01        13.97 o
  14   5   8         39.08         47.56        20.78 o
  15   5   8         50.08         49.09        19.37 o
  16   5   8          0.05         -8.80        17.09 o
  17   5   8          5.65         34.26        30.93 o
  18   5   8         12.81         -6.31        16.81 o
  19   5   8          0.21         -4.54        17.87 o
  20   5   8         12.33         22.30        24.18 o
   0   6   8          1.08         10.19        17.36 o
   1   6   8          6.86         11.16         9.69 o
   2   6   8         13.42         17.57        10.07 o
   3   6   8         30.75         27.85         8.86 o
   4   6   8         13.08          0.74        10.12 o
   5   6   8         43.60         36.14        10.40 o
   6   6   8        189.67        174.36        17.07 o
   7   6   8          0.00         -4.85        12.21 o
   8   6   8         21.18         11.16        14.02 o
   9   6   8          3.30         -6.56        12.20 o
  10   6   8          0.58         -8.67        14.86 o
  11   6   8         37.82         39.55        18.79 o
  12   6   8         23.13          8.66        17.92 o
  13   6   8         57.80         47.29        21.93 o
  14   6   8         28.63         12.28        25.24 o
  15   6   8          1.48          5.96        18.18 o
  16   6   8         56.13         12.66        20.62 o
  17   6   8          4.25         -8.96        25.96 o
  18   6   8          9.46         20.73        20.70 o
   1   7   8         61.60         74.42        15.70 o
   2   7   8        120.13        142.38        14.97 o
   3   7   8         14.23         18.06        12.79 o
   4   7   8         14.49         15.82        11.74 o
   5   7   8        267.62        329.66        23.16 o
   6   7   8         89.86         73.20        14.85 o
   7   7   8         73.36         66.64        20.15 o
   8   7   8          2.49         -4.92        14.89 o
   9   7   8         41.04         25.05        24.28 o
  10   7   8         81.92         69.18        22.18 o
  11   7   8          1.14         25.01        18.12 o
  12   7   8         11.85          1.70        16.97 o
  13   7   8          1.29         12.85        20.36 o
  14   7   8          9.78         13.93        22.04 o
  15   7   8         12.21         45.06        21.68 o
  16   7   8        105.36        100.07        21.54 o
   0   8   8          2.65        -23.68        23.68 o
   1   8   8          1.63          3.34        14.48 o
   2   8   8          3.25         17.47        16.10 o
   3   8   8          6.36         16.23        16.26 o
   4   8   8         11.90         25.60        18.93 o
   5   8   8         78.36         44.65        17.88 o
   6   8   8         35.61         40.38        19.55 o
   7   8   8          2.22        -10.72        18.55 o
   8   8   8          2.88          1.09        17.77 o
   9   8   8          0.51          7.42        17.90 o
  10   8   8         23.63         38.84        25.42 o
  11   8   8          3.95        -12.54        23.46 o
  12   8   8         49.00         58.43        30.06 o
   1   9   8         28.50         55.92        31.07 o
   2   9   8         58.24         43.42        21.58 o
   3   9   8         18.38        -12.05        21.74 o
   4   9   8        121.76        125.78        24.35 o
   5   9   8         56.31         50.98        19.09 o
   1   1   9        171.41        156.44        15.32 o
   2   1   9        620.96        587.86        23.46 o
   3   1   9        451.91        413.45        25.22 o
   4   1   9        744.99        760.55        27.79 o
   5   1   9        253.74        273.41        14.91 o
   6   1   9         89.87         72.45         7.33 o
   7   1   9        195.82        164.37        21.48 o
   8   1   9         20.02          4.57        15.72 o
   9   1   9          9.35         -1.23        13.35 o
  10   1   9        200.41        156.59        20.61 o
  11   1   9         47.99         39.43        14.97 o
  12   1   9        101.80         78.79        15.71 o
  13   1   9          0.05         -3.54        14.11 o
  14   1   9          2.53        -15.47        15.47 o
  15   1   9          0.33         -8.50        16.37 o
  16   1   9         19.70         21.94        21.50 o
  17   1   9         16.86         12.90        15.57 o
  18   1   9         16.81        -19.78        21.93 o
  19   1   9         61.30         28.95        26.83 o
  20   1   9          0.15         38.05        22.40 o
  21   1   9          4.01          3.27        24.69 o
  22   1   9          0.01         20.16        22.99 o
   0   2   9         33.40         11.34        10.97 o
   1   2   9        639.84        699.95        23.72 o
   2   2   9       1177.61       1301.00        40.28 o
   3   2   9        419.00        397.00        19.42 o
   4   2   9        134.82         97.82        13.18 o
   5   2   9         49.68         68.42        17.00 o
   6   2   9          3.80          4.14         9.80 o
   7   2   9         74.87         80.24        11.22 o
   8   2   9        798.60        805.10        39.87 o
   9   2   9        106.28         95.60        18.21 o
  10   2   9         93.19         90.74        14.38 o
  11   2   9         91.90        109.64        18.35 o
  12   2   9         93.76         78.61        18.44 o
  13   2   9          3.11         11.90        14.86 o
  14   2   9         12.89         -6.40        18.22 o
  15   2   9         20.31          1.99        17.40 o
  16   2   9          1.70          7.10        17.87 o
  17   2   9          0.80          4.36        16.38 o
  18   2   9         44.76         38.87        24.79 o
  19   2   9         59.91         65.09        21.73 o
  20   2   9         10.77         -3.25        23.35 o
  21   2   9          0.04         17.48        21.72 o
  22   2   9         71.56         47.15        31.98 o
   1   3   9       1372.15       1598.40        43.05 o
   2   3   9       1063.03       1089.26        35.66 o
   3   3   9        129.74        117.69        11.61 o
   4   3   9          0.69          0.98         9.24 o
   5   3   9          0.10         -3.12         7.81 o
   6   3   9        223.80        213.24        13.57 o
   7   3   9         21.34         28.77        13.95 o
   8   3   9         38.40         14.96        13.91 o
   9   3   9          0.99         -5.59        15.07 o
  10   3   9         30.89         10.31        12.39 o
  11   3   9         56.66         45.46        16.50 o
  12   3   9         22.28         41.04        15.03 o
  13   3   9          1.41         12.92        20.00 o
  14   3   9         39.76         49.92        18.52 o
  15   3   9         36.86         59.87        19.08 o
  16   3   9         10.42          2.67        19.05 o
  17   3   9         39.61         43.67        19.43 o
  18   3   9          0.27         -5.74        20.96 o
  19   3   9          0.60         20.36        20.31 o
  20   3   9         17.50          6.17        21.60 o
  21   3   9         18.19         70.75        28.85 o
   0   4   9        145.73        118.53        26.61 o
   1   4   9        829.97        986.26        31.63 o
   2   4   9         19.01         23.69         9.84 o
   3   4   9         51.43         41.54        10.79 o
   4   4   9         60.82         72.90        12.06 o
   5   4   9        131.82        155.97        12.83 o
   6   4   9          0.07         -4.47        10.71 o
   7   4   9        199.20        216.42        16.76 o
   8   4   9          5.17          9.57        14.14 o
   9   4   9          3.84         61.62        18.74 o
  10   4   9          8.08        -16.45        22.36 o
  11   4   9          3.66          6.56        28.45 o
  12   4   9          3.44         24.85        16.60 o
  13   4   9         25.93         20.73        19.28 o
  14   4   9         10.07         24.36        21.95 o
  15   4   9         87.36         65.56        17.58 o
  16   4   9         12.06          5.91        18.33 o
  17   4   9          1.09        -23.78        23.78 o
  18   4   9          1.99         22.22        22.49 o
  19   4   9          0.47          0.59        20.49 o
  20   4   9          5.13         32.72        29.99 o
   1   5   9         65.70         53.38        11.49 o
   2   5   9        731.23        820.11        32.02 o
   3   5   9        409.06        464.10        23.78 o
   4   5   9        181.37        204.18        20.79 o
   5   5   9         26.78         38.41        12.53 o
   6   5   9         42.80         36.61        13.08 o
   7   5   9         17.32          4.59        11.08 o
   8   5   9         26.66         15.17        16.87 o
   9   5   9         50.99         24.93        12.07 o
  10   5   9          0.46        -12.65        14.30 o
  11   5   9          0.27         -8.77        22.86 o
  12   5   9         69.13         84.31        23.74 o
  13   5   9         14.46         -6.03        16.50 o
  14   5   9          0.64          6.18        18.01 o
  15   5   9         28.18         35.32        19.93 o
  16   5   9          0.02        -15.70        21.73 o
  17   5   9         15.17         28.16        18.68 o
  18   5   9          3.70         23.38        19.44 o
   0   6   9          1.87         -2.49        14.52 o
   1   6   9        109.81        120.69        13.80 o
   2   6   9        497.80        616.90        24.58 o
   3   6   9         27.62         32.25        10.70 o
   4   6   9          0.89         -8.96         8.96 o
   5   6   9        169.10        181.38        20.15 o
   6   6   9          1.72          2.36        12.88 o
   7   6   9         82.42         67.65        18.25 o
   8   6   9         35.96          8.73        18.65 o
   9   6   9         27.67         24.83        16.38 o
  10   6   9         32.30         61.39        23.90 o
  11   6   9         85.96         98.04        32.82 o
  12   6   9         11.34        -23.32        23.32 o
  13   6   9          2.48          0.29        18.17 o
  14   6   9          0.70        -10.36        19.22 o
  15   6   9          6.79         -1.76        22.09 o
  16   6   9          1.46         -0.97        18.68 o
   1   7   9          0.23         -7.38        15.76 o
   2   7   9         12.66        -16.47        16.47 o
   3   7   9         89.23         98.66        17.69 o
   4   7   9          2.39          1.27        19.28 o
   5   7   9         37.45         58.89        18.25 o
   6   7   9         32.59         20.44        17.84 o
   7   7   9        345.33        433.46        34.86 o
   8   7   9         57.82         45.61        17.90 o
   9   7   9         56.03         52.34        20.37 o
  10   7   9          0.09         -1.49        18.26 o
  11   7   9         51.46         58.19        23.04 o
  12   7   9          0.51          8.77        19.08 o
  13   7   9          3.54          6.86        19.06 o
   0   8   9         11.30        -29.73        29.73 o
   1   8   9         21.80         33.34        19.08 o
   2   8   9         45.37         43.28        21.50 o
   3   8   9          1.91          3.47        17.48 o
   4   8   9          2.41         -9.88        22.93 o
   5   8   9         86.48        101.61        41.85 o
   6   8   9         15.69          1.58        21.41 o
   7   8   9         39.64         10.19        21.53 o
   0   0  10         87.65        142.69        45.06 o
   1   0  10        253.42        267.57        35.19 o
   2   0  10        520.64        554.57        43.03 o
   3   0  10        445.37        429.14        48.84 o
   4   0  10         18.29         61.30        26.15 o
   5   0  10        798.62        800.19        50.44 o
   6   0  10          0.11         18.77        23.46 o
   7   0  10        469.84        461.85        45.98 o
   8   0  10         52.15         15.68        23.89 o
   9   0  10          8.66          0.00        17.88 o
  10   0  10         42.56         39.32        22.45 o
  11   0  10          0.00         18.29        22.90 o
  12   0  10         37.72         80.41        34.27 o
  13   0  10         55.85         54.13        30.04 o
  14   0  10         22.11         -0.27        22.98 o
  15   0  10        163.53        163.38        31.53 o
  16   0  10        105.15         47.65        41.68 o
  17   0  10         23.11         32.33        48.81 o
  18   0  10          3.14         63.38        32.48 o
  19   0  10          1.30         37.05        32.50 o
  20   0  10          2.44         10.19        58.20 o
   1   1  10         24.70         30.05        14.90 o
   2   1  10         16.00         14.01        10.59 o
   3   1  10         28.85          9.62        15.15 o
   4   1  10         66.80         89.56        18.44 o
   5   1  10         20.90         17.75        22.49 o
   6   1  10          3.19          2.57        13.83 o
   7   1  10        108.42        123.27        18.27 o
   8   1  10         25.51         12.18        14.23 o
   9   1  10         26.12         14.19        20.90 o
  10   1  10          0.00         -0.53        17.84 o
  11   1  10         22.41         -1.27        17.40 o
  12   1  10         65.50         69.36        21.12 o
  13   1  10         11.19         26.90        20.76 o
  14   1  10         17.64          1.90        20.32 o
  15   1  10          1.48         17.51        17.81 o
  16   1  10          2.40        -21.47        21.47 o
  17   1  10         25.11         28.64        26.69 o
  18   1  10          6.41          7.22        21.97 o
  19   1  10          7.45         -8.28        28.74 o
  20   1  10          8.44        -23.07        23.07 o
   0   2  10        207.70        204.13        26.69 o
   1   2  10        105.11         93.21        11.86 o
   2   2  10         25.74         21.90        11.51 o
   3   2  10        306.87        260.99        23.17 o
   4   2  10          1.65          9.51        10.63 o
   5   2  10         16.07          4.16        18.00 o
   6   2  10         30.69         14.32        14.77 o
   7   2  10        115.08         51.00        16.36 o
   8   2  10         36.63         37.42        17.07 o
   9   2  10          2.91          4.08        16.45 o
  10   2  10         20.73         26.70        17.71 o
  11   2  10        139.36        137.58        25.00 o
  12   2  10          8.82          7.81        17.62 o
  13   2  10          2.41         -3.39        16.86 o
  14   2  10         11.86         -1.45        21.32 o
  15   2  10          0.23          4.50        20.27 o
  16   2  10          0.45        -16.24        19.79 o
  17   2  10         10.88        -26.21        29.81 o
  18   2  10         11.30         44.18        22.11 o
  19   2  10          4.55        -24.44        24.44 o
   1   3  10        322.31        276.84        17.80 o
   2   3  10          3.24         -3.87        13.52 o
   3   3  10          8.01         18.65        11.73 o
   4   3  10         42.81         55.12        12.96 o
   5   3  10         11.27         36.61        27.10 o
   6   3  10          5.64         -4.02        13.85 o
   7   3  10          5.62          5.15        17.82 o
   8   3  10         13.38         11.72        14.44 o
   9   3  10         45.18         51.47        17.90 o
  10   3  10         10.66        -10.74        16.42 o
  11   3  10          2.58         15.37        22.10 o
  12   3  10        109.35        128.21        22.72 o
  13   3  10         28.68         34.50        21.14 o
  14   3  10          5.18         -3.58        24.60 o
  15   3  10         34.12         -9.29        20.49 o
  16   3  10         24.33         18.22        20.71 o
  17   3  10          3.88         21.57        21.55 o
  18   3  10          6.96         -1.88        25.10 o
  19   3  10         27.05          7.22        22.72 o
   0   4  10         50.64          8.05        22.27 o
   1   4  10        424.01        442.84        25.25 o
   2   4  10        110.37         97.22        17.50 o
   3   4  10          5.09          9.07        12.71 o
   4   4  10        346.23        305.47        25.13 o
   5   4  10         66.59         51.02        17.65 o
   6   4  10         21.79         20.76        16.68 o
   7   4  10        150.53        204.97        34.24 o
   8   4  10          4.29         17.50        31.61 o
   9   4  10         21.05         34.71        19.13 o
  10   4  10         25.34         12.02        18.13 o
  11   4  10          4.64          4.02        16.65 o
  12   4  10         46.63         27.93        19.08 o
  13   4  10         64.86         79.61        22.07 o
  14   4  10          0.06          6.58        17.70 o
  15   4  10          7.89         21.69        29.06 o
  16   4  10          0.00        -30.56        30.56 o
  17   4  10          2.81         -8.46        23.65 o
   1   5  10         56.15         65.90        14.63 o
   2   5  10         41.44         33.90        13.88 o
   3   5  10         85.78         77.08        15.69 o
   4   5  10        360.69        412.33        31.57 o
   5   5  10          0.30          4.88        17.23 o
   6   5  10         58.03         33.70        26.13 o
   7   5  10         27.37          1.09        15.71 o
   8   5  10         32.18         21.68        25.18 o
   9   5  10         72.45         53.45        33.40 o
  10   5  10          1.08          5.36        20.59 o
  11   5  10         34.09         15.36        22.44 o
  12   5  10         72.02         47.05        20.04 o
  13   5  10        110.67         93.78        24.22 o
  14   5  10          8.04         20.46        23.85 o
  15   5  10          6.84         -4.72        20.38 o
   0   6  10         84.48         50.40        20.23 o
   1   6  10          1.62          0.25        12.38 o
   2   6  10         26.08         37.65        18.47 o
   3   6  10         41.28         20.56        15.17 o
   4   6  10         90.73         87.01        17.64 o
   5   6  10        229.13        229.37        26.03 o
   6   6  10         83.74         70.59        23.79 o
   7   6  10         38.35         31.16        19.36 o
   8   6  10         62.41         37.73        19.83 o
   9   6  10         24.41         44.72        24.43 o
  10   6  10        124.76        178.60        25.41 o
  11   6  10         12.63         14.14        20.56 o
  12   6  10          0.85         25.13        21.73 o
   1   7  10         24.59         11.79        18.54 o
   2   7  10          0.40         31.97        23.48 o
   3   7  10          3.04         16.51        24.49 o
   4   7  10          6.80         15.77        18.95 o
   5   7  10         63.06         91.58        30.37 o
   6   7  10        188.00        240.90        28.22 o
   7   7  10         62.90         34.04        25.38 o
   8   7  10          0.61         -5.83        22.78 o
   1   1  11          2.91         13.63        19.42 o
   2   1  11         29.06         13.86        23.78 o
   3   1  11         31.59         19.15        17.00 o
   4   1  11          0.22         -1.35        17.64 o
   5   1  11          5.00         -5.36        19.50 o
   6   1  11        146.85        118.61        22.53 o
   7   1  11          4.32         34.99        21.82 o
   8   1  11          0.00         -1.90        18.02 o
   9   1  11        197.62        200.20        28.05 o
  10   1  11         43.94         26.62        22.22 o
  11   1  11          4.42        -15.48        15.48 o
  12   1  11          8.49         33.46        23.69 o
  13   1  11         28.16         71.45        72.11 o
  14   1  11          2.32        -16.64        19.22 o
  15   1  11         10.57          7.77        21.81 o
  16   1  11         89.01         93.86        36.31 o
  17   1  11         27.03          1.96        37.13 o
   0   2  11         60.19         21.85        28.71 o
   1   2  11         16.47          3.61        16.54 o
   2   2  11         70.76         51.73        25.43 o
   3   2  11          8.97         21.11        26.15 o
   4   2  11         74.14         95.08        35.04 o
   5   2  11        110.56         88.90        20.79 o
   6   2  11         36.00         24.89        20.06 o
   7   2  11         38.25         40.88        21.44 o
   8   2  11          0.78        -19.17        20.90 o
   9   2  11         74.56         59.52        23.52 o
  10   2  11         17.38         -9.53        20.80 o
  11   2  11         19.30         -8.04        23.76 o
  12   2  11          5.82         -4.95        25.13 o
  13   2  11         88.03         91.56        25.74 o
  14   2  11         53.66          6.67        27.80 o
  15   2  11          1.14        -20.68        20.68 o
  16   2  11         64.87         56.05        29.54 o
  17   2  11         36.79         13.82        31.90 o
   1   3  11         11.74          4.63        18.01 o
   2   3  11         14.24          1.62        28.92 o
   3   3  11          8.15         -7.16        19.25 o
   4   3  11         29.13         31.88        18.52 o
   5   3  11          6.61         -3.54        43.41 o
   6   3  11          2.61          6.02        15.58 o
   7   3  11         10.55          5.87        18.82 o
   8   3  11         29.80         29.62        20.62 o
   9   3  11          0.69        -15.76        18.49 o
  10   3  11         35.19         32.20        19.01 o
  11   3  11          4.56         20.27        28.02 o
  12   3  11          7.19        -20.69        20.69 o
  13   3  11          4.81          0.42        19.58 o
  14   3  11        106.81         94.55        25.56 o
  15   3  11          1.41          7.16        24.82 o
   0   4  11        144.94        132.15        32.12 o
   1   4  11         10.19          9.57        17.93 o
   2   4  11          7.33         22.50        18.31 o
   3   4  11          9.83         10.14        19.82 o
   4   4  11         14.40          6.83        17.30 o
   5   4  11         31.50         10.23        19.04 o
   6   4  11          5.51         40.12        29.48 o
   7   4  11          7.72         -8.95        20.00 o
   8   4  11         15.78        -13.56        16.87 o
   9   4  11         68.88         48.04        20.47 o
  10   4  11         12.28         21.05        21.02 o
  11   4  11        122.93        124.28        24.73 o
  12   4  11          5.90        -20.89        25.97 o
  13   4  11         34.93         -8.75        31.80 o
  14   4  11         96.97         50.38        34.92 o
   1   5  11         30.75         37.72        21.78 o
   2   5  11          4.15         -3.59        15.97 o
   3   5  11         39.80         28.86        20.18 o
   4   5  11         49.25         56.99        23.58 o
   5   5  11          1.16         18.49        21.78 o
   6   5  11         20.36         24.83        24.74 o
   7   5  11         37.50         25.56        55.04 o
   8   5  11         27.90          0.57        23.43 o
   9   5  11         50.91         71.62        33.89 o
  10   5  11         74.47         61.35        30.10 o
  11   5  11          1.30         15.28        20.51 o
   0   6  11         20.37        -16.90        30.53 o
   1   6  11          6.19         30.42        27.91 o
   2   6  11          8.07        -26.43        32.87 o
   3   6  11         29.69         46.74        21.01 o
   4   6  11          0.51          2.80        16.65 o
   5   6  11         13.28         -3.69        19.01 o
   6   6  11         36.20         36.82        18.69 o
   7   6  11          2.97         -4.72        19.82 o
   0   0  12          8.90        -22.53        45.06 o
   1   0  12         80.28         -9.22        63.84 o
   2   0  12         39.19         30.86        30.45 o
   3   0  12         87.03         69.47        37.55 o
   4   0  12        158.73        152.46        44.11 o
   5   0  12          0.34         14.04        40.36 o
   6   0  12         29.59         32.99        27.03 o
   7   0  12         28.42         -2.79        50.69 o
   8   0  12          0.53          8.20        61.01 o
   9   0  12         13.74         -6.92        35.55 o
  10   0  12         16.37         60.93        36.06 o
  11   0  12         27.09         -3.64        29.77 o
  12   0  12         12.52         39.90        41.22 o
  13   0  12        155.81        148.94        49.07 o
  14   0  12          0.04          1.31        44.12 o
   1   1  12         79.13        116.69        23.39 o
   2   1  12         41.97         36.10        23.07 o
   3   1  12          3.73         21.36        19.86 o
   4   1  12         24.45         54.62        22.76 o
   5   1  12          4.56        -11.71        21.98 o
   6   1  12        128.81         94.10        29.28 o
   7   1  12          0.11         -5.17        21.54 o
   8   1  12          0.78        -16.87        20.55 o
   9   1  12         67.35         63.73        22.88 o
  10   1  12          3.92         -8.22        23.85 o
  11   1  12          0.65        -14.79        19.93 o
  12   1  12          0.24          6.28        24.01 o
  13   1  12          0.54         23.15        92.58 o
   0   2  12         21.17         28.11        25.86 o
   1   2  12          3.85        -17.18        19.04 o
   2   2  12         25.81         -5.66        23.67 o
   3   2  12          9.43        -20.33        20.33 o
   4   2  12          4.36         18.12        21.76 o
   5   2  12          7.09        -19.08        24.24 o
   6   2  12         40.49         33.01        21.64 o
   7   2  12         74.88         50.89        22.23 o
   8   2  12          5.02         -4.22        38.48 o
   9   2  12          2.15         17.27        21.48 o
  10   2  12          6.04        -17.50        19.41 o
  11   2  12         14.35         45.79        24.17 o
  12   2  12         18.27         62.85        49.05 o
  13   2  12         54.29         56.42        41.73 o
   1   3  12          0.54         11.26        22.38 o
   2   3  12         62.90         46.01        27.64 o
   3   3  12         52.00         31.10        19.98 o
   4   3  12         49.29         53.18        22.62 o
   5   3  12        154.98        138.78        25.82 o
   6   3  12        153.22         99.30        32.25 o
   7   3  12          9.33         -8.74        24.06 o
   8   3  12         44.15         70.00        25.07 o
   9   3  12        129.22        118.20        30.33 o
  10   3  12          7.32         -4.67        21.27 o
  11   3  12          2.23         -2.39        27.70 o
   0   4  12         22.69         39.91        28.52 o
   1   4  12          0.64        -20.38        20.92 o
   2   4  12         20.85         50.88        23.19 o
   3   4  12          3.95         -7.12        23.46 o
   4   4  12          8.07         23.44        23.31 o
   5   4  12          4.21         -6.43        31.43 o
   6   4  12          0.11        -22.65        22.65 o
   7   4  12         21.66         30.31        25.83 o
   8   4  12          0.01        -15.90        22.84 o
   9   4  12         58.04         23.13        31.53 o
   1   5  12         17.06         -4.60        25.21 o
   2   5  12          0.59        -20.20        25.51 o
   3   5  12         14.24         30.16        29.27 o
   4   5  12          4.26        -29.00        32.90 o
   1   1  13        100.92        102.81        34.91 o
   2   1  13        499.46        608.57        44.43 o
   3   1  13         61.34         55.10        26.37 o
   4   1  13          4.39        -21.10        29.50 o
   5   1  13         71.86         17.75        30.35 o
   6   1  13         15.56         87.05       130.00 o
   7   1  13         19.30        181.24       137.66 o
   0   2  13         73.56         96.82        45.06 o
   1   2  13          0.97         14.79        22.59 o
   2   2  13          9.18        -23.33        23.33 o
   3   2  13          9.61         -0.50        24.54 o
   4   2  13         24.69        -16.65        27.30 o
   5   2  13         33.34          7.31        26.88 o
   6   2  13         38.50          6.37        25.61 o
   1   3  13         84.91         89.94        31.98 o
                                                
